# Supplementary material for: Comparison of seven SNP calling pipelines for the next-generation sequencing data of chickens
Source: PLoS One. 2022 Jan 31;17(1):e0262574. doi: 10.1371/journal.pone.0262574 (PMC8803190; doi:10.1371/journal.pone.0262574)
Supplement: S1 Table — (XLS) [file pone.0262574.s001.xls]

## Sheet: Table S1
	S1 Table : The genotyped results of the Illumina 50 K SNP Beadchip
Illumina	Inc.
Descriptor File Name	KPSLAYER50-V1_15069608X345663_A1.bpm
Assay Format	Infinium HD Ultra
Loci Count	43681
[Assay]
IlmnID	Name	IlmnStrand	SNP	AddressA_ID	AlleleA_ProbeSeq	AddressB_ID	AlleleB_ProbeSeq	GenomeBuild	Chr	MapInfo	Ploidy	Species	Source	SourceVersion	SourceStrand	SourceSeq	TopGenomicSeq	BeadSetID
Locus_rs10721734-0_B_R_2608227017	Locus_rs10721734	BOT	[T/C]	16743373	ATGGGAAAAACTCTTCTGGTTTATGACATGAACCTGAGAGAGATGGAAAA			5	12	13552234	diploid	Gallus gallus	dbSNP	0	TOP	ATTCAAATAAGAatagttttttttctcatctttacCTATATCCTTGTAGATCTTTTCATA[A/G]TTTTCCATCTCTCTCAGGTTCATGTCATAAACCAGAAGAGTTTTTCCCATTGAAAATTCA	ATTCAAATAAGAatagttttttttctcatctttacCTATATCCTTGTAGATCTTTTCATA[A/G]TTTTCCATCTCTCTCAGGTTCATGTCATAAACCAGAAGAGTTTTTCCCATTGAAAATTCA	1687
Locus_rs10721794-0_T_F_2608208344	Locus_rs10721794	TOP	[A/G]	12769392	CCCAGACCCTTGACATGCCTGAAGACTTTTGGTGAAGTGCACTGAGCCGA			5	6	11454684	diploid	Gallus gallus	dbSNP	0	TOP	CGCTCTCGTTCCCAGACCCTTGACATGCCTGAAGACTTTTGGTGAAGTGCACTGAGCCGA[A/G]GTGACAGACTTTATATTTAAAGAATGAAACCTTATATTAAAATGGAATTGAGATTAGCAA	CGCTCTCGTTCCCAGACCCTTGACATGCCTGAAGACTTTTGGTGAAGTGCACTGAGCCGA[A/G]GTGACAGACTTTATATTTAAAGAATGAAACCTTATATTAAAATGGAATTGAGATTAGCAA	1687
Locus_rs10721977-0_B_R_2608237915	Locus_rs10721977	BOT	[T/G]	25695314	GAGCTTGGCAGCTTCACTCTCCCCTCCCCAGTAAGGATGCGTCAGGTTTC			5	18	9952666	diploid	Gallus gallus	dbSNP	0	TOP	GAGCAATGTCGTAACCCAAGGCCACAACAGCAACACCCTGAGACAGCAGCGCAGGGGCTG[A/C]GAAACCTGACGCATCCTTACTGGGGAGGGGAGAGTGAAGCTGCCAAGCTCCAGGGGACAG	GAGCAATGTCGTAACCCAAGGCCACAACAGCAACACCCTGAGACAGCAGCGCAGGGGCTG[A/C]GAAACCTGACGCATCCTTACTGGGGAGGGGAGAGTGAAGCTGCCAAGCTCCAGGGGACAG	1687
Locus_rs10722212-0_T_R_2608216467	Locus_rs10722212	TOP	[A/G]	12646396	ACGTAGCCAAGTCCATGGAAAGCCAACAGAAATGAACACAAGCCAGGCTC			5	8	21267366	diploid	Gallus gallus	dbSNP	0	BOT	TACCGCTGGTTTGGTTACAGACACTGGACTGGTAAAGGCAGAGTCACGGCTGGAGGAAAG[T/C]GAGCCTGGCTTGTGTTCATTTCTGTTGGCTTTCCATGGACTTGGCTACGTTGAAAAGAAC	GTTCTTTTCAACGTAGCCAAGTCCATGGAAAGCCAACAGAAATGAACACAAGCCAGGCTC[A/G]CTTTCCTCCAGCCGTGACTCTGCCTTTACCAGTCCAGTGTCTGTAACCAAACCAGCGGTA	1687
Locus_rs10722839-0_T_R_2608187677	Locus_rs10722839	TOP	[A/G]	34775378	ACTGGCAGGGGAAATGAGGATCTGGATTTTATATTGCTCCTGAGCCAGTC			5	3	31069927	diploid	Gallus gallus	dbSNP	0	BOT	GGTCCTTCTCACATGCCCACACAGGTGAAGCTGGAGCTGGACAAGACTGGAGATGTGCTG[T/C]GACTGGCTCAGGAGCAATATAAAATCCAGATCCTCATTTCCCCTGCCAGTCCCTCCAAGG	CCTTGGAGGGACTGGCAGGGGAAATGAGGATCTGGATTTTATATTGCTCCTGAGCCAGTC[A/G]CAGCACATCTCCAGTCTTGTCCAGCTCCAGCTTCACCTGTGTGGGCATGTGAGAAGGACC	1687
Locus_rs10722859-0_B_R_2608211411	Locus_rs10722859	BOT	[T/C]	60735500	GCATCATTCTCACTTTGAAAAAGGAGAAACTGAAGCAGAAAGCACTGAGG			5	7	6905412	diploid	Gallus gallus	dbSNP	0	TOP	GATACCCGCACCTTGCTCATGGAAGCCTGGAGCCTAGGAAGCTGTGCCCTAACACCAATC[A/G]CCTCAGTGCTTTCTGCTTCAGTTTCTCCTTTTTCAAAGTGAGAATGATGCTGATGATATG	GATACCCGCACCTTGCTCATGGAAGCCTGGAGCCTAGGAAGCTGTGCCCTAACACCAATC[A/G]CCTCAGTGCTTTCTGCTTCAGTTTCTCCTTTTTCAAAGTGAGAATGATGCTGATGATATG	1687
Locus_rs10723505-0_T_F_2608176528	Locus_rs10723505	TOP	[A/G]	48602307	CTGCACGTGGGGGTTTAAAAGCCTTCACTCTTCCCTTGGTGCTCACAGAA			5	2	41631278	diploid	Gallus gallus	dbSNP	0	TOP	TACAGGAAAGCTGCACGTGGGGGTTTAAAAGCCTTCACTCTTCCCTTGGTGCTCACAGAA[A/G]AGATGAAGATGAGTCATGCCTCTAAGAACCGGCCTGAGAGGGACAGGAGCAGGACGGTAC	TACAGGAAAGCTGCACGTGGGGGTTTAAAAGCCTTCACTCTTCCCTTGGTGCTCACAGAA[A/G]AGATGAAGATGAGTCATGCCTCTAAGAACCGGCCTGAGAGGGACAGGAGCAGGACGGTAC	1687
Locus_rs10723519-0_B_R_2608220385	Locus_rs10723519	BOT	[T/C]	66751303	CAGAAGAAAAAAAAAGTAAGCACTGAACCAGTAACCTATACTGCACCTGG			5	10	3976416	diploid	Gallus gallus	dbSNP	0	TOP	CTCCCACAAGCTAGTAGATAAATATAGGATATACAAGTAAGGTTAAAAATGTAATACTAG[A/G]CCAGGTGCAGTATAGGTTACTGGTTCAGTGCTTACTTTTTTTTTCTTCTGACACCACACT	CTCCCACAAGCTAGTAGATAAATATAGGATATACAAGTAAGGTTAAAAATGTAATACTAG[A/G]CCAGGTGCAGTATAGGTTACTGGTTCAGTGCTTACTTTTTTTTTCTTCTGACACCACACT	1687
Locus_rs10723545-0_B_F_2608225596	Locus_rs10723545	BOT	[T/C]	45741400	CCTACCATGTTGACAGACATGATGAAAGGGAATGTAACTAACGTTCTGCC			5	12	2785185	diploid	Gallus gallus	dbSNP	0	BOT	ATTTACAGATCCTACCATGTTGACAGACATGATGAAAGGGAATGTAACTAACGTTCTGCC[T/C]ATGATCCTTATCGGCGGTTGGATCAACATGACATTCTCAGGGTTTGTCACAAGTAAGTGT	ACACTTACTTGTGACAAACCCTGAGAATGTCATGTTGATCCAACCGCCGATAAGGATCAT[A/G]GGCAGAACGTTAGTTACATTCCCTTTCATCATGTCTGTCAACATGGTAGGATCTGTAAAT	1687
Locus_rs10723712-0_B_F_2608222032	Locus_rs10723712	BOT	[G/C]	39640318	TATTGAAGTTTCAAGTGAATCCAATCCTAGTTGGAACCCAATGGAGCCTG	10739419	TATTGAAGTTTCAAGTGAATCCAATCCTAGTTGGAACCCAATGGAGCCTC	5	10	17091634	diploid	Gallus gallus	dbSNP	0	BOT	cTAAGTAAATATATTGAAGTTTCAAGTGAATCCAATCCTAGTTGGAACCCAATGGAGCCT[C/G]AGTGACTTCAGATTTCTATCTATCTTCTATTGTGACAAATCACCTCTCCATCTCTGAGCT	AGCTCAGAGATGGAGAGGTGATTTGTCACAATAGAAGATAGATAGAAATCTGAAGTCACT[C/G]AGGCTCCATTGGGTTCCAACTAGGATTGGATTCACTTGAAACTTCAATATATTTACTTAg	1687
Locus_rs10723841-0_B_R_2608168571	Locus_rs10723841	BOT	[T/C]	33647436	GTTCAGACATTACCTGCCATGTGACGAATGGTCTTCTTACAGTATTCCTC			5	1	137420886	diploid	Gallus gallus	dbSNP	0	TOP	AATACAAGGGAAGCCCCTGGTGCAGTGGGGAAGAGAAATGATGAAGGTTGTGCCAATGGC[A/G]GAGGAATACTGTAAGAAGACCATTCGTCACATGGCAGGTAATGTCTGAACCAAGAGTTAT	AATACAAGGGAAGCCCCTGGTGCAGTGGGGAAGAGAAATGATGAAGGTTGTGCCAATGGC[A/G]GAGGAATACTGTAAGAAGACCATTCGTCACATGGCAGGTAATGTCTGAACCAAGAGTTAT	1687
Locus_rs10724065-0_T_R_2608217791	Locus_rs10724065	TOP	[A/G]	41641469	GCAGCACTTACCCAGAACTCCTGCAGCTCTGTTAGGTGACTGATATTTTC			5	9	4935732	diploid	Gallus gallus	dbSNP	0	BOT	tttgcttgtctaGAACAAACTCACAATGCTGGACATTGCATCCAATAGAATCAAGAAGAT[T/C]GAAAATATCAGTCACCTAACAGAGCTGCAGGAGTTCTGGGTAAGTGCTGCACACAGTGAA	TTCACTGTGTGCAGCACTTACCCAGAACTCCTGCAGCTCTGTTAGGTGACTGATATTTTC[A/G]ATCTTCTTGATTCTATTGGATGCAATGTCCAGCATTGTGAGTTTGTTCtagacaagcaaa	1687
Locus_rs10724075-0_B_R_2608211469	Locus_rs10724075	BOT	[T/C]	37612439	GTCAGTGTCATGGATGATGAACAGCCAAACCAATATACTGCATATATTTA			5	7	7918564	diploid	Gallus gallus	dbSNP	0	TOP	AGATGCGTTATTTTGTAAGGTTCAATTAAGCAATGCAGCTATCTAGACAAGGcgttattt[A/G]taaatatatgcaGTATATTGGTTTGGCTGTTCATCATCCATGACACTGACACGTAGATTT	AGATGCGTTATTTTGTAAGGTTCAATTAAGCAATGCAGCTATCTAGACAAGGcgttattt[A/G]taaatatatgcaGTATATTGGTTTGGCTGTTCATCATCCATGACACTGACACGTAGATTT	1687
Locus_rs10724564-0_T_F_2608244166	Locus_rs10724564	TOP	[A/G]	33785439	GAAAGGATGAAACTTCAATACTTGACTGCCTTTTGCATTCTGCCTTTTGC			5	23	2364186	diploid	Gallus gallus	dbSNP	0	TOP	ATCTGTGCTGGAAAGGATGAAACTTCAATACTTGACTGCCTTTTGCATTCTGCCTTTTGC[A/G]TTTATTAACGAGGGGCACCAATTAGCAGGAAACCTCAGCAGAAGCCCTTTCAGAAGCTCT	ATCTGTGCTGGAAAGGATGAAACTTCAATACTTGACTGCCTTTTGCATTCTGCCTTTTGC[A/G]TTTATTAACGAGGGGCACCAATTAGCAGGAAACCTCAGCAGAAGCCCTTTCAGAAGCTCT	1687
Locus_rs10724723-0_T_F_2608231826	Locus_rs10724723	TOP	[A/G]	48796489	CCAGCACAATTTTAGAAGTGTTTTCATGTTCTCTCTTGTCTGCTTAATAG			5	14	12100192	diploid	Gallus gallus	dbSNP	0	TOP	ACTTTTTGAACCAGCACAATTTTAGAAGTGTTTTCATGTTCTCTCTTGTCTGCTTAATAG[A/G]TGATTTAAGTTCTGAGTAGAAAGGAGATGGTGCAGGTTTACTTTTGCTTTCAAATTTCCT	ACTTTTTGAACCAGCACAATTTTAGAAGTGTTTTCATGTTCTCTCTTGTCTGCTTAATAG[A/G]TGATTTAAGTTCTGAGTAGAAAGGAGATGGTGCAGGTTTACTTTTGCTTTCAAATTTCCT	1687
Locus_rs10724911-0_T_F_2608203730	Locus_rs10724911	TOP	[A/G]	51733424	GAAATAACACTATTCCCCTACCTCCAACATGTCAGTTGAGAAGGTAAAGC			5	5	23039278	diploid	Gallus gallus	dbSNP	0	TOP	AGAAAGAGCTGAAATAACACTATTCCCCTACCTCCAACATGTCAGTTGAGAAGGTAAAGC[A/G]TGTCTGACACAGCACATCAGTTGCACTAAACAAGCAATCGTATCTTCATAATTAAAACAC	AGAAAGAGCTGAAATAACACTATTCCCCTACCTCCAACATGTCAGTTGAGAAGGTAAAGC[A/G]TGTCTGACACAGCACATCAGTTGCACTAAACAAGCAATCGTATCTTCATAATTAAAACAC	1687
Locus_rs10725371-0_B_F_2608185738	Locus_rs10725371	BOT	[T/C]	19719339	AGTGATGTCCTTTGCTTCCCTCAGGTTTTTGTGCCGGGTGGTGGATGGCG			5	3	8784418	diploid	Gallus gallus	dbSNP	0	BOT	GTTCAATGACAGTGATGTCCTTTGCTTCCCTCAGGTTTTTGTGCCGGGTGGTGGATGGCG[T/C]GACACACGACGCGAATGCGGTAGGGAAGCTCACCACTATGCTCAGTCACCTTTAAGCTTG	CAAGCTTAAAGGTGACTGAGCATAGTGGTGAGCTTCCCTACCGCATTCGCGTCGTGTGTC[A/G]CGCCATCCACCACCCGGCACAAAAACCTGAGGGAAGCAAAGGACATCACTGTCATTGAAC	1687
Locus_rs10725793-0_B_F_2608215944	Locus_rs10725793	BOT	[T/A]	36667487	CTTTGTTTCCAACTTCGTTGTGCAAATATAATTTTGTTATAATTGGACCT	55677482	CTTTGTTTCCAACTTCGTTGTGCAAATATAATTTTGTTATAATTGGACCA	5	8	15986183	diploid	Gallus gallus	dbSNP	0	BOT	CtaacaaaatgctttgtttccaaCTTCGTTGTGCAAATATAATTTTGTTATAATTggacc[A/T]tttttttttatacaaacACCCTTTAAATTTAAAAGCTTCAGATAATTGAAATGGTTACCA	TGGTAACCATTTCAATTATCTGAAGCTTTTAAATTTAAAGGGTgtttgtataaaaaaaaa[A/T]ggtccAATTATAACAAAATTATATTTGCACAACGAAGttggaaacaaagcattttgttaG	1687
Locus_rs10725796-0_B_F_2608239096	Locus_rs10725796	BOT	[T/C]	74663399	TACGTGAGCCAGCTGGAGGCATCGCAGCATGTAGTGAGCTGTGATGGGAC			5	19	5391722	diploid	Gallus gallus	dbSNP	0	BOT	GTCTGTTTTCTACGTGAGCCAGCTGGAGGCATCGCAGCATGTAGTGAGCTGTGATGGGAC[T/C]GTGCACATCTGGGACCAGTTCACAGGTAAGAAGGGAAAGGGCAGCCTGGAATAAACTGGT	ACCAGTTTATTCCAGGCTGCCCTTTCCCTTCTTACCTGTGAACTGGTCCCAGATGTGCAC[A/G]GTCCCATCACAGCTCACTACATGCTGCGATGCCTCCAGCTGGCTCACGTAGAAAACAGAC	1687
Locus_rs10726091-0_T_F_2608246442	Locus_rs10726091	TOP	[A/G]	11623337	TGCCCCCTTTCAACCTGAAAGATGGCAAAAAGAAAGATGGAGCTGAAGCA			5	26	2056028	diploid	Gallus gallus	dbSNP	0	TOP	GGGGCTGGTTTGCCCCCTTTCAACCTGAAAGATGgcaaaaagaaagatggagcTGAAGCA[A/G]AACACGTGCAAAGGAGGAAGCGGGTCCGAGGCAAAcatccctgctcccagcaggacGCAC	GGGGCTGGTTTGCCCCCTTTCAACCTGAAAGATGgcaaaaagaaagatggagcTGAAGCA[A/G]AACACGTGCAAAGGAGGAAGCGGGTCCGAGGCAAAcatccctgctcccagcaggacGCAC	1687
Locus_rs10726093-0_B_F_2608223552	Locus_rs10726093	BOT	[T/C]	68633456	CTGTATGCTGTCAGCACCTTTGTGTATGTTTGCCTTATGATAGCAGCACT			5	11	8665545	diploid	Gallus gallus	dbSNP	0	BOT	gttgatttCCCTGTATGCTGTCAGCACCTTTGTGTATGTTTGCCTTATGATAGCAGCACT[T/C]GGgttatttttcaaaaaatgttctttacatacattgtttttgtgtttaaacCTAAATACA	TGTATTTAGgtttaaacacaaaaacaatgtatgtaaagaacattttttgaaaaataacCC[A/G]AGTGCTGCTATCATAAGGCAAACATACACAAAGGTGCTGACAGCATACAGGGaaatcaac	1687
Locus_rs10726142-0_B_F_2608163752	Locus_rs10726142	BOT	[T/C]	65758419	CATGATAGCTTACAGCTTCCATTTAAAATTGCAGCCTTCAGCACAAGTCG			5	1	75771849	diploid	Gallus gallus	dbSNP	0	BOT	TCAGGAGAAACATGATAGCTTACAGCTTCCATTTAAAATTGCAGCCTTCAGCACAAGTCG[T/C]TATTGAAAGCGGATGCAGAAAGTAGTTTGTAACCAAAAAATTTAAAGGACGAAGAACCGA	TCGGTTCTTCGTCCTTTAAATTTTTTGGTTACAAACTACTTTCTGCATCCGCTTTCAATA[A/G]CGACTTGTGCTGAAGGCTGCAATTTTAAATGGAAGCTGTAAGCTATCATGTTTCTCCTGA	1687
Locus_rs10726476-0_T_R_2608226393	Locus_rs10726476	TOP	[A/G]	25751321	GCCAGTGCAGTGCCCTGGAAAGCAGTGGCATGAAGGTAATCAAAGGTAAC			5	12	9062226	diploid	Gallus gallus	dbSNP	0	BOT	CGAGAAGGAGCGTGGTGTCATCCTTCAGGAGCTGAAAGAAATGGACAATGACATGACAAA[T/C]GTTACCTTTGATTaccttcatgccactgctttccAGGGCACTGCACTGGCCCGCACCGTT	AACGGTGCGGGCCAGTGCAGTGCCCTggaaagcagtggcatgaaggtAATCAAAGGTAAC[A/G]TTTGTCATGTCATTGTCCATTTCTTTCAGCTCCTGAAGGATGACACCACGCTCCTTCTCG	1687
Locus_rs10726862-0_T_F_2608215368	Locus_rs10726862	TOP	[A/G]	58714367	CACTGTGTCTCAGTGTAGTATGCCAGAACAAAACCGAACTGCTTCTACCT			5	8	7949178	diploid	Gallus gallus	dbSNP	0	TOP	TGAGAAATGCCACTGTGTCTCAGTGTAGTATGCCAGAACAAAACCGAACTGCTTCTACCT[A/G]TGTCTTACAGATGCAGCAACTGGAGACATTGCTTCACGTGCTGCTAGCAAGGAAGGCTTT	TGAGAAATGCCACTGTGTCTCAGTGTAGTATGCCAGAACAAAACCGAACTGCTTCTACCT[A/G]TGTCTTACAGATGCAGCAACTGGAGACATTGCTTCACGTGCTGCTAGCAAGGAAGGCTTT	1687
Locus_rs10727095-0_T_R_2608163737	Locus_rs10727095	TOP	[A/G]	11658330	TGGTCCTGAGGATTTTCATCTTAACAGAAGACCAGAACATGGTTGTGTAA			5	1	75536521	diploid	Gallus gallus	dbSNP	0	BOT	TGCTGCAGCCTGTGCTTACGTGAGAAATTGCATCTGCATATGAAGCACACCCATCAGGGC[T/C]TTACACAACCATGTTCTGGTCTTCTGTTAAGATGAAAATCCTCAGGACCAGTCATGCACC	GGTGCATGACTGGTCCTGAGGATTTTCATCTTAACAGAAGACCAGAACATGGTTGTGTAA[A/G]GCCCTGATGGGTGTGCTTCATATGCAGATGCAATTTCTCACGTAAGCACAGGCTGCAGCA	1687
Locus_rs10727314-0_T_F_2608246890	Locus_rs10727314	TOP	[A/C]	70614329	TGAGAAGGAAGAGTCAACACCCAAAACATCCGCCCAACTCGCATTCTCCC			5	26	3513051	diploid	Gallus gallus	dbSNP	0	TOP	CATCTGCAGCTGAGAAGGAAGAGTCAACACCCAAAACATCCGCCCAACTCGCATTCTCCC[A/C]TCTCTTATAGAAGTATTACCTTTCAGTTGTACAAGTGCTTGAGAGAGCAATGAAGTTACT	CATCTGCAGCTGAGAAGGAAGAGTCAACACCCAAAACATCCGCCCAACTCGCATTCTCCC[A/C]TCTCTTATAGAAGTATTACCTTTCAGTTGTACAAGTGCTTGAGAGAGCAATGAAGTTACT	1687
Locus_rs10727330-0_T_F_2608235652	Locus_rs10727330	TOP	[A/G]	28797455	CAGCTTGGGACAAGGAGAACTGAATCATTACCTGCAAACTGCAGATCCCC			5	17	5820036	diploid	Gallus gallus	dbSNP	0	TOP	GGGGAGTCAACAGCTTGGGACAAGGAGAACTGAATCATTACCTGCAAACTGCAGATCCCc[A/G]tgttttggaaaaaatgaTTTCCTCAAGTACCTGTTATTAGAGAAGGTTCAAATGTAAAAA	GGGGAGTCAACAGCTTGGGACAAGGAGAACTGAATCATTACCTGCAAACTGCAGATCCCc[A/G]tgttttggaaaaaatgaTTTCCTCAAGTACCTGTTATTAGAGAAGGTTCAAATGTAAAAA	1687
Locus_rs10727560-0_B_R_2608197697	Locus_rs10727560	BOT	[T/C]	40753311	TGCCTGCGAGCAATGGGTCAGGGCAGTGCTGTCAATAACATGGTGTTGTA			5	4	43657420	diploid	Gallus gallus	dbSNP	0	TOP	GCAAATGGGAGCTTTGCTGAGCACATACAACGGTGTGGGACTCTGTGCTCCCAGCTTTAC[A/G]TACAACACCATGTTATTGACAGCACTGCCCTGACCCATTGCTCGCAGGCATGGGGTGACC	GCAAATGGGAGCTTTGCTGAGCACATACAACGGTGTGGGACTCTGTGCTCCCAGCTTTAC[A/G]TACAACACCATGTTATTGACAGCACTGCCCTGACCCATTGCTCGCAGGCATGGGGTGACC	1687
Locus_rs10727832-0_B_F_2608243260	Locus_rs10727832	BOT	[T/C]	36667335	CTTCTCTGTGGTGAATATTCTCAGATTCTGTAAGGACAGATGTGCTTATT			5	22	816602	diploid	Gallus gallus	dbSNP	0	BOT	atgagattttcttctctgtggtgAATATTCTCAGATTCTGTAAGGACAGATgtgcttatt[T/C]ttctcctggttCTACAGGCAGGAGCTAGCAGAGAAGGGTTCTGCAGAATATCACTGGTTA	TAACCAGTGATATTCTGCAGAACCCTTCTCTGCTAGCTCCTGCCTGTAGaaccaggagaa[A/G]aataagcacATCTGTCCTTACAGAATCTGAGAATATTcaccacagagaagaaaatctcat	1687
Locus_rs10728031-0_T_R_2608166447	Locus_rs10728031	TOP	[A/C]	54726335	TTCACAGTGGCTGTCAGCACAGGAATACATGTGCTTTGCTCAATGCAGGG			5	1	110116089	diploid	Gallus gallus	dbSNP	0	BOT	CCATGTGCCTGTAGCGAATGGCACTGGGATACCACTCACAGGCGGGTGCTTCTGTTTTGT[T/G]CCCTGCATTGAGCAAAGCACATGTATTCCTGTGCTGACAGCCACTGTGAATACATGCCTT	AAGGCATGTATTCACAGTGGCTGTCAGCACAGGAATACATGTGCTTTGCTCAATGCAGGG[A/C]ACAAAACAGAAGCACCCGCCTGTGAGTGGTATCCCAGTGCCATTCGCTACAGGCACATGG	1687
Locus_rs10728035-0_T_F_2608239600	Locus_rs10728035	TOP	[A/G]	10751457	TCTCTAATTAAAGACAAACAAACCTATCCAGTTAAGTGCTCGGGAACCAC			5	19	8617714	diploid	Gallus gallus	dbSNP	0	TOP	TTCATGGCATTCTCTAATTAAAGACAAACAAACCTATCCAGTTAAGTGCTCGGGAACCAC[A/G]ATGGAAACCCACACTAACAATAAACTCCCTTTTCCCAATATAGCACTTCCACAAGCACAG	TTCATGGCATTCTCTAATTAAAGACAAACAAACCTATCCAGTTAAGTGCTCGGGAACCAC[A/G]ATGGAAACCCACACTAACAATAAACTCCCTTTTCCCAATATAGCACTTCCACAAGCACAG	1687
Locus_rs10728172-0_T_F_2608216342	Locus_rs10728172	TOP	[A/G]	30665409	CTCACCACTGAAGTGCATTGGAGCATTTTACAAGGAGCACAACCCCGGCC			5	8	20222395	diploid	Gallus gallus	dbSNP	0	TOP	CCTGGCACCTCTCACCACTGAAGTGCATTGGAGCATTTTACAAGGAGCACAACCCCGGCC[A/G]TTCCCAGAGCGGAGCCAAGCAGGCTCTCTTTGGAGGCAGGGTATtgcagggaaggggagg	CCTGGCACCTCTCACCACTGAAGTGCATTGGAGCATTTTACAAGGAGCACAACCCCGGCC[A/G]TTCCCAGAGCGGAGCCAAGCAGGCTCTCTTTGGAGGCAGGGTATtgcagggaaggggagg	1687
Locus_rs10728205-0_B_R_2608215959	Locus_rs10728205	BOT	[T/A]	13667495	CTTTATTTACAGACCTAAATATGCATACTAAATCCAAAGTCAGGGAGGCT	18678410	CTTTATTTACAGACCTAAATATGCATACTAAATCCAAAGTCAGGGAGGCA	5	8	16250144	diploid	Gallus gallus	dbSNP	0	TOP	CACAACTAATTTCTCTGAGGTTCAGTTTGGTTTGCTTCACTTAAGGCAGCACTTCCAAAC[A/T]GCCTCCCTGACTTTGGATTTAGTATGCATATTTAGGTCTGTAAATAAAGAGATTGGAAGT	CACAACTAATTTCTCTGAGGTTCAGTTTGGTTTGCTTCACTTAAGGCAGCACTTCCAAAC[A/T]GCCTCCCTGACTTTGGATTTAGTATGCATATTTAGGTCTGTAAATAAAGAGATTGGAAGT	1687
Locus_rs10728245-0_T_R_2608174627	Locus_rs10728245	TOP	[A/G]	22612480	TATTGTCAGAACTTGATTTCATTGGAGGTACAGGTATAAGCTCTGCTTCA			5	2	16732958	diploid	Gallus gallus	dbSNP	0	BOT	CAACCACCTTTCACTACAGCTACCTGTGCCAGCAGGCTTTGGGGGTGAGAGGGTGTTGTA[T/C]TGAAGCAGAGCTTATACCTGTACCTCCAATGAAATCAAGTTCTGACAATACATGTCAACC	GGTTGACATGTATTGTCAGAACTTGATTTCATTGGAGGTACAGGTATAAGCTCTGCTTCA[A/G]TACAACACCCTCTCACCCCCAAAGCCTGCTGGCACAGGTAGCTGTAGTGAAAGGTGGTTG	1687
Locus_rs10728781-0_T_R_2608239723	Locus_rs10728781	TOP	[A/G]	66601353	AGTGAACCTCTCAAACCCCCAACAGTTTGCAATCCATAGCAATAGCCTCG			5	19	9490054	diploid	Gallus gallus	dbSNP	0	BOT	CTTTTTCACTGTTTGCAACGTTCTGTCAGCTGCCTGATGCTGTGCCTTTCCTGTGATACG[T/C]CGAGGCTATTGCTATGGATTGCAAACTGTTGGGGGTTTGAGAGGTTCACTGCTGCTTTGT	ACAAAGCAGCAGTGAACCTCTCAAACCCCCAACAGTTTGCAATCCATAGCAATAGCCTCG[A/G]CGTATCACAGGAAAGGCACAGCATCAGGCAGCTGACAGAACGTTGCAAACAGTGAAAAAG	1687
Locus_rs10728783-0_T_R_2608161449	Locus_rs10728783	TOP	[A/G]	16803383	TAGATGGTGAAAAGAGCAGATACTCACTACTGACATCTCACAGTATTCCA			5	1	51670241	diploid	Gallus gallus	dbSNP	0	BOT	CTGGTTGGTCGTCGAGTTGTGGAACAGAAACAAGCACAGGAATGGGCTGACAAACATGGC[T/C]TGGAATACTGTGAGATGTCAGTAGTGAGTATCTGCTCTTTTCACCATCTATAGAAGTGGG	CCCACTTCTATAGATGGTGAAAAGAGCAGATACTCACTACTGACATCTCACAGTATTCCA[A/G]GCCATGTTTGTCAGCCCATTCCTGTGCTTGTTTCTGTTCCACAACTCGACGACCAACCAG	1687
Locus_rs10728964-0_B_F_2608239892	Locus_rs10728964	BOT	[T/C]	46700456	TTACCTGGAACACTGCAGGTGTGAAATGCTCTTAACAGGAACAGCAGAGG			5	20	632664	diploid	Gallus gallus	dbSNP	0	BOT	CTTCCAGCAGTTACCTGGAACACTGCAGGTGTGAAATGCTCTTAACAGGAACAGCAGAGG[T/C]GGTGCTGCATCACCATTAAACACAGGTTCACAAGCAGCTGAGCGCAGAACAACTTCTGGC	GCCAGAAGTTGTTCTGCGCTCAGCTGCTTGTGAACCTGTGTTTAATGGTGATGCAGCACC[A/G]CCTCTGCTGTTCCTGTTAAGAGCATTTCACACCTGCAGTGTTCCAGGTAACTGCTGGAAG	1687
Locus_rs10729267-0_B_F_2608196656	Locus_rs10729267	BOT	[G/C]	50723372	GATATAGTACAAATGTTCATTACCTCTTCGGTTTACGGTTTGCAGCAATG	10782400	GATATAGTACAAATGTTCATTACCTCTTCGGTTTACGGTTTGCAGCAATC	5	4	31467827	diploid	Gallus gallus	dbSNP	0	BOT	ACCTTACTACTGATATAGTACAAATGTTCATTACCTCTTCGGTTTACGGTTTGCAGCAAT[C/G]TATACCTGCTGGGTTTGTTGGGGTATTTTTGGTACAGAATGTAACTGCCCTCAGACAGTT	AACTGTCTGAGGGCAGTTACATTCTGTACCAAAAATACCCCAACAAACCCAGCAGGTATA[C/G]ATTGCTGCAAACCGTAAACCGAAGAGGTAATGAACATTTGTACTATATCAGTAGTAAGGT	1687
Locus_rs10729294-0_B_F_2608203262	Locus_rs10729294	BOT	[T/C]	54787357	ACAGTGGAAGAGAGAGATTCTCTACAAAGAGGAGCCATAGTTTTCAACAG			5	5	16792871	diploid	Gallus gallus	dbSNP	0	BOT	CAGCTGTAATACAGTGGAAGAGAGAGATTCTCTACAAAGAGGAGCCATAGTTTTCAACAG[T/C]AGCGCTTGGTTCCAACAGCTTTTCTCAGCTCCAAGCACGTTTCCTAGTACAAAAGGGATG	CATCCCTTTTGTACTAGGAAACGTGCTTGGAGCTGAGAAAAGCTGTTGGAACCAAGCGCT[A/G]CTGTTGAAAACTATGGCTCCTCTTTGTAGAGAATCTCTCTCTTCCACTGTATTACAGCTG	1687
Locus_rs10729375-0_T_F_2608226612	Locus_rs10729375	TOP	[A/G]	58769421	TTCTGTGGTTCTCTACCTCTTCTCTACATAGGGCTGGGAGCATAACCCTC			5	12	10495139	diploid	Gallus gallus	dbSNP	0	TOP	gccttaatgattctgtggttctctaCCTCTTCTCTACATAGGGCTGGGAGCATAACCCTC[A/G]GTGTTGCTGCACCAGGGCAGCGATGGGTCAAGGCAGGACGGGCTGTGGCCAGGGGACAGC	gccttaatgattctgtggttctctaCCTCTTCTCTACATAGGGCTGGGAGCATAACCCTC[A/G]GTGTTGCTGCACCAGGGCAGCGATGGGTCAAGGCAGGACGGGCTGTGGCCAGGGGACAGC	1687
Locus_rs10729438-0_T_F_2608233568	Locus_rs10729438	TOP	[A/G]	62683335	TCTATCAGATTCACAGATCTTCTGTGCACCTGGACCTGTTCTGCAACACG			5	15	7598681	diploid	Gallus gallus	dbSNP	0	TOP	ACCAGTGTTTTCTATCAGATTCACAGATCTTCTGTGCACCTGGACCTGTTCTGCAACACG[A/G]AAGAGATGGCCACAGAACAGGTTTGACCTAATGAGAGGAAGTGCGGCCAAGACCGACGTA	ACCAGTGTTTTCTATCAGATTCACAGATCTTCTGTGCACCTGGACCTGTTCTGCAACACG[A/G]AAGAGATGGCCACAGAACAGGTTTGACCTAATGAGAGGAAGTGCGGCCAAGACCGACGTA	1687
Locus_rs10729689-0_T_R_2608161865	Locus_rs10729689	TOP	[A/G]	32706450	GGAAACATCACACTGGATACTGTTGCAAGAAAGGATGATGGCACTGCAGA			5	1	56446157	diploid	Gallus gallus	dbSNP	0	BOT	TGGTACTGATGAATTTGGTGACTGCACAGTTCTGTTTGAAGGGGGTTTTGGGTGGTTCTG[T/C]TCTGCAGTGCCATCATCCTTTCTTGCAACAGTATCCAGTGTGATGTTTCCTGAACAATCA	TGATTGTTCAGGAAACATCACACTGGATACTGTTGCAAGAAAGGATGATGGCACTGCAGA[A/G]CAGAACCACCCAAAACCCCCTTCAAACAGAACTGTGCAGTCACCAAATTCATCAGTACCA	1687
Locus_rs10729766-0_T_F_2608243848	Locus_rs10729766	TOP	[A/G]	58796503	TTTTCATTTTTCTTGCCAGCTCTGGGAATCCAAGAAAGGATGTCTGAAGG			5	23	246147	diploid	Gallus gallus	dbSNP	0	TOP	ttaatttttattttcatttttcttgccaGCTCTGGGAATCCAAGAAAGGATGTCTGAAGG[A/G]TGTTGATATGGGCTGGCTGGCTGTCAGGGTGCTCAGAGGTGGGCTGAGGAAGGAGCTGGT	ttaatttttattttcatttttcttgccaGCTCTGGGAATCCAAGAAAGGATGTCTGAAGG[A/G]TGTTGATATGGGCTGGCTGGCTGTCAGGGTGCTCAGAGGTGGGCTGAGGAAGGAGCTGGT	1687
Locus_rs10729770-0_B_F_2608167364	Locus_rs10729770	BOT	[T/C]	18656473	CCATCTGACTTTCATAACTCCGTGTATTTTCTTGTCAAGGACTGTGCTTG			5	1	121282091	diploid	Gallus gallus	dbSNP	0	BOT	GGCCTCTTTCCCATCTGACTTTCATAACTCCGTGTATTTTCTTGTCAAGGACTGTGCTTG[T/C]TGAAGGCCAAAGGACTGACAGTGCTGGAAAAAAAAGAGACCCCTGGCTTGAATCTTCCAG	CTGGAAGATTCAAGCCAGGGGTCTCTTTTTTTTCCAGCACTGTCAGTCCTTTGGCCTTCA[A/G]CAAGCACAGTCCTTGACAAGAAAATACACGGAGTTATGAAAGTCAGATGGGAAAGAGGCC	1687
Locus_rs10730118-0_B_R_2608253175	Locus_rs10730118	BOT	[T/G]	50646493	GAAGCTTTACCGTTCTTCCTCCTTCTGATTGATCTTTCAAGAGCAAGTGC			5	z	24020074	diploid	Gallus gallus	dbSNP	0	TOP	TTTAATTGCAATAATAGTAGTACTGACCTGTGAATTGGAACTTAGTGCAAATTTGGCTAG[A/C]GCACTTGCTCTTGAAAGATCAATCAGAAGGAGGAAGAACGGTAAAGcttcactggggaaa	TTTAATTGCAATAATAGTAGTACTGACCTGTGAATTGGAACTTAGTGCAAATTTGGCTAG[A/C]GCACTTGCTCTTGAAAGATCAATCAGAAGGAGGAAGAACGGTAAAGcttcactggggaaa	1687
Locus_rs10730259-0_B_F_2608181296	Locus_rs10730259	BOT	[T/G]	26809303	TACAGTGTGATAGTCATAGAACGCTGCTGAGCTTCAGTTCTTAAGAGGAG			5	2	103346558	diploid	Gallus gallus	dbSNP	0	BOT	AGGTGGTGCTTACAGTGTGATAGTCATAGAACGCTGCTGAGCTTCAGTTCTTAAGAGGAG[T/G]TGGGCCTAAGCCACAGTTCATAGAGTCCACTGAACACTGTTAAAAACTAGAAGTAGAGGA	TCCTCTACTTCTAGTTTTTAACAGTGTTCAGTGGACTCTATGAACTGTGGCTTAGGCCCA[A/C]CTCCTCTTAAGAACTGAAGCTCAGCAGCGTTCTATGACTATCACACTGTAAGCACCACCT	1687
Locus_rs10730367-0_T_F_2608229728	Locus_rs10730367	TOP	[A/G]	26689356	CTTCCCAGTTCAATGTTTACTTTCATTACCCGTTTCTGATGGGCTTTGAT			5	13	13076751	diploid	Gallus gallus	dbSNP	0	TOP	CTTCAGTTTCCTTCCCAGTTCAATGTTTACTTTCATTACCCGTTTCTGATGGGCTTTGAT[A/G]TGCTGGCTTTGGGAGAAGTTTGTGTATCAAGCCAAGGACAGCTTTGTTGCTCACGATGCT	CTTCAGTTTCCTTCCCAGTTCAATGTTTACTTTCATTACCCGTTTCTGATGGGCTTTGAT[A/G]TGCTGGCTTTGGGAGAAGTTTGTGTATCAAGCCAAGGACAGCTTTGTTGCTCACGATGCT	1687
Locus_rs10730993-0_T_R_2608255669	Locus_rs10730993	TOP	[A/T]	32732501	TGTGAGAGATCTGCCTTCATGTAGTCCTGCACCAGCAAAAACATGCTAAA	48715438	TGTGAGAGATCTGCCTTCATGTAGTCCTGCACCAGCAAAAACATGCTAAT	5	z	51776872	diploid	Gallus gallus	dbSNP	0	BOT	TAATGCCTTCATTCTCCTCATAAAATCACCCAATTGGCAAGAGCATAAAAGCACTTTAAC[A/T]TTAGCATGTTTTTGCTGGTGCAGGACTACATGAAGGCAGATCTCTCACAGATTAGGAATC	GATTCCTAATCTGTGAGAGATCTGCCTTCATGTAGTCCTGCACCAGCAAAAACATGCTAA[A/T]GTTAAAGTGCTTTTATGCTCTTGCCAATTGGGTGATTTTATGAGGAGAATGAAGGCATTA	1687
Locus_rs10731022-0_B_F_2608249028	Locus_rs10731022	BOT	[T/C]	62791457	GGATTATTTCAGCCCCTCAACTCTGGATTCCAGCAAGGGCTCTGAGCATA			5	28	2041654	diploid	Gallus gallus	dbSNP	0	BOT	GAAGTTAAGCGGATTATTTCAGCCCCTCAACTCTGGATTCCAGCAAGGGCTCTGAGCATA[T/C]GGATTTATAATGAAGTTGGGGAAAACACTCAAATATTTGACCTGCGTCATATGGAGCAGC	GCTGCTCCATATGACGCAGGTCAAATATTTGAGTGTTTTCCCCAACTTCATTATAAATCC[A/G]TATGCTCAGAGCCCTTGCTGGAATCCAGAGTTGAGGGGCTGAAATAATCCGCTTAACTTC	1687
Locus_rs10731240-0_T_F_2608182272	Locus_rs10731240	TOP	[A/G]	59803398	AGCTTCATGGCAACATCATACACATTGCTGTTCAAAGAGGTGTCACTTTC			5	2	115595251	diploid	Gallus gallus	dbSNP	0	TOP	TTTGGTGACAAGCTTCATGGCAACATCATACACATTGCTGTTCAAAGAGGTGTCACTTTC[A/G]TACTGAAACCAATAGACCGTCTCTCTCACCACTCTTCCACTCCACTCGAGAGTAATGGGA	TTTGGTGACAAGCTTCATGGCAACATCATACACATTGCTGTTCAAAGAGGTGTCACTTTC[A/G]TACTGAAACCAATAGACCGTCTCTCTCACCACTCTTCCACTCCACTCGAGAGTAATGGGA	1687
Locus_rs10731308-0_B_R_2608231009	Locus_rs10731308	BOT	[T/C]	74711454	ATCATCGACTTCTTCCTGGGGTCTTCTCTGAAAGATGAGGTGTTGAAGAT			5	14	6180969	diploid	Gallus gallus	dbSNP	0	TOP	aaaagaGATTACCTTAAACCTGGTACGCTGACCAGCACGAGTCTGCTTCTGGACAGGCAT[A/G]ATCTTCAACACCTCATCTTTCAGAGAAGACCCCAGGAAGAAGTCGATGATCTCTGACTCC	aaaagaGATTACCTTAAACCTGGTACGCTGACCAGCACGAGTCTGCTTCTGGACAGGCAT[A/G]ATCTTCAACACCTCATCTTTCAGAGAAGACCCCAGGAAGAAGTCGATGATCTCTGACTCC	1687
Locus_rs10731322-0_T_R_2608161413	Locus_rs10731322	TOP	[A/G]	29687473	CTGTGAGATTTCAGTGGAGATAATTCTCTGATACTTCTTGCCCTGTCCTA			5	1	51108299	diploid	Gallus gallus	dbSNP	0	BOT	tgtcTGTCAGTGGTGAATGAAGTTCAGGAGAGGAGGGAGTTCCTGGCAGAGATGGAAGCC[T/C]TAGGACAGGGCAAGAAGTATCAGAGAATTATCTCCACTGAAATCTCACAGGTACGTAAGA	TCTTACGTACCTGTGAGATTTCAGTGGAGATAATTCTCTGATACTTCTTGCCCTGTCCTA[A/G]GGCTTCCATCTCTGCCAGGAACTCCCTCCTCTCCTGAACTTCATTCACCACTGACAgaca	1687
Locus_rs10731732-0_T_F_2608161404	Locus_rs10731732	TOP	[A/G]	12754503	AGCTTGAGGGCATCTCCTGCTCTCTCAAGCAGTTCTGCTTGTGGTAGTCC			5	1	51009942	diploid	Gallus gallus	dbSNP	0	TOP	GAAGACCCGGAGCTTGAGGGCATCTCCTGCTCTCTCAAGCAGTTCTGCTTGTGGTAGTCC[A/G]AGGCCAGGAGTAGGtcctcagagctgctcacccccttcccctccttgcCCTTCCTCTTTG	GAAGACCCGGAGCTTGAGGGCATCTCCTGCTCTCTCAAGCAGTTCTGCTTGTGGTAGTCC[A/G]AGGCCAGGAGTAGGtcctcagagctgctcacccccttcccctccttgcCCTTCCTCTTTG	1687
Locus_rs10731750-0_B_F_2608235584	Locus_rs10731750	BOT	[T/C]	27623311	TTGGCTCCAAATGGGTACAACATCACAACACAACAGCCCTGTAACAGTCA			5	17	5530242	diploid	Gallus gallus	dbSNP	0	BOT	GCTGCTTCTGTTGGCTCCAAATGGGTACAACATCACAACACAACAGCCCTGTAACAGTCA[T/C]GTCTGCAGGTCACGGCAGCCTGCAGGTCCCATGTCAGTCATTAAGCTCCAGGTCATACTC	GAGTATGACCTGGAGCTTAATGACTGACATGGGACCTGCAGGCTGCCGTGACCTGCAGAC[A/G]TGACTGTTACAGGGCTGTTGTGTTGTGATGTTGTACCCATTTGGAGCCAACAGAAGCAGC	1687
Locus_rs10731882-0_B_R_2608232655	Locus_rs10731882	BOT	[T/C]	49604436	GGTGCAAGCTACTTCTTCAGGGGCAAGGAGTACTGGCGAGTGCTGGACAG			5	15	2726838	diploid	Gallus gallus	dbSNP	0	TOP	GCTGCACACCAGCCAGTCCCTGGCGATGGATTGGGGGTAGCCAGGCTCGGCCTCCAGCTC[A/G]CTGTCCAGCACTCGCCAGTACTCCTTGCCCCTGAAGAAGTAGCTTGCACCTGGGAAAAAG	GCTGCACACCAGCCAGTCCCTGGCGATGGATTGGGGGTAGCCAGGCTCGGCCTCCAGCTC[A/G]CTGTCCAGCACTCGCCAGTACTCCTTGCCCCTGAAGAAGTAGCTTGCACCTGGGAAAAAG	1687
Locus_rs10731971-0_T_R_2608163873	Locus_rs10731971	TOP	[A/G]	26632461	CTGTACTGCTTTTGTTGGGTCCACGTCTTCCCCTCTGCTTTTTTTCAGAC			5	1	77404653	diploid	Gallus gallus	dbSNP	0	BOT	GCGGTTCCTCTTCTCCCCTAGCTGCTCACATACCAGCTGGTCGCCCTCCCAGAAAACAGT[T/C]GTCTGAAAAAAAGCAGAGGGGAAGACGTGGACCCAACAAAAGCAGTACAGATTTCCAGTG	CACTGGAAATCTGTACTGCTTTTGTTGGGTCCACGTCTTCCCCTCTGCTTTTTTTCAGAC[A/G]ACTGTTTTCTGGGAGGGCGACCAGCTGGTATGTGAGCAGCTAGGGGAGAAGAGGAACCGC	1687
Locus_rs13502792-0_B_F_2608185994	Locus_rs13502792	BOT	[G/C]	25706347	GATCTTGGGCATCTCAGGTACCTGCTTTTTCTTAAGCAAACCTTTCCTCG	32732488	GATCTTGGGCATCTCAGGTACCTGCTTTTTCTTAAGCAAACCTTTCCTCC	5	3	11464620	diploid	Gallus gallus	dbSNP	0	BOT	AGCAAGATCCTGATCTTGGGCATCTCAGGTACCTGCTTTTTCTTAAGCAAACCTTTCCTC[C/G]TCAGAATTCATGTCCCTGACCCTAAAAACTCCCTTTGTTATCAGTTGCCTCTATTTGAAC	GTTCAAATAGAGGCAACTGATAACAAAGGGAGTTTTTAGGGTCAGGGACATGAATTCTGA[C/G]GAGGAAAGGTTTGCTTAAGAAAAAGCAGGTACCTGAGATGCCCAAGATCAGGATCTTGCT	1687
Locus_rs13502943-0_T_F_2608185962	Locus_rs13502943	TOP	[A/G]	53712310	ATTCACAGTAAAAAGCGTTCATTAAACTCTTCTGAGTGAGCAACTCAGAT			5	3	11125428	diploid	Gallus gallus	dbSNP	0	TOP	GCGTGCAAGCATTCACAGTAAAAAGCGTTCATTAAACTCTTCTGAGTGAGCAACTCAGAT[A/G]CTGAAAACACTCGCAAACACAGTTTTGTTTGGAGAAATCAGCAAAATTGAGAGATAATGA	GCGTGCAAGCATTCACAGTAAAAAGCGTTCATTAAACTCTTCTGAGTGAGCAACTCAGAT[A/G]CTGAAAACACTCGCAAACACAGTTTTGTTTGGAGAAATCAGCAAAATTGAGAGATAATGA	1687
Locus_rs13503251-0_B_R_2608185889	Locus_rs13503251	BOT	[T/C]	57768483	GAAACACCCCAAAACCTGCTCCTTTTGCCTTGTGCACAGCCCACAAGATT			5	3	10315686	diploid	Gallus gallus	dbSNP	0	TOP	GCGGCGCCACTCAACTGCCCATGGCCCCTGTGCTGAAGGGCCGTCTCAGTGGGTTAGGGT[A/G]AATCTTGTGGGCTGTGCACAAGGCAAAAGGAGCAGGTTTTGGGGTGTTTCAGGTGTCAAG	GCGGCGCCACTCAACTGCCCATGGCCCCTGTGCTGAAGGGCCGTCTCAGTGGGTTAGGGT[A/G]AATCTTGTGGGCTGTGCACAAGGCAAAAGGAGCAGGTTTTGGGGTGTTTCAGGTGTCAAG	1687
Locus_rs13503341-0_T_R_2608185859	Locus_rs13503341	TOP	[A/T]	15683411	GCGCTGACACACTTGGATCCAAGGCTTGTTAGCTCAGCCTTAAGTATAAA	34797428	GCGCTGACACACTTGGATCCAAGGCTTGTTAGCTCAGCCTTAAGTATAAT	5	3	10088413	diploid	Gallus gallus	dbSNP	0	BOT	ACAAGATGTTTGTAAGCATTATCTGAATCACTGTCTGGCTTCTTAATTTTGCAAGGATTC[A/T]TTATACTTAAGGCTGAGCTAACAAGCCTTGGATCCAAGTGTGTCAGCGCTggtgcacttt	aaagtgcaccAGCGCTGACACACTTGGATCCAAGGCTTGTTAGCTCAGCCTTAAGTATAA[A/T]GAATCCTTGCAAAATTAAGAAGCCAGACAGTGATTCAGATAATGCTTACAAACATCTTGT	1687
Locus_rs13503422-0_B_F_2608185844	Locus_rs13503422	BOT	[T/C]	16601437	CCACACCAACACACATCTATGAGGCTTGTGGCATAATTCTTTCTTGCTGT			5	3	9954916	diploid	Gallus gallus	dbSNP	0	BOT	ccttcccttcccacacCAACACACATCTATGAGGCTTGTGGCATAATTCTTTCTTGCTGT[T/C]GCCACCTGGGGATCAGCTACCTCCCAAGCCACCTCAGAAGAGATAGGCAAAGCAGTGGCT	AGCCACTGCTTTGCCTATCTCTTCTGAGGTGGCTTGGGAGGTAGCTGATCCCCAGGTGGC[A/G]ACAGCAAGAAAGAATTATGCCACAAGCCTCATAGATGTGTGTTGgtgtgggaagggaagg	1687
Locus_rs13503912-0_T_R_2608185763	Locus_rs13503912	TOP	[A/T]	68760326	TCTGGCAGTCAGGAGCTCGGCTCCACTGCAAGGGAGATTTCATAGCAGTA	49688427	TCTGGCAGTCAGGAGCTCGGCTCCACTGCAAGGGAGATTTCATAGCAGTT	5	3	9065794	diploid	Gallus gallus	dbSNP	0	BOT	tagttcatttttgttttccttcttcttcttttttctttttttgtaattgATCTTGAAGCA[A/T]ACTGCTATGAAATCTCCCTTGCAGTGGAGCCGAGCTCCTGACTGCCAGATGCTTAATTCT	AGAATTAAGCATCTGGCAGTCAGGAGCTCGGCTCCACTGCAAGGGAGATTTCATAGCAGT[A/T]TGCTTCAAGATcaattacaaaaaaagaaaaaagaagaagaaggaaaacaaaaatgaacta	1687
Locus_rs13505059-0_T_R_2608185593	Locus_rs13505059	TOP	[A/G]	30759458	GCCTTGAGCCTGCAGGAAAACAAATCTTTGCCCATAATTGGAGTGGGGAT			5	3	7071101	diploid	Gallus gallus	dbSNP	0	BOT	AGCTCTGAACTTCAAACTCCTTTGCAAAAAAAAAAGGAAAAAGCATTTCCATTCTCTGCA[T/C]ATCCCCACTCCAATTATGGGCAAAGATTTGTTTTCCTGCAGGCTCAAGGCAGGAGGCTAA	TTAGCCTCCTGCCTTGAGCCTGCAGGAAAACAAATCTTTGCCCATAATTGGAGTGGGGAT[A/G]TGCAGAGAATGGAAATGCTTTTTCCTTTTTTTTTTGCAAAGGAGTTTGAAGTTCAGAGCT	1687
Locus_rs13505248-0_B_R_2608185533	Locus_rs13505248	BOT	[T/C]	31790486	AGGAAATACAGAGAGTGCTTTACTTGAGTTAATGATGATTTAGTGTATTA			5	3	6387033	diploid	Gallus gallus	dbSNP	0	TOP	TAGAAGACCTTTATAGCTCCTTGCTTTTTTGAGAATACAGTATAAAGGATAGATACCAAT[A/G]TAATACACTAAATCATCATTAACTCAAGTAAAGCACTCTCTGTATTTCCTAGAAACTAGG	TAGAAGACCTTTATAGCTCCTTGCTTTTTTGAGAATACAGTATAAAGGATAGATACCAAT[A/G]TAATACACTAAATCATCATTAACTCAAGTAAAGCACTCTCTGTATTTCCTAGAAACTAGG	1687
Locus_rs13505420-0_B_R_2608185507	Locus_rs13505420	BOT	[T/C]	74691369	TTCGCCTTGGGAATTAATCAACAGATTACATGGAATATGCAAGATTGAAT			5	3	6038222	diploid	Gallus gallus	dbSNP	0	TOP	GAggtattaatttttaaaacatggAAAATTTCCACATTCACCATTATTTTAGCAAAAAGG[A/G]ATTCAATCTTGCATATTCCATGTAATCTGTTGATTAATTCCCAAGGCGAATGTACCCTTC	GAggtattaatttttaaaacatggAAAATTTCCACATTCACCATTATTTTAGCAAAAAGG[A/G]ATTCAATCTTGCATATTCCATGTAATCTGTTGATTAATTCCCAAGGCGAATGTACCCTTC	1687
Locus_rs13505940-0_B_F_2608236294	Locus_rs13505940	BOT	[T/C]	27728332	CCCAGAATCAGGTTTGTTACCATGTATTTTTAGAATACTAGAATACATCC			5	18	314857	diploid	Gallus gallus	dbSNP	0	BOT	TCTAAATAAGCCCAGAATCAGGTTTGTTACCATGTATTTTTAGAATACTAGAATACATCC[T/C]GCGATGCTTTTCTGTAATATAACAGATATTCAGACTGTATTTGATATTTAACTTTATTCA	TGAATAAAGTTAAATATCAAATACAGTCTGAATATCTGTTATATTACAGAAAAGCATCGC[A/G]GGATGTATTCTAGTATTCTAAAAATACATGGTAACAAACCTGATTCTGGGCTTATTTAGA	1687
Locus_rs13506107-0_B_R_2608236383	Locus_rs13506107	BOT	[G/C]	21762401	TGAATGTCCCTTCCTGTTTTCTTGTCCTGCGTAAAGCCTTTCTCCATCCG	30716330	TGAATGTCCCTTCCTGTTTTCTTGTCCTGCGTAAAGCCTTTCTCCATCCC	5	18	883110	diploid	Gallus gallus	dbSNP	0	TOP	CCAGAAGCTCTGttaggggggagggagaggataACATTCATCCCCAACTACAGCACTATG[C/G]GGATGGAGAAAGGCTTTACGCAGGACAAGAAAACAGGAAGGGACATTCAAGCTCAGATGA	CCAGAAGCTCTGttaggggggagggagaggataACATTCATCCCCAACTACAGCACTATG[C/G]GGATGGAGAAAGGCTTTACGCAGGACAAGAAAACAGGAAGGGACATTCAAGCTCAGATGA	1687
Locus_rs13506157-0_T_R_2608236409	Locus_rs13506157	TOP	[A/G]	41622388	CACCACAATCTAAGGAATCTCTTGAGCTGAACTCATTTAAACATACCCAC			5	18	1018542	diploid	Gallus gallus	dbSNP	0	BOT	GAAGAAGGGTTAACAagcattttggggagaagaggaacgtgggggAACACCGTCTCTCTG[T/C]GTGGGTATGTTTAAATGAGTTCAGCTCAAGAGATTCCTTAGATTGTGGTGTTATCTCTCA	TGAGAGATAACACCACAATCTAAGGAATCTCTTGAGCTGAACTCATTTAAACATACCCAC[A/G]CAGAGAGACGGTGTTcccccacgttcctcttctccccaaaatgctTGTTAACCCTTCTTC	1687
Locus_rs13506295-0_B_F_2608236460	Locus_rs13506295	BOT	[T/G]	36807333	TCTACAGTGTCTGTTGTGAGAGGGTCTCAAAGCACTTCAAAGACATTATG			5	18	1282560	diploid	Gallus gallus	dbSNP	0	BOT	ttttttctcttctacagTGTCTGTTGTGAGAGGGTCTCAAAGCACTTCAAAGACATTATG[T/G]TATGAACCCTCATAATGCCTCCATGGAATAGGAAAGTGTTGCTATTATCATTGTGTGTTg	cAACACACAATGATAATAGCAACACTTTCCTATTCCATGGAGGCATTATGAGGGTTCATA[A/C]CATAATGTCTTTGAAGTGCTTTGAGACCCTCTCACAACAGACActgtagaagagaaaaaa	1687
Locus_rs13506333-0_T_R_2608236485	Locus_rs13506333	TOP	[A/G]	68639460	CTGATGGTAGAGGGATGTTTCTGAGCAGGGAAATTTGAGGAGGTTAGTGT			5	18	1417338	diploid	Gallus gallus	dbSNP	0	BOT	CCTAAAAGGACTTCTCCTGTCTGCCAGCACCTCCAGATCAGCCTTTCCCTCCTTCCAATA[T/C]ACACTAACCTCCTCAAATTTCCCTGCTCAGAAACATCCCTCTACCATCAGTTTccccccc	gggggggAAACTGATGGTAGAGGGATGTTTCTGAGCAGGGAAATTTGAGGAGGTTAGTGT[A/G]TATTGGAAGGAGGGAAAGGCTGATCTGGAGGTGCTGGCAGACAGGAGAAGTCCTTTTAGG	1687
Locus_rs13506427-0_T_F_2608236532	Locus_rs13506427	TOP	[A/G]	15738332	CGAAGGGCCTAAGTACAGCTAATGATCTCCTGGAACTTGTCAGGTAACTG			5	18	1662838	diploid	Gallus gallus	dbSNP	0	TOP	GGTGGAGAAGCGAAGGGCCTAAGTACAGCTAATGATCTCCTGGAACTTGTCAGGTAACTG[A/G]AAGGTAATCAAATAAGAGTTTGTCTTTTCGTGAAGATTGATGaatattggaaaaataaaa	GGTGGAGAAGCGAAGGGCCTAAGTACAGCTAATGATCTCCTGGAACTTGTCAGGTAACTG[A/G]AAGGTAATCAAATAAGAGTTTGTCTTTTCGTGAAGATTGATGaatattggaaaaataaaa	1687
Locus_rs13506696-0_T_F_2608236612	Locus_rs13506696	TOP	[C/G]	56621391	GCCCTGCTTTTCAGCACTGCGATTCTTGACAAGCCATTGCAGATCTCTTC	67698431	GCCCTGCTTTTCAGCACTGCGATTCTTGACAAGCCATTGCAGATCTCTTG	5	18	2236780	diploid	Gallus gallus	dbSNP	0	TOP	GATTCCTGCTGGCCCTGCTTTTCAGCACTGCGATTCTTGACAAGCCATTGCAGATCTCTT[C/G]TGGTCCTGTACTGTGTTAGGGCCAAGGACATATTTTGCATAGCACCCAGAAAGCATTCTG	GATTCCTGCTGGCCCTGCTTTTCAGCACTGCGATTCTTGACAAGCCATTGCAGATCTCTT[C/G]TGGTCCTGTACTGTGTTAGGGCCAAGGACATATTTTGCATAGCACCCAGAAAGCATTCTG	1687
Locus_rs13506735-0_T_F_2608236636	Locus_rs13506735	TOP	[A/C]	39720501	AGACAGCTGAGTCTGCTGAGTTTGCACTTGTTCCCAGACAGTTTTGTTTG			5	18	2389278	diploid	Gallus gallus	dbSNP	0	TOP	ACATGCATAGAGACAGCTGAGTCTGCTGAGTTTGCACTTGTTCCCAGACAGTTTTGTTTG[A/C]CTTTGGTTAGCAGCCACCAAAGCTTGCTGTAACGTTGCCTGTTCATGGCACTGCTGTCTC	ACATGCATAGAGACAGCTGAGTCTGCTGAGTTTGCACTTGTTCCCAGACAGTTTTGTTTG[A/C]CTTTGGTTAGCAGCCACCAAAGCTTGCTGTAACGTTGCCTGTTCATGGCACTGCTGTCTC	1687
Locus_rs13506890-0_B_F_2608236700	Locus_rs13506890	BOT	[T/C]	49801339	ACCAAGAATTAAAGAAGGGTAACTGTCACAGGCAATTCCTTTCCGAGGGG			5	18	2741863	diploid	Gallus gallus	dbSNP	0	BOT	AACTGCCCCCACCAAGAATTAAAGAAGGGTAACTGTCACAGGCAATTCCTTTCCGAGGGG[T/C]ACAGAAGGCCCCATCTGTCAGCATAACCTACCTGTAGGAAAGTCCGATGCCTCACTAAAG	CTTTAGTGAGGCATCGGACTTTCCTACAGGTAGGTTATGCTGACAGATGGGGCCTTCTGT[A/G]CCCCTCGGAAAGGAATTGCCTGTGACAGTTACCCTTCTTTAATTCTTGGTGGGGGCAGTT	1687
Locus_rs13507140-0_T_F_2608236826	Locus_rs13507140	TOP	[A/G]	48757400	GTTGTTCTGCTTGAATATAACTGCAAGGTTAGGACTGCTTAGCAACTGCT			5	18	3441482	diploid	Gallus gallus	dbSNP	0	TOP	ATAGTGATCTGTTGTTCTGCTTGAATATAACTGCAAGGTTAGGACTGCTTAGCAActgct[A/G]tgtttctgctgcCCTTCATAGAGTTGTGGAGTTCTTCCAGTGGGAGGGTGGGGCTTTTCC	ATAGTGATCTGTTGTTCTGCTTGAATATAACTGCAAGGTTAGGACTGCTTAGCAActgct[A/G]tgtttctgctgcCCTTCATAGAGTTGTGGAGTTCTTCCAGTGGGAGGGTGGGGCTTTTCC	1687
Locus_rs13507568-0_B_R_2608237011	Locus_rs13507568	BOT	[T/C]	25691380	ATCCTCTTTGTAACCTTTGGGCCTGCAAATACCCTGACCAAAACAGCTTC			5	18	4497836	diploid	Gallus gallus	dbSNP	0	TOP	AAGTTGTCTTATGATAGATAGCAAAATGTCTTTCTTAGGTCTAAAACTCCTCTGGATTCG[A/G]GAAGCTGTTTTGGTCAGGGTATTTGCAGGCCCAAAGGTTACAAAGAGGATCATCCCTGGT	AAGTTGTCTTATGATAGATAGCAAAATGTCTTTCTTAGGTCTAAAACTCCTCTGGATTCG[A/G]GAAGCTGTTTTGGTCAGGGTATTTGCAGGCCCAAAGGTTACAAAGAGGATCATCCCTGGT	1687
Locus_rs13507589-0_B_R_2608237023	Locus_rs13507589	BOT	[T/C]	62636438	GACAGAACTCCAATTAACCTGACATTTCTTGATTTTAAGAGACACTCAGG			5	18	4590837	diploid	Gallus gallus	dbSNP	0	TOP	AGCTAAGAGTGTTGTCAAATTAAAGAAGTGTTCCTTAATGAATATTGCTTTAAACCTGTT[A/G]CCTGAGTGTCTCTTAAAATCAAGAAATGTCAGGTTAATTGGAGTTCTGTCATGACTGGAG	AGCTAAGAGTGTTGTCAAATTAAAGAAGTGTTCCTTAATGAATATTGCTTTAAACCTGTT[A/G]CCTGAGTGTCTCTTAAAATCAAGAAATGTCAGGTTAATTGGAGTTCTGTCATGACTGGAG	1687
Locus_rs13507623-0_B_R_2608237049	Locus_rs13507623	BOT	[T/G]	41710443	TCACGTGCTCAGTTTGTAGAAGCTGAGCTGCTTGTTGCTTTCATAATCCC			5	18	4734881	diploid	Gallus gallus	dbSNP	0	TOP	agaaagagcaagaagTGGTTTGTGGGAAGGTACCTGGGGTCAACAAAGGACAGAATTGCC[A/C]GGGATTATGAAAGCAACAAGCAGCTCAGCTTCTACAAACTGAGCACGTGACGGCAGCTGG	agaaagagcaagaagTGGTTTGTGGGAAGGTACCTGGGGTCAACAAAGGACAGAATTGCC[A/C]GGGATTATGAAAGCAACAAGCAGCTCAGCTTCTACAAACTGAGCACGTGACGGCAGCTGG	1687
Locus_rs13508089-0_B_F_2608237272	Locus_rs13508089	BOT	[T/G]	48793306	CAACAGGCAGCCATCGAGCACAAACTCATTAGTGCTTTCAGAAAGAGCTT			5	18	6068355	diploid	Gallus gallus	dbSNP	0	BOT	GACAGAGTGGCAACAGGCAGCCATCGAGCACAAACTCATTAGTGCTTTCAGAAAGAGCTT[T/G]CAGAGAGATGGCAGAGGAGGGATTTTTGCTGGAGCGTTTGGGGTAGGAAGCATcacagct	agctgtgATGCTTCCTACCCCAAACGCTCCAGCAAAAATCCCTCCTCTGCCATCTCTCTG[A/C]AAGCTCTTTCTGAAAGCACTAATGAGTTTGTGCTCGATGGCTGCCTGTTGCCACTCTGTC	1687
Locus_rs13508164-0_B_F_2608237300	Locus_rs13508164	BOT	[T/C]	10715427	TGTTTTCAGCAAACCCCAAACTAAACCAATTTGATGGGGATCCAAATCTC			5	18	6259838	diploid	Gallus gallus	dbSNP	0	BOT	CATTTATTGCTGTTTTCAGCAAACCCCAAACTAAACCAATTTGATGGGGATCCAAATCTC[T/C]TTTCCCTCTGACCCAGAGGCTTCTGGCAGAGCTGTTACTGGCAGCTCTCCCCATCCTGCT	AGCAGGATGGGGAGAGCTGCCAGTAACAGCTCTGCCAGAAGCCTCTGGGTCAGAGGGAAA[A/G]GAGATTTGGATCCCCATCAAATTGGTTTAGTTTGGGGTTTGCTGAAAACAGCAATAAATG	1687
Locus_rs13508194-0_B_F_2608237316	Locus_rs13508194	BOT	[T/A]	70623407	CAAGCGCTGAAGGTAAAGCATGTGCTCCTAATTAAAGACAAGAAGATGTT	25647395	CAAGCGCTGAAGGTAAAGCATGTGCTCCTAATTAAAGACAAGAAGATGTA	5	18	6332247	diploid	Gallus gallus	dbSNP	0	BOT	GATCTCTGCTCCAAGCGCTGAAGGTAAAGCATGTGCTCCTAATTAAAGACAAGAAGATGT[A/T]ATTTAATTATGTAACCACTCGGGCCTGATGTCAGGACAATGAGCCAGGTCAATTTTACAG	CTGTAAAATTGACCTGGCTCATTGTCCTGACATCAGGCCCGAGTGGTTACATAATTAAAT[A/T]ACATCTTCTTGTCTTTAATTAGGAGCACATGCTTTACCTTCAGCGCTTGGAGCAGAGATC	1687
Locus_rs13508644-0_B_R_2608237535	Locus_rs13508644	BOT	[T/G]	63610325	ACTGATAGTCATAATTTCTCAACTGGTGTTTCAGTCTTTTTTATTTGGTA			5	18	7594724	diploid	Gallus gallus	dbSNP	0	TOP	ATTTATCTGATAGGGGAGATTTTATGATCCATTCAGTTCCTCATTTCAAAGGTATTATAA[A/C]TACCAAATAAAAAAGACTGAAACACCAGTTGAGAAATTATGACTATCAGTAGTTTGGAAT	ATTTATCTGATAGGGGAGATTTTATGATCCATTCAGTTCCTCATTTCAAAGGTATTATAA[A/C]TACCAAATAAAAAAGACTGAAACACCAGTTGAGAAATTATGACTATCAGTAGTTTGGAAT	1687
Locus_rs13508907-0_T_R_2608237625	Locus_rs13508907	TOP	[A/G]	44738396	ACAGTCTTCTTTATAAGTATTGTGCAGGGGTCTGAATTGAGGGTATTTTC			5	18	8075046	diploid	Gallus gallus	dbSNP	0	BOT	CTAGGATTTTAGAAGCAATTTGCCATCATTTCTTTAAAGTGTGCATGTATTTTCCTAGCA[T/C]GAAAATACCCTCAATTCAGACCCCTGCACAATACTTATAAAGAAGACTGTACTGTAAATT	AATTTACAGTACAGTCTTCTTTATAAGTATTGTGCAGGGGTCTGAATTGAGGGTATTTTC[A/G]TGCTAGGAAAATACATGCACACTTTAAAGAAATGATGGCAAATTGCTTCTAAAATCCTAG	1687
Locus_rs13509172-0_B_F_2608237708	Locus_rs13509172	BOT	[T/C]	40743393	CTACACAGCATTCAGCCCGAAGTTCCTCTGGATTTTTCTGGTGTGTGAAC			5	18	8660007	diploid	Gallus gallus	dbSNP	0	BOT	AAGTATGCTTCTACACAGCATTCAGCCCGAAGTTCCTCTGGATTTTTCTGGTGTGTGAAC[T/C]GCTGAATTTGttaaagagaaatttaattGCTGTGGAGGAGAATGGACCGTATCTGAGAGG	CCTCTCAGATACGGTCCATTCTCCTCCACAGCaattaaatttctctttaaCAAATTCAGC[A/G]GTTCACACACCAGAAAAATCCAGAGGAACTTCGGGCTGAATGCTGTGTAGAAGCATACTT	1687
Locus_rs13509381-0_T_R_2608237815	Locus_rs13509381	TOP	[A/C]	42800362	TTACAAAGCAGAGGGGAAAACATCTCCTTCTGAGGAGACTGATTAAAAAG			5	18	9245459	diploid	Gallus gallus	dbSNP	0	BOT	AGCTGGCACTGACCTGTTCGTTGTGCTGGGGCAGAGGTGCACGGGGAttcttttgtattt[T/G]ctttttaatcAGTCTCCTCAGAAGGAGAtgttttcccctctgctttGTAACTTCACCCAG	CTGGGTGAAGTTACaaagcagaggggaaaacaTCTCCTTCTGAGGAGACTgattaaaaag[A/C]aaatacaaaagaaTCCCCGTGCACCTCTGCCCCAGCACAACGAACAGGTCAGTGCCAGCT	1687
Locus_rs13509460-0_T_R_2608165737	Locus_rs13509460	TOP	[A/C]	15742456	TTAGATGCCTTGAAATAACAGCCAGAAGGTATCCATAAGAAACTTAGCCT			5	1	101341956	diploid	Gallus gallus	dbSNP	0	BOT	TACCAACAGCAGTAGCTCCTTTTGCACAGGCAGAGGGAGCAGGCTGAGTTTGGATCCCAG[T/G]AGGCTAAGTTTCTTATGGATACCTTCTGGCTGTTATTTCAAGGCATCTAAATATAAATTG	CAATTTATATTTAGATGCCTTGAAATAACAGCCAGAAGGTATCCATAAGAAACTTAGCCT[A/C]CTGGGATCCAAACTCAGCCTGCTCCCTCTGCCTGTGCAAAAGGAGCTACTGCTGTTGGTA	1687
Locus_rs13509658-0_T_R_2608165793	Locus_rs13509658	TOP	[A/T]	52750427	CAAATGGGTTTATCTAGTACCCCTCAGCGAGGAGTCCTCAGTAATGAAGA	59712336	CAAATGGGTTTATCTAGTACCCCTCAGCGAGGAGTCCTCAGTAATGAAGT	5	1	102159933	diploid	Gallus gallus	dbSNP	0	BOT	AACATGGTCCAACCAAGGATCCAAGTCAGAACCAGTGctgtcaaaaaaaaatgcaaaggg[A/T]CTTCATTACTGAGGACTCCTCGCTGAGGGGTACTAGATAAACCCATTTGACACCTGGATA	TATCCAGGTGTCAAATGGGTTTATCTAGTACCCCTCAGCGAGGAGTCCTCAGTAATGAAG[A/T]ccctttgcatttttttttgacagCACTGGTTCTGACTTGGATCCTTGGTTGGACCATGTT	1687
Locus_rs13510651-0_T_R_2608166005	Locus_rs13510651	TOP	[A/G]	22638311	AAAACACTGCCTCAAGGAAACAGGCATCCTTCTCCTCCAGCACAACCAGT			5	1	104837481	diploid	Gallus gallus	dbSNP	0	BOT	GTTCTCCCTGCACACGTGGGAGCTGTTGAGGTGCTGCCAACCTGGGAGGTGCAGTTGCAG[T/C]ACTGGTtgtgctggaggagaaggaTGCCTGTTTCCTTGAGGCAGTGTTTTGCTCAAGGAT	ATCCTTGAGCAAAACACTGCCTCAAGGAAACAGGCAtccttctcctccagcacaACCAGT[A/G]CTGCAACTGCACCTCCCAGGTTGGCAGCACCTCAACAGCTCCCACGTGTGCAGGGAGAAC	1687
Locus_rs13511354-0_B_F_2608166146	Locus_rs13511354	BOT	[T/C]	61785396	CTAACCAGGGAATGAGATGTACCGTAAGTTTTATTAAAAGATGATTTTGT			5	1	106483705	diploid	Gallus gallus	dbSNP	0	BOT	aacaacaaaactaacCAGGGAATGAGATGTACCGTAAGTTTTATTAAAAGATGATTTTGT[T/C]ACCTGTGTGTTGGCATCatatcatataatcatagaatcacagaacggtttgggttgaaag	ctttcaacccaaaccgttctgtgattctatgattatatgatatGATGCCAACACACAGGT[A/G]ACAAAATCATCTTTTAATAAAACTTACGGTACATCTCATTCCCTGgttagttttgttgtt	1687
Locus_rs13512062-0_B_F_2608166278	Locus_rs13512062	BOT	[T/C]	17707452	AGGAATTATTCATTGCTATGAAAATGCCAGTAGTGAAGGTGGTTTGGTAG			5	1	108110665	diploid	Gallus gallus	dbSNP	0	BOT	aaaaaaaaaaaggaattattcATTGCTATGAAAATGCCAGTAGTGAAGGTGGTTTGGTAG[T/C]TTGAGTCTTCTGAATTGTGCTTCTCTTTACCTTTTTTGGTGTTCAGTGCTCTTTAAGTGG	CCACTTAAAGAGCACTGAACACCAAAAAAGGTAAAGAGAAGCACAATTCAGAAGACTCAA[A/G]CTACCAAACCACCTTCACTACTGGCATTTTCATAGCAATgaataattccttttttttttt	1687
Locus_rs13512323-0_B_F_2608166324	Locus_rs13512323	BOT	[G/C]	44779499	CACAGCTCTACCCATTCTGAAAACACATTCCAGATGCAAAGCTTCTTCCG	48731441	CACAGCTCTACCCATTCTGAAAACACATTCCAGATGCAAAGCTTCTTCCC	5	1	108694394	diploid	Gallus gallus	dbSNP	0	BOT	AACCAGCTCTTCACAGCTCTACCCATTCTGAAAACACATTCCAGATGCAAAGCTTCTTCC[C/G]TGGCTGTTTCCAGCTGTAGACACAAGAACTGAGACCCTCCCTGTTTGTTAACTCTTTTAC	GTAAAAGAGTTAACAAACAGGGAGGGTCTCAGTTCTTGTGTCTACAGCTGGAAACAGCCA[C/G]GGAAGAAGCTTTGCATCTGGAATGTGTTTTCAGAATGGGTAGAGCTGTGAAGAGCTGGTT	1687
Locus_rs13512358-0_T_F_2608166336	Locus_rs13512358	TOP	[A/G]	65780407	GCTAGTAGGTCTGATATCATTGCTGGTCTGGCAGTTTTATGAGTGAGACA			5	1	108822423	diploid	Gallus gallus	dbSNP	0	TOP	CTACACAGTTGCTAGTAGGTCTGATATCATTGCTGGTCTGGCAGTTTTATGAGTGAGACA[A/G]TATAAACAGTCCTTCTTGCCTCCTGCTACAACTGCATTTTCACGAGGTTCTGTATCAAAG	CTACACAGTTGCTAGTAGGTCTGATATCATTGCTGGTCTGGCAGTTTTATGAGTGAGACA[A/G]TATAAACAGTCCTTCTTGCCTCCTGCTACAACTGCATTTTCACGAGGTTCTGTATCAAAG	1687
Locus_rs13512610-0_T_F_2608166368	Locus_rs13512610	TOP	[A/G]	42754397	ACTTCATTTGGAATTATTTTGAAACACATTACTCTCTGCATTGCTCTGAT			5	1	109223857	diploid	Gallus gallus	dbSNP	0	TOP	GACATAGTTAACTTCATTTGGAATTATTTTGAAACACATTACTCTCTGCATTGCTCTGAT[A/G]ATTTTGAATAAGATAGAAATTCAAGGCacaaataaataaggaaaattcCTGCACTGGGAG	GACATAGTTAACTTCATTTGGAATTATTTTGAAACACATTACTCTCTGCATTGCTCTGAT[A/G]ATTTTGAATAAGATAGAAATTCAAGGCacaaataaataaggaaaattcCTGCACTGGGAG	1687
Locus_rs13512886-0_B_F_2608166420	Locus_rs13512886	BOT	[T/C]	16720309	TATTTGTGCTGGGGGCAGAGCATTGAGGAAGGTAGCATTCAGGTGGTTTC			5	1	109805092	diploid	Gallus gallus	dbSNP	0	BOT	GTATGAATTCTATTTGTGCTGGGGGCAGAGCATTGAGGAAGGTAGCATTCAGGTGGTTTC[T/C]TGAAATTGCTTGATTTGTCACCTACTTGTATGACCAATGAACTAGAAGAAAAGGCTGGTC	GACCAGCCTTTTCTTCTAGTTCATTGGTCATACAAGTAGGTGACAAATCAAGCAATTTCA[A/G]GAAACCACCTGAATGCTACCTTCCTCAATGCTCTGCCCCCAGCACAAATAGAATTCATAC	1687
Locus_rs13512913-0_B_F_2608166424	Locus_rs13512913	BOT	[T/C]	27667459	TCATTGTAAATAATTGAAGAGCAGGGAGTTCCATCCCTTGGGTTCTTTCT			5	1	109843708	diploid	Gallus gallus	dbSNP	0	BOT	ACCATTAGTCTCATTGTAAATAATTGAAGAGCAGGGAGTTCCATCCCTTGGGTTCTTTCT[T/C]GCAAAgccacccagagcaggcagCTCCTGAGAACAGATCTAGGTGCAAGCactggtggag	ctccaccagtGCTTGCACCTAGATCTGTTCTCAGGAGctgcctgctctgggtggcTTTGC[A/G]AGAAAGAACCCAAGGGATGGAACTCCCTGCTCTTCAATTATTTACAATGAGACTAATGGT	1687
Locus_rs13513344-0_T_R_2608196605	Locus_rs13513344	TOP	[A/C]	56731438	AGTGCCTACCCACAGGTTCATTGCTGGCTCATAACAGGGAATGAAGCTAT			5	4	30917085	diploid	Gallus gallus	dbSNP	0	BOT	TAAAAATGCTGAAGTCCTATTATGCTTTTCCAGGGCTTAAGCAACATATaaaaaaaGTGG[T/G]ATAGCTTCATTCCCTGTTATGAGCCAGCAATGAACCTGTGGGTAGGCACTATATGGCAAA	TTTGCCATATAGTGCCTACCCACAGGTTCATTGCTGGCTCATAACAGGGAATGAAGCTAT[A/C]CCACtttttttATATGTTGCTTAAGCCCTGGAAAAGCATAATAGGACTTCAGCATTTTTA	1687
Locus_rs13513415-0_B_F_2608196626	Locus_rs13513415	BOT	[T/C]	49643410	CAATTAATCTTTACCCAGCTTTGTGCTGATTTATGATAATGTAATTCTGA			5	4	31148490	diploid	Gallus gallus	dbSNP	0	BOT	GAAATATATGCAATTAATCTTTACCCAGCTTTGTGCTGATTTATGATAATGTAATTCTGA[T/C]TAAAATAATTGCAGTCCTAAATTCGATCAAACTGGTTTTTAAAGGtaagctttttatttc	gaaataaaaagcttaCCTTTAAAAACCAGTTTGATCGAATTTAGGACTGCAATTATTTTA[A/G]TCAGAATTACATTATCATAAATCAGCACAAAGCTGGGTAAAGATTAATTGCATATATTTC	1687
Locus_rs13513773-0_T_F_2608196684	Locus_rs13513773	TOP	[A/G]	50768363	CACTGATACTTAACGCTACATATAGACTTGTAACAGGGAAGCCACGCTGA			5	4	31758590	diploid	Gallus gallus	dbSNP	0	TOP	TGCACATTTCCACTGATACTTAACGCTACATATAGACTTGTAACAGGGAAGCCACGCTGA[A/G]CAACATTGAGAAAGCAACACCGCGCTAGACGGCTGAATCATTTTAATTCAATTCATTCGT	TGCACATTTCCACTGATACTTAACGCTACATATAGACTTGTAACAGGGAAGCCACGCTGA[A/G]CAACATTGAGAAAGCAACACCGCGCTAGACGGCTGAATCATTTTAATTCAATTCATTCGT	1687
Locus_rs13513858-0_B_F_2608196708	Locus_rs13513858	BOT	[T/C]	36681362	TTCTTCCAGAAGTTGTCACTTGCTTTTTCCAAACAGTTGTAGCCTTATTT			5	4	31956634	diploid	Gallus gallus	dbSNP	0	BOT	ATCATTTCTATTCTTCCAGAAGTTGTCACTTGCTTTTTCCAAACAGTTGTAGCCTTATTT[T/C]GCCACTGTTCCAATGATGACTCACGATATTTCATAAATAGTTTATATGAGGTGTTCTTCA	TGAAGAACACCTCATATAAACTATTTATGAAATATCGTGAGTCATCATTGGAACAGTGGC[A/G]AAATAAGGCTACAACTGTTTGGAAAAAGCAAGTGACAACTTCTGGAAGAATAGAAATGAT	1687
Locus_rs13514674-0_B_F_2608196856	Locus_rs13514674	BOT	[T/C]	61675421	CCGTGCTGAATGAGCAGCTGCAAAGAACCAGGATACTGGAGATGATGCTT			5	4	33846830	diploid	Gallus gallus	dbSNP	0	BOT	CAGATCGTGTCCGTGCTGAATGAGCAGCTGCAAAGAACCAGGATACTGGAGATGATGCTT[T/C]GCTCTGGGTTGCTAAAATAAACTCTTGTTTTGGTGCTTTGATTTAAAGCACTGAAAATCT	AGATTTTCAGTGCTTTAAATCAAAGCACCAAAACAAGAGTTTATTTTAGCAACCCAGAGC[A/G]AAGCATCATCTCCAGTATCCTGGTTCTTTGCAGCTGCTCATTCAGCACGGACACGATCTG	1687
Locus_rs13514853-0_B_F_2608196886	Locus_rs13514853	BOT	[G/C]	50779317	CAAGGTGTAGGCTGGAAATGGGCATAGGGCCACCAGCTTAAGCAGTGAGG	50756426	CAAGGTGTAGGCTGGAAATGGGCATAGGGCCACCAGCTTAAGCAGTGAGC	5	4	34178247	diploid	Gallus gallus	dbSNP	0	BOT	AGGTCCAGGCTCAAGGTGTAGGCTGGAAATGGGCATAGGGCCACCAGCTTAAGCAGTGAG[C/G]ATCTTTGATGCAAGAGTAGGGCTGTGTCGGGCTGAGAGTACatggtaggaaaaaaagaac	gttctttttttcctaccatGTACTCTCAGCCCGACACAGCCCTACTCTTGCATCAAAGAT[C/G]CTCACTGCTTAAGCTGGTGGCCCTATGCCCATTTCCAGCCTACACCTTGAGCCTGGACCT	1687
Locus_rs13514888-0_T_F_2608196890	Locus_rs13514888	TOP	[A/G]	30626307	GTAGTACTTTTAGGCCTGGACAGAAAAAAGTGTATCTGCAGATTTATCCA			5	4	34244228	diploid	Gallus gallus	dbSNP	0	TOP	TGCTTTTTGGGTAGTACTTTTAGGCCTGGACAGAAAAAAGTGTATCTGCAGATTTATCCA[A/G]TGACTTAAtaaacatctttcttttctcacGTGAACACGTAATTTGTGTAAGTGCACTGCG	TGCTTTTTGGGTAGTACTTTTAGGCCTGGACAGAAAAAAGTGTATCTGCAGATTTATCCA[A/G]TGACTTAAtaaacatctttcttttctcacGTGAACACGTAATTTGTGTAAGTGCACTGCG	1687
Locus_rs13515523-0_T_F_2608197008	Locus_rs13515523	TOP	[A/G]	17674357	TAAAAGGTGAAGGAAAAGGTTAAGAACGTATTGTTACAGCCTGGAGAACC			5	4	35467613	diploid	Gallus gallus	dbSNP	0	TOP	AAACTAACAATAAAAGGTGAAGGAAAAGGTTAAGAACGTATTGTTACAGCCTGGAGAACC[A/G]CAGACAACCAGGGAATCTGAATTGCTGATCAAAGGGTCAGCTCTCATTTACTCATTTTTA	AAACTAACAATAAAAGGTGAAGGAAAAGGTTAAGAACGTATTGTTACAGCCTGGAGAACC[A/G]CAGACAACCAGGGAATCTGAATTGCTGATCAAAGGGTCAGCTCTCATTTACTCATTTTTA	1687
Locus_rs13515984-0_T_F_2608197176	Locus_rs13515984	TOP	[A/G]	57727464	ACTTATTGATGGGCTGCCTACTTCTTTGTCAAGAGCCTAGCTTTCATTGC			5	4	37264809	diploid	Gallus gallus	dbSNP	0	TOP	AGGATCCTTAACTTATTGATGGGCTGCCTACTTCTTTGTCAAGAGCCTAGCTTTCATTGC[A/G]GAGGGAAAAGAGTATTCCTTGCACACAGGTTGCCATATATGTGTCTTGGGTTTGCTGCAG	AGGATCCTTAACTTATTGATGGGCTGCCTACTTCTTTGTCAAGAGCCTAGCTTTCATTGC[A/G]GAGGGAAAAGAGTATTCCTTGCACACAGGTTGCCATATATGTGTCTTGGGTTTGCTGCAG	1687
Locus_rs13516038-0_T_F_2608197180	Locus_rs13516038	TOP	[A/G]	46623421	TAACAGTGCTGGTAGTTCAGGCTTAGCCTCCTCCTATGTGGAATAGGGAG			5	4	37315886	diploid	Gallus gallus	dbSNP	0	TOP	GGCAGCAGAATAACAGTGCTGGTAGTTCAGGCTTAGCCTCCTCCTATGTGGAATAGGGAG[A/G]TTTGCTTTTGCAGCTCTCTGTGTTGCATTTCAGCCCTCCAGGTGAGTGCTTTGCAGCTGG	GGCAGCAGAATAACAGTGCTGGTAGTTCAGGCTTAGCCTCCTCCTATGTGGAATAGGGAG[A/G]TTTGCTTTTGCAGCTCTCTGTGTTGCATTTCAGCCCTCCAGGTGAGTGCTTTGCAGCTGG	1687
Locus_rs13516505-0_T_F_2608197334	Locus_rs13516505	TOP	[A/G]	67743443	TCACTATGCAGGGGGACTCATTTCAGAGTTACAAGGAAAACAGGGCTTGC			5	4	39125784	diploid	Gallus gallus	dbSNP	0	TOP	CGGACCTCCTTCACTATGCAGGGGGACTCATTTCAGAGTTACAAGGAAAACAGGGCTTGC[A/G]TTTCCTGATGCAAAACCATCTCCGTGTGCcggcagcctgacctcagtgcacAAGGACAGA	CGGACCTCCTTCACTATGCAGGGGGACTCATTTCAGAGTTACAAGGAAAACAGGGCTTGC[A/G]TTTCCTGATGCAAAACCATCTCCGTGTGCcggcagcctgacctcagtgcacAAGGACAGA	1687
Locus_rs13516580-0_T_F_2608197356	Locus_rs13516580	TOP	[A/G]	27662425	TTGAAAGCTGAGAAGTTGCTCTTAAATTCTGTCAGCAATATGCAGCGCGT			5	4	39379705	diploid	Gallus gallus	dbSNP	0	TOP	AAAGGAAATCTTGAAAGCTGAGAAGTTGCTCTTAAATTCTGTCAGCAATATGCAGCGCGT[A/G]CTGTGCTTGGGGGCTTTATGTTCAATCATCAGAACCCCCCTACTGTCAACTACTGAAGAC	AAAGGAAATCTTGAAAGCTGAGAAGTTGCTCTTAAATTCTGTCAGCAATATGCAGCGCGT[A/G]CTGTGCTTGGGGGCTTTATGTTCAATCATCAGAACCCCCCTACTGTCAACTACTGAAGAC	1687
Locus_rs13517709-0_T_F_2608197622	Locus_rs13517709	TOP	[A/G]	48724314	AGGTATAAAAGAATTTGAGATTAGTTTGCAGAAGCTACTTGCTTACATCT			5	4	42751532	diploid	Gallus gallus	dbSNP	0	TOP	AACTGACATTAGGTATAAAAGAATTTGAGATTAGTTTGCAGAAGCTACTTGCTTACATCT[A/G]TGCTCCAAATCTCCCACTGCATCAGTGAATGGAGCACAGCTGGAGAACTTAAGTGCAGGA	AACTGACATTAGGTATAAAAGAATTTGAGATTAGTTTGCAGAAGCTACTTGCTTACATCT[A/G]TGCTCCAAATCTCCCACTGCATCAGTGAATGGAGCACAGCTGGAGAACTTAAGTGCAGGA	1687
Locus_rs13517895-0_T_F_2608197676	Locus_rs13517895	TOP	[A/G]	57620358	AGATTTTGTCATCTTTACCAGACCCTTTTGAATTCTAATCCCATAATCCC			5	4	43356579	diploid	Gallus gallus	dbSNP	0	TOP	TCTTTTTGTCAGATTTTGTCATCTTTACCAGACCCTTTTGAATTCTAATCCCATAATCCC[A/G]TATCTTTCAGCACTTTTCAACTTACTATTACATGGAAATTTTACTGATTTGCTGTTTTCT	TCTTTTTGTCAGATTTTGTCATCTTTACCAGACCCTTTTGAATTCTAATCCCATAATCCC[A/G]TATCTTTCAGCACTTTTCAACTTACTATTACATGGAAATTTTACTGATTTGCTGTTTTCT	1687
Locus_rs13518216-0_T_F_2608197778	Locus_rs13518216	TOP	[A/G]	46625416	CCTCATTCAGAACAATGCTCAGAAGCCTCTATGACATTATCAAGCTGTAC			5	4	44638770	diploid	Gallus gallus	dbSNP	0	TOP	ATGTTACTTTCCTCATTCAGAACAATGCTCAGAAGCCTCTATGACATTATCAAGCTGTAC[A/G]TTTGCTAACAGAAGGAGCTTGGAGTCTGTGTAGTTACTGCATGTACCTTCATAGGTTTTA	ATGTTACTTTCCTCATTCAGAACAATGCTCAGAAGCCTCTATGACATTATCAAGCTGTAC[A/G]TTTGCTAACAGAAGGAGCTTGGAGTCTGTGTAGTTACTGCATGTACCTTCATAGGTTTTA	1687
Locus_rs13518310-0_B_R_2608197809	Locus_rs13518310	BOT	[T/G]	26679403	GTCATCAATGTGCTCTAAGTGCCTGGGAGCACTGTCCTGTCCCAATGCAG			5	4	44953586	diploid	Gallus gallus	dbSNP	0	TOP	ctggaattGTTTTCCCTCAGGGGTGGAAACAGTCCAACAATTTGACATGGGTTGATCCCA[A/C]CTGCATTGGGACAGGACAGTGCTCCCAGGCACTTAGAGCACATTGATGACATTACTGTGT	ctggaattGTTTTCCCTCAGGGGTGGAAACAGTCCAACAATTTGACATGGGTTGATCCCA[A/C]CTGCATTGGGACAGGACAGTGCTCCCAGGCACTTAGAGCACATTGATGACATTACTGTGT	1687
Locus_rs13518390-0_T_R_2608197825	Locus_rs13518390	TOP	[A/G]	34708488	TGGAACTTAATTTCTTTTACTATCCATCTCTCAGTTGTGTGCACTGCTGT			5	4	45126540	diploid	Gallus gallus	dbSNP	0	BOT	GAGGCCCCAATCAGAGTAGCACAGAGAGCTCTGAAGTTACACCATGTGGGTGCTGTCACA[T/C]ACAGCAGTGCACACAACTGAGAGATGGATAGTAAAAGAAATTAAGTTCCATATTTCTATT	AATAGAAATATGGAACTTAATTTCTTTTACTATCCATCTCTCAGTTGTGTGCACTGCTGT[A/G]TGTGACAGCACCCACATGGTGTAACTTCAGAGCTCTCTGTGCTACTCTGATTGGGGCCTC	1687
Locus_rs13518722-0_T_F_2608197902	Locus_rs13518722	TOP	[A/G]	74709355	AGGTAGATAAGTGTGTGACTTAGAATTTAGTTGAAAGAGAGCAGTTTTGC			5	4	45877261	diploid	Gallus gallus	dbSNP	0	TOP	AGGATAACTAAGGTAGATAAGTGTGTGACTTAGAATTTAGTTGAAAGAGAGCAGTTTTGC[A/G]CAAAGGATCAGGTGTACTCCAGAGTCCTCCCCTACCAGTGTGAGCCAACTGACAAAAACC	AGGATAACTAAGGTAGATAAGTGTGTGACTTAGAATTTAGTTGAAAGAGAGCAGTTTTGC[A/G]CAAAGGATCAGGTGTACTCCAGAGTCCTCCCCTACCAGTGTGAGCCAACTGACAAAAACC	1687
Locus_rs13519236-0_B_F_2608197996	Locus_rs13519236	BOT	[G/C]	35645422	GTAGACATCTTGAGATATTCCAAAGGCAGTAAGGACAAACTGACTTCTGG	50652373	GTAGACATCTTGAGATATTCCAAAGGCAGTAAGGACAAACTGACTTCTGC	5	4	46801768	diploid	Gallus gallus	dbSNP	0	BOT	GGAATCAAAAGGTAGACATCTTGAGATATTCCAAAGGCAGTAAGGACAAACTGACTTCTG[C/G]AGGTGCTTGCCAACTGGCAGATGACTGTTCAGGAAGGTGCATGATGGGCAAGATAAGGGT	ACCCTTATCTTGCCCATCATGCACCTTCCTGAACAGTCATCTGCCAGTTGGCAAGCACCT[C/G]CAGAAGTCAGTTTGTCCTTACTGCCTTTGGAATATCTCAAGATGTCTACCTTTTGATTCC	1687
Locus_rs13519537-0_B_R_2608198061	Locus_rs13519537	BOT	[G/C]	30715424	AGACACTTACATGTATCCCTGTAGCAACATTCGAGCCCTGAATTCCTCAG	12706366	AGACACTTACATGTATCCCTGTAGCAACATTCGAGCCCTGAATTCCTCAC	5	4	47486044	diploid	Gallus gallus	dbSNP	0	TOP	AATGCACAGATAACACAACTTGCTTTTCCCTGTGGTATTCCAGGAATCTAAAATAGATCT[C/G]TGAGGAATTCAGGGCTCGAATGTTGCTACAGGGATACATGTAAGTGTCTTACAATTGACA	AATGCACAGATAACACAACTTGCTTTTCCCTGTGGTATTCCAGGAATCTAAAATAGATCT[C/G]TGAGGAATTCAGGGCTCGAATGTTGCTACAGGGATACATGTAAGTGTCTTACAATTGACA	1687
Locus_rs13519870-0_B_R_2608198093	Locus_rs13519870	BOT	[G/C]	55810485	CTGTTTGGAAGACAAGACACAATTAAGCTAGCTCTTCATGATTCACATAG	60807422	CTGTTTGGAAGACAAGACACAATTAAGCTAGCTCTTCATGATTCACATAC	5	4	47869321	diploid	Gallus gallus	dbSNP	0	TOP	CTAATAGCATTACTAATTATAACTGCTGAAAATTTATAAATAGCAATAGAGTGTCATTAA[C/G]TATGTGAATCATGAAGAGCTAGCTTAATTGTGTCTTGTCTTCCAAACAGCCACATCAAAA	CTAATAGCATTACTAATTATAACTGCTGAAAATTTATAAATAGCAATAGAGTGTCATTAA[C/G]TATGTGAATCATGAAGAGCTAGCTTAATTGTGTCTTGTCTTCCAAACAGCCACATCAAAA	1687
Locus_rs13519984-0_B_F_2608198098	Locus_rs13519984	BOT	[T/G]	37692353	TTATCACAGCTTTGCTGCTATCAACTTTCTTACTGCTTTGTCCCTCTGTT			5	4	47964923	diploid	Gallus gallus	dbSNP	0	BOT	AGCTGCATTTTTATCACAGCTTTGCTGCTATCAACTTTCTTACTGCTTTGTCCCTCTGTT[T/G]CACAGTCTCCAAAAGTCATATTGCAGCTTTCAGATTACTAATTGACTGGCACTGTTATGA	TCATAACAGTGCCAGTCAATTAGTAATCTGAAAGCTGCAATATGACTTTTGGAGACTGTG[A/C]AACAGAGGGACAAAGCAGTAAGAAAGTTGATAGCAGCAAAGCTGTGATAAAAATGCAGCT	1687
Locus_rs13520248-0_B_R_2608198163	Locus_rs13520248	BOT	[T/C]	44664352	GCTGTGTCCCTTTGGAGAAAGCCCCTTGCAGACAGGATAAATAAATACAG			5	4	48527493	diploid	Gallus gallus	dbSNP	0	TOP	CCCAGAGACTCCTTGTTAGCTATAGGAGCTGTAACTGAGCATTTAGTGATTAATACATgc[A/G]ctgtatttatttatccTGTCTGCAAGGGGCTTTCTCCAAAGGGACACAGCCTCTTCAGCA	CCCAGAGACTCCTTGTTAGCTATAGGAGCTGTAACTGAGCATTTAGTGATTAATACATgc[A/G]ctgtatttatttatccTGTCTGCAAGGGGCTTTCTCCAAAGGGACACAGCCTCTTCAGCA	1687
Locus_rs13520462-0_T_R_2608198219	Locus_rs13520462	TOP	[A/C]	41604458	ACTGGCCACGGGACTCATGAATTTTAGAGTTGTGTGAGTCTACATCATTC			5	4	49051349	diploid	Gallus gallus	dbSNP	0	BOT	AAGAAAAAGGACTTGTGAAGTATTTTTCTGTGGCAAGAAACATCTTTAAGTCGTTGATCT[T/G]GAATGATGTAGACTCACACAACTCTAAAATTCATGAGTCCCGTGGCCAGTTTCCAGATTG	CAATCTGGAAACTGGCCACGGGACTCATGAATTTTAGAGTTGTGTGAGTCTACATCATTC[A/C]AGATCAACGACTTAAAGATGTTTCTTGCCACAGAAAAATACTTCACAAGTCCTTTTTCTT	1687
Locus_rs13520583-0_B_R_2608198251	Locus_rs13520583	BOT	[T/C]	17688408	TTTTGCTCTATGTTTGCACAGCACCCCTCTTGTATACACACTGTAAACCC			5	4	49426671	diploid	Gallus gallus	dbSNP	0	TOP	AAATTTTTCTCTTGATTATTTGTGTGTACCACAGAGCTGTGTGGAATCAATCATATAAGG[A/G]GGGTTTACAGTGTGTATACAAGAGGGGTGCTGTGCAAACATAGAGCAAAAATATGTACAA	AAATTTTTCTCTTGATTATTTGTGTGTACCACAGAGCTGTGTGGAATCAATCATATAAGG[A/G]GGGTTTACAGTGTGTATACAAGAGGGGTGCTGTGCAAACATAGAGCAAAAATATGTACAA	1687
Locus_rs13520867-0_T_F_2608198324	Locus_rs13520867	TOP	[A/G]	13756492	TTGGTAAATTGATAAAGTATAATCAGGCAAATTTAGTTATTCCAGGCTGC			5	4	50061220	diploid	Gallus gallus	dbSNP	0	TOP	TCTCCAGCATTTGGTAAATTGATAAAGTATAATCAGGCAAATTTAGTTATTCCAGGCTGC[A/G]CTGACTAAGAAATAATCCAATAGTCCTTATAGTAGGATTTCAAGTTAATGCTTCCTGTGG	TCTCCAGCATTTGGTAAATTGATAAAGTATAATCAGGCAAATTTAGTTATTCCAGGCTGC[A/G]CTGACTAAGAAATAATCCAATAGTCCTTATAGTAGGATTTCAAGTTAATGCTTCCTGTGG	1687
Locus_rs13520885-0_T_R_2608198329	Locus_rs13520885	TOP	[A/G]	29624329	ATCAAATCTGTGTTGTAAGGCATCACGCTAAAAGATATGCTACAGCCCTT			5	4	50102540	diploid	Gallus gallus	dbSNP	0	BOT	CTCCCTGCCTCGTTGGGCCAACACTATGAAGACAGATGCACCCCAGGCTGGATCTTTCCA[T/C]AAGGGCTGTAGCATATCTTTTAGCGTGATGCCTTACAACACAGATTTGATTCCATCTATC	GATAGATGGAATCAAATCTGTGTTGTAAGGCATCACGCTAAAAGATATGCTACAGCCCTT[A/G]TGGAAAGATCCAGCCTGGGGTGCATCTGTCTTCATAGTGTTGGCCCAACGAGGCAGGGAG	1687
Locus_rs13521772-0_T_F_2608198510	Locus_rs13521772	TOP	[A/G]	48704392	ATTAATGAAAGGGAGATGACATTCACATCCTTCCAGAAAGGCTGGAGTTT			5	4	52079558	diploid	Gallus gallus	dbSNP	0	TOP	ACCACAAAACATTAATGAAAGGGAGATGACATTCACATCCTTCCAGAAAGGCTGGAGTTT[A/G]AACTCAACTCTTCTAGACACCAGGGAATACTCATTCATGAGTGAGCTGATCAATGGCATG	ACCACAAAACATTAATGAAAGGGAGATGACATTCACATCCTTCCAGAAAGGCTGGAGTTT[A/G]AACTCAACTCTTCTAGACACCAGGGAATACTCATTCATGAGTGAGCTGATCAATGGCATG	1687
Locus_rs13522051-0_T_F_2608198584	Locus_rs13522051	TOP	[A/G]	45654508	AACAGATCCAATGGACTTGGAACAACCACTATATCTGGGGAAAATGACTG			5	4	52972106	diploid	Gallus gallus	dbSNP	0	TOP	TTAAGGGAGTAACAGATCCAATGGACTTGGAACAACCACTATATCTGGGGAAAATGACTG[A/G]TTTCTGCAAGTAACTTTAAAGATAGACAAACCACTAACTAGATAGCAACAACTGATTGAT	TTAAGGGAGTAACAGATCCAATGGACTTGGAACAACCACTATATCTGGGGAAAATGACTG[A/G]TTTCTGCAAGTAACTTTAAAGATAGACAAACCACTAACTAGATAGCAACAACTGATTGAT	1687
Locus_rs13522065-0_B_R_2608198589	Locus_rs13522065	BOT	[T/C]	65653495	TGTTTCAAGACAGAAATTATCTCAGGATTATTAAGTCCCCTTTCCATAGC			5	4	53013411	diploid	Gallus gallus	dbSNP	0	TOP	TTAAGAAGTAGattaaattcctttttttctgtgttctaaCCAAGTTTCAAGAAGAACTGG[A/G]GCTATGGAAAGGGGACTTAATAATCCTGAGATAATTTCTGTCTTGAAACAACTTCTATGT	TTAAGAAGTAGattaaattcctttttttctgtgttctaaCCAAGTTTCAAGAAGAACTGG[A/G]GCTATGGAAAGGGGACTTAATAATCCTGAGATAATTTCTGTCTTGAAACAACTTCTATGT	1687
Locus_rs13522075-0_T_R_2608198591	Locus_rs13522075	TOP	[A/G]	59611440	TGAGACATCAAAGGCAATACATGAAAGGGAGAAAAAACAGTAAATTTAGG			5	4	53032206	diploid	Gallus gallus	dbSNP	0	BOT	TGTGCCAGCTACATCAAAGAGAGATGCCATATCTAAGATAATTTACACAAATAATCAAAT[T/C]CCTAAATTTActgttttttctccctttcatgtATTGCCTTTGATGTCTCAGTCTCCCCAT	ATGGGGAGACTGAGACATCAAAGGCAATacatgaaagggagaaaaaacagTAAATTTAGG[A/G]ATTTGATTATTTGTGTAAATTATCTTAGATATGGCATCTCTCTTTGATGTAGCTGGCACA	1687
Locus_rs13522462-0_T_F_2608198684	Locus_rs13522462	TOP	[A/G]	56765415	GTAGGATGTGAGATGCTGCCTCATTGTACCCCTAAGCTCAAAAGTTTATG			5	4	54002327	diploid	Gallus gallus	dbSNP	0	TOP	ATATAAATGAGTAGGATGTGAGATGCTGCCTCATTGTACCCCTAAGCTCAAAAGTTTATG[A/G]TGGCTTTTGAACGCTAAGCGAAAGTGTGAAGATTGCAGATGAGTTCCCTTTAAACTACAA	ATATAAATGAGTAGGATGTGAGATGCTGCCTCATTGTACCCCTAAGCTCAAAAGTTTATG[A/G]TGGCTTTTGAACGCTAAGCGAAAGTGTGAAGATTGCAGATGAGTTCCCTTTAAACTACAA	1687
Locus_rs13523116-0_B_F_2608198870	Locus_rs13523116	BOT	[G/C]	17683429	GCATTTACTTTCCACCGTATGTGTACCTAAGTCAAAAAAGTAGGCTTTCG	74602314	GCATTTACTTTCCACCGTATGTGTACCTAAGTCAAAAAAGTAGGCTTTCC	5	4	56021999	diploid	Gallus gallus	dbSNP	0	BOT	TATGTTTCAGTGCATTTACTTTCCACCGTATGTGTACCTAAGTCAAAAAAGTAGGCTTTC[C/G]AATACTTTGTATTGAGTCTAGCATTAGTACAAATTACCAGCTAGAGCAGCAATTAGTGCC	GGCACTAATTGCTGCTCTAGCTGGTAATTTGTACTAATGCTAGACTCAATACAAAGTATT[C/G]GAAAGCCTACTTTTTTGACTTAGGTACACATACGGTGGAAAGTAAATGCACTGAAACATA	1687
Locus_rs13523272-0_B_R_2608198913	Locus_rs13523272	BOT	[G/C]	17804392	GGTCATTTCTCCCTCGTTATGTTTTTCAAATGCTTCTTGCTGTCACTGTG	23667392	GGTCATTTCTCCCTCGTTATGTTTTTCAAATGCTTCTTGCTGTCACTGTC	5	4	56570951	diploid	Gallus gallus	dbSNP	0	TOP	CTCCATTTCCTGCATCACTAATAATAATCACCACTGTTAAATGCATGTTAATGAAGAGAT[C/G]ACAGTGACAGCAAGAAGCATTTGAAAAACATAACGAGGGAGAAATGACCAACGTCCTGAA	CTCCATTTCCTGCATCACTAATAATAATCACCACTGTTAAATGCATGTTAATGAAGAGAT[C/G]ACAGTGACAGCAAGAAGCATTTGAAAAACATAACGAGGGAGAAATGACCAACGTCCTGAA	1687
Locus_rs13523417-0_B_R_2608198937	Locus_rs13523417	BOT	[T/G]	62682355	ATTAATATGCACTCAATGTAAACATGCTACTGAAAGGAAAGAAAGCATTC			5	4	56789441	diploid	Gallus gallus	dbSNP	0	TOP	taaaatattttgctcttctagtttttattttactgtgttgAATGTTCTATAACATCACCA[A/C]gaatgctttctttcctttcagtaGCATGTTTACATTGAGTGCATATTAATTTCCTATTCA	taaaatattttgctcttctagtttttattttactgtgttgAATGTTCTATAACATCACCA[A/C]gaatgctttctttcctttcagtaGCATGTTTACATTGAGTGCATATTAATTTCCTATTCA	1687
Locus_rs13523469-0_T_F_2608198950	Locus_rs13523469	TOP	[A/G]	63767381	TAATTTCAGAGGCTTATTGTGGAAGCTTATTTATTTGGCTCATTATGTTC			5	4	56917195	diploid	Gallus gallus	dbSNP	0	TOP	AAATAGTCACTAATTTCAGAGGCTTATTGTGGAAGCTTATTTATTTGGCTCATTATGTTC[A/G]TATCCTTCGGTACGTGAAGATGTTTATATATTCTATGAAAGCATCACATAACATTCATAG	AAATAGTCACTAATTTCAGAGGCTTATTGTGGAAGCTTATTTATTTGGCTCATTATGTTC[A/G]TATCCTTCGGTACGTGAAGATGTTTATATATTCTATGAAAGCATCACATAACATTCATAG	1687
Locus_rs13523706-0_T_F_2608198978	Locus_rs13523706	TOP	[A/C]	13635500	GCTTAGAGCCGGCAGATGTGAAACTGCTGCAGAAGAACCATGAACTCCTA			5	4	57368837	diploid	Gallus gallus	dbSNP	0	TOP	ATAGGGCAAGGCTTAGAGCCGGCAGATGTGAAACTGCTGCAGAAGAACCATGAACTCCTA[A/C]ACCCAgaatgaggaaaggaaaattgCTTACTAGGCTGCTGCACCCCAGTGGCGGTACCCC	ATAGGGCAAGGCTTAGAGCCGGCAGATGTGAAACTGCTGCAGAAGAACCATGAACTCCTA[A/C]ACCCAgaatgaggaaaggaaaattgCTTACTAGGCTGCTGCACCCCAGTGGCGGTACCCC	1687
Locus_rs13523912-0_T_F_2608199034	Locus_rs13523912	TOP	[A/G]	69783472	TGTACAGTTCTTTCTCAAAGCCACACATAACAGGAAACACAGCTCTTCAC			5	4	57969271	diploid	Gallus gallus	dbSNP	0	TOP	TGCACACAACTGTACAGTTCTTTCTCAAAGCCACACATAACAGGAAACACAGCTCTTCAC[A/G]ACTTTTGATAGGCACACAACTTACTACTGCTGTTTGACTCCAATACTAGAGgacagcagc	TGCACACAACTGTACAGTTCTTTCTCAAAGCCACACATAACAGGAAACACAGCTCTTCAC[A/G]ACTTTTGATAGGCACACAACTTACTACTGCTGTTTGACTCCAATACTAGAGgacagcagc	1687
Locus_rs13524310-0_T_F_2608199122	Locus_rs13524310	TOP	[A/G]	64693484	AAGCACAGGGCAGGCTAATTATTATAATGGTGTGCCTTTTTTCCCCGCTG			5	4	58973899	diploid	Gallus gallus	dbSNP	0	TOP	GCTGTAATCCAAGCACAGGGCAGGCTAATTATTATAATGGTGTGCCTTTTTTCCCCGCTG[A/G]TATTCAGGATCCAGCAAATGTGGCACAGAAGCTTACTGCCACTTTCTCAGCGTTTGGGCT	GCTGTAATCCAAGCACAGGGCAGGCTAATTATTATAATGGTGTGCCTTTTTTCCCCGCTG[A/G]TATTCAGGATCCAGCAAATGTGGCACAGAAGCTTACTGCCACTTTCTCAGCGTTTGGGCT	1687
Locus_rs13524324-0_T_F_2608199128	Locus_rs13524324	TOP	[A/G]	38733445	TGCATAGCCTGGGTCCACAATTCCCAAAGTTTGGAAACAGCTTTAAACAG			5	4	59025933	diploid	Gallus gallus	dbSNP	0	TOP	TGACACCACATGCATAGCCTGGGTCCACAATTCCCAAAGTTTGGAAACAGCTTTAAACAG[A/G]TCACTTATGTGAAGACTGGTTCTTTGAGTACACCAGCGATGGGCAGATGGACAGATAGAT	TGACACCACATGCATAGCCTGGGTCCACAATTCCCAAAGTTTGGAAACAGCTTTAAACAG[A/G]TCACTTATGTGAAGACTGGTTCTTTGAGTACACCAGCGATGGGCAGATGGACAGATAGAT	1687
Locus_rs13524555-0_B_R_2608199195	Locus_rs13524555	BOT	[T/C]	32610475	CTGATTAGGAGGACTCTTCTTTATGATTTGACATCCCAAGAACCTTACTT			5	4	59717926	diploid	Gallus gallus	dbSNP	0	TOP	CAAGGCAGCAAATCTttataaaattaatgaaatagtCAAGGTAGAAATAAATAATGACTC[A/G]AAGTAAGGTTCTTGGGATGTCAAATCATAAAGAAGAGTCCTCCTAATCAGTGCTTTCCTT	CAAGGCAGCAAATCTttataaaattaatgaaatagtCAAGGTAGAAATAAATAATGACTC[A/G]AAGTAAGGTTCTTGGGATGTCAAATCATAAAGAAGAGTCCTCCTAATCAGTGCTTTCCTT	1687
Locus_rs13524558-0_T_R_2608199197	Locus_rs13524558	TOP	[A/G]	35700507	AATGAGACTCAAAGTGAATGGAACAACTCATCTGCATAAGTTGTTCCCAT			5	4	59725666	diploid	Gallus gallus	dbSNP	0	BOT	CAATTAAGAAAATAAGTTGGAAATGAATCGCAGAACAGTTTTAAGTGAACATGAGATCTA[T/C]ATGGGAACAACTTATGCAGATGAGTTGTTCCATTCACTTTGAGTCTCATTTGCATGGATA	TATCCATGCAAATGAGACTCAAAGTGAATGGAACAACTCATCTGCATAAGTTGTTCCCAT[A/G]TAGATCTCATGTTCACTTAAAACTGTTCTGCGATTCATTTCCAACTTATTTTCTTAATTG	1687
Locus_rs13525230-0_T_R_2608193639	Locus_rs13525230	TOP	[A/G]	10755425	TAAATCACTCAAGTAATCAGCATCCCATACTTCATCTTGGATGTTGATTC			5	3	106180234	diploid	Gallus gallus	dbSNP	0	BOT	AGCTCCATCCTGTGGCCCCCATAGCACACCCTGCCAGTCGGCAAGCTCCGAGGCAGCCCA[T/C]GAATCAACATCCAAGATGAAGTATGGGATGCTGATTACTTGAGTGATTTACTGCTTCCAG	CTGGAAGCAGTAAATCACTCAAGTAATCAGCATCCCATACTTCATCTTGGATGTTGATTC[A/G]TGGGCTGCCTCGGAGCTTGCCGACTGGCAGGGTGTGCTATGGGGGCCACAGGATGGAGCT	1687
Locus_rs13525453-0_B_F_2608193698	Locus_rs13525453	BOT	[T/C]	48763483	TGTTCATTCCTGAAGGGCTATTCAGATAGAAGCTGGGTGGATATCCTATG			5	3	106779556	diploid	Gallus gallus	dbSNP	0	BOT	aagctgaaACTGTTCATTCCTGAAGGGCTATTCAGATAGAAGCTGGGTGGATATCCTATG[T/C]CTTCATTTCACTAATCTGATCTGCACAGTGGAGCTACTTCTGctgaagaacagaacaaaa	ttttgttctgttcttcagCAGAAGTAGCTCCACTGTGCAGATCAGATTAGTGAAATGAAG[A/G]CATAGGATATCCACCCAGCTTCTATCTGAATAGCCCTTCAGGAATGAACAGTttcagctt	1687
Locus_rs13525525-0_B_F_2608193720	Locus_rs13525525	BOT	[T/G]	57714457	GAGACTAGGAGGGTCTTTCAGATCTCAACCAGTTGTATTCTCCCTGGCTT			5	3	106986826	diploid	Gallus gallus	dbSNP	0	BOT	AGTGAGACTTGAGACTAGGAGGGTCTTTCAGATCTCAACCAGTTGTATTCTCCCTGGCTT[T/G]AGCCTGCTGTGAGTCTGGGAAGGTTTCTCATGTTGAAGTGAAGCCAAGAGAAATGGTTGG	CCAACCATTTCTCTTGGCTTCACTTCAACATGAGAAACCTTCCCAGACTCACAGCAGGCT[A/C]AAGCCAGGGAGAATACAACTGGTTGAGATCTGAAAGACCCTCCTAGTCTCAAGTCTCACT	1687
Locus_rs13525539-0_B_R_2608193725	Locus_rs13525539	BOT	[T/G]	30784466	AGCTGCAGCCAAAGTGACAAAAGGAAACCAAAACTCTGTTTGCTTTCTTA			5	3	107033038	diploid	Gallus gallus	dbSNP	0	TOP	TCATctattccaactcccctgtaagGAACAGGGAAATTTAAGCTTAATGCcaaaaattaa[A/C]taagaaagcaaacagagtTTTGGTTTCCTTTTGTCACTTTGGCTGCAGCTGAGTCACATC	TCATctattccaactcccctgtaagGAACAGGGAAATTTAAGCTTAATGCcaaaaattaa[A/C]taagaaagcaaacagagtTTTGGTTTCCTTTTGTCACTTTGGCTGCAGCTGAGTCACATC	1687
Locus_rs13525813-0_T_F_2608193774	Locus_rs13525813	TOP	[A/G]	48745445	AGCATGAAGCAAAACCGGCTGCTCTTTGAGTTGTGATACATGAAAGAGTT			5	3	107510258	diploid	Gallus gallus	dbSNP	0	TOP	ATTAAATCTCAGCATGAAGCAAAACCGGCTGCTCTTTGAGTTGTGATACATGAAAGAGTT[A/G]GTAAAGCATTTTAGGATCCTTCAGGAAAAATGCTAAATATCTCTTCTATAATTCAATGTA	ATTAAATCTCAGCATGAAGCAAAACCGGCTGCTCTTTGAGTTGTGATACATGAAAGAGTT[A/G]GTAAAGCATTTTAGGATCCTTCAGGAAAAATGCTAAATATCTCTTCTATAATTCAATGTA	1687
Locus_rs13525885-0_T_F_2608193786	Locus_rs13525885	TOP	[A/T]	62763356	TCACAGCCTCTTGGATAGCAATGAGTCACATCTGAGATTAAGTCCAGGAA	48657419	TCACAGCCTCTTGGATAGCAATGAGTCACATCTGAGATTAAGTCCAGGAT	5	3	107635657	diploid	Gallus gallus	dbSNP	0	TOP	GAAGAGAGGTCTCACAGCCTCTTGGATAGCAATGAGTCACATCTGAGATTAAGTCCAGGA[A/T]CAGTGTTCAAATAACAGGACTTCTTCAAGTGCCAGAAAATTCCCCACCTTCTGTATTGCC	GAAGAGAGGTCTCACAGCCTCTTGGATAGCAATGAGTCACATCTGAGATTAAGTCCAGGA[A/T]CAGTGTTCAAATAACAGGACTTCTTCAAGTGCCAGAAAATTCCCCACCTTCTGTATTGCC	1687
Locus_rs13526061-0_B_F_2608193836	Locus_rs13526061	BOT	[T/C]	10747320	TGCTTAATTCTGCTTAATTGCTCAGCTCTCTTTTAACTACCAGTTTCATC			5	3	108030472	diploid	Gallus gallus	dbSNP	0	BOT	TCACGGGATATGCTTAATTCTGCTTaattgctcagctctcttttaACTACCAGTTTCATC[T/C]CTACACGCAAAAGGACTGTATATGTACGTACACATATTTTTAGTTGGATTGGTTGTTTTT	AAAAACAACCAATCCAACTAAAAATATGTGTACGTACATATACAGTCCTTTTGCGTGTAG[A/G]GATGAAACTGGTAGTtaaaagagagctgagcaattAAGCAGAATTAAGCATATCCCGTGA	1687
Locus_rs13526348-0_T_R_2608193905	Locus_rs13526348	TOP	[A/G]	26651425	GTTAGAATCCTGAGTGGCTGAGACTTCAGATTATTTTGCATCTTGATACA			5	3	108775398	diploid	Gallus gallus	dbSNP	0	BOT	ACGGTGCAAAACACGATAATATAAATAAGGGAGATTTGAATGGGAAGTCAGCTTTGAATA[T/C]TGTATCAAGATGCAAAATAATCTGAAGTCTCAGCCACTCAGGATTCTAACaagtttagat	atctaaacttGTTAGAATCCTGAGTGGCTGAGACTTCAGATTATTTTGCATCTTGATACA[A/G]TATTCAAAGCTGACTTCCCATTCAAATCTCCCTTATTTATATTATCGTGTTTTGCACCGT	1687
Locus_rs13527472-0_T_F_2608233474	Locus_rs13527472	TOP	[A/G]	55657371	TTATTGGGTAGCCATGAATGGACCTCAGGGAGAACATGAGGGGACCAAAG			5	15	7108889	diploid	Gallus gallus	dbSNP	0	TOP	TATGAAGGGATTATTGGGTAGCCATGAATGGACCTCAGGGAGAACATGAGGGGACCAAAG[A/G]CTGAACATGGCATAACCATGCAGGGGCCATAGAGTAAGCATGGTGAGAACGTGGTGGGAC	TATGAAGGGATTATTGGGTAGCCATGAATGGACCTCAGGGAGAACATGAGGGGACCAAAG[A/G]CTGAACATGGCATAACCATGCAGGGGCCATAGAGTAAGCATGGTGAGAACGTGGTGGGAC	1687
Locus_rs13527791-0_T_R_2608233639	Locus_rs13527791	TOP	[A/G]	41653367	TAAACAGGAAAGAAATACAGTAAAATGGCATTTCCCTCTTGTGTCATTTC			5	15	7913180	diploid	Gallus gallus	dbSNP	0	BOT	ACAGTGCAGAAGAGGAGTATGCCCAGGTAGGGAAATGGCTGAAGTGTCTCTCTGCACTTC[T/C]GAAATGACACAAGAGGGAAATGCcattttactgtatttctttcctgtttaatTAAATGGT	ACCATTTAattaaacaggaaagaaatacagtaaaatgGCATTTCCCTCTTGTGTCATTTC[A/G]GAAGTGCAGAGAGACACTTCAGCCATTTCCCTACCTGGGCATACTCCTCTTCTGCACTGT	1687
Locus_rs13527816-0_T_R_2608233645	Locus_rs13527816	TOP	[A/G]	71708379	TTTCCTCTAAATCATTTCGCTTCTATTTGTTGCCTGCTGTGGTTCAACAC			5	15	7934499	diploid	Gallus gallus	dbSNP	0	BOT	TGGTAGGCATGACTGTGAGAGGCGGCTGGATTTCCTCAATGACTGCATCTTGTTTGTCTC[T/C]GTGTTGAACCACAGCAGGCAACAAATAGAAGCGAAATGATTTAGAGGAAATTCTTCCAGA	TCTGGAAGAATTTCCTCTAAATCATTTCGCTTCTATTTGTTGCCTGCTGTGGTTCAACAC[A/G]GAGACAAACAAGATGCAGTCATTGAGGAAATCCAGCCGCCTCTCACAGTCATGCCTACCA	1687
Locus_rs13527885-0_T_R_2608233675	Locus_rs13527885	TOP	[A/G]	27650346	AATTTTATAGTTTATTCCCTTAACATCACCTAGGGCTACACACAGGGGAA			5	15	8100209	diploid	Gallus gallus	dbSNP	0	BOT	TTGCGTATTTTCAGCAGTAGTTTTAATCCCCCAAACTGCTCCTATTCCACCACAGTTAAC[T/C]TTCCCCTGTGTGTAGCCCTAGGTGATGTTAAGGGAATAAACTATAAAATTAGACGCCTCG	CGAGGCGTCTAATTTTATAGTTTATTCCCTTAACATCACCTAGGGCTACACACAGGGGAA[A/G]GTTAACTGTGGTGGAATAGGAGCAGTTTGGGGGATTAAAACTACTGCTGAAAATACGCAA	1687
Locus_rs13527920-0_B_F_2608233696	Locus_rs13527920	BOT	[T/C]	18638468	CTCGGGAATCTCTTCATTTCCCTTCTTGGCACTCCCTGGAGCTTATTAAC			5	15	8184396	diploid	Gallus gallus	dbSNP	0	BOT	CATAGAGCCACTCGGGAATCTCTTCATTTCCCTTCTTGGCACTCCCTGGAGCTTATTAAC[T/C]GCAGCTCAGTGCCAGACTCCATCTACCTCTGTGTCTGAGCAGCAGCGTGGCCAGGCCAGT	ACTGGCCTGGCCACGCTGCTGCTCAGACACAGAGGTAGATGGAGTCTGGCACTGAGCTGC[A/G]GTTAATAAGCTCCAGGGAGTGCCAAGAAGGGAAATGAAGAGATTCCCGAGTGGCTCTATG	1687
Locus_rs13528458-0_B_F_2608233926	Locus_rs13528458	BOT	[T/C]	41800387	TCCCTCGTTAGTGGGGACATTGTAACAAACCCCTTCATTAAGGAAATGTA			5	15	9335730	diploid	Gallus gallus	dbSNP	0	BOT	GGGCTGTAATTCCCTCGTTAGTGGGGACATTGTAACAAACCCCTTCATTAAGGAAATGTA[T/C]GTTTTCAACTTGGAAGACAGTTTAGGCTGCAGGGAACAAGCATCGGGCAGCCCATCCTCT	AGAGGATGGGCTGCCCGATGCTTGTTCCCTGCAGCCTAAACTGTCTTCCAAGTTGAAAAC[A/G]TACATTTCCTTAATGAAGGGGTTTGTTACAATGTCCCCACTAACGAGGGAATTACAGCCC	1687
Locus_rs13528638-0_T_R_2608233981	Locus_rs13528638	TOP	[A/G]	35722458	TTAATTTAATGTAATTGGTAAACCTACATGAGACACCAGCCTCAAGAAAG			5	15	9648999	diploid	Gallus gallus	dbSNP	0	BOT	AGTTGTGGTTTACTCCTCCTTCCATGTTTTCCCAAATATGACAAGCAAAATTGTTTGGGG[T/C]CTTTCTTGAGGCTGGTGTCTCATGTAGGTTTACCAATTACATTAAATTAATGCTAGCAAT	ATTGCTAGCATTAATTTAATGTAATTGGTAAACCTACATGAGACACCAGCCTCAAGAAAG[A/G]CCCCAAACAATTTTGCTTGTCATATTTGGGAAAACATGGAAGGAGGAGTAAACCACAACT	1687
Locus_rs13529337-0_B_R_2608234337	Locus_rs13529337	BOT	[T/C]	30615335	TGCTAGCCAGGTGATTTCTCTCAGAGCATTATCTGTGAGCTGGAGAGCTG			5	15	11595977	diploid	Gallus gallus	dbSNP	0	TOP	TTGTCTATCCCCAGCCTTCCTTGTCCATACCTCACTCTCTCAATTtcctcagccctggga[A/G]cagctcTCCAGCTCACAGATAATGCTCTGAGAGAAATCACCTGGCTAGCAGCAAGAAGAA	TTGTCTATCCCCAGCCTTCCTTGTCCATACCTCACTCTCTCAATTtcctcagccctggga[A/G]cagctcTCCAGCTCACAGATAATGCTCTGAGAGAAATCACCTGGCTAGCAGCAAGAAGAA	1687
Locus_rs13529408-0_T_R_2608234381	Locus_rs13529408	TOP	[A/G]	42768494	ATAAAACCCACTATGATCTCAAGTAGCTGGAGACCAAACAGCTAGGAATG			5	15	11822834	diploid	Gallus gallus	dbSNP	0	BOT	GGGGTGTTAGTTTTTGTATCAATATTTTGTCACATTCGACAGTGAGGGCAAGGAGTAATG[T/C]CATTCCtagctgtttggtctccagctACTTGAGATCATAGTGGGTTTTATGTATGGGAGT	ACTCCCATACATAAAACCCACTATGATCTCAAGTagctggagaccaaacagctaGGAATG[A/G]CATTACTCCTTGCCCTCACTGTCGAATGTGACAAAATATTGATACAAAAACTAACACCCC	1687
Locus_rs13529438-0_B_F_2608234398	Locus_rs13529438	BOT	[T/C]	69617499	GTTTTGCTTTCAAGTGTGTTGCAAACACAGAAACTGGAGAATCCAGAGTT			5	15	11901784	diploid	Gallus gallus	dbSNP	0	BOT	AGGCAAGTTTGTTTTGCTTTCAAGTGTGTTGCAAACACAGAAACTGGAGAATCCAGAGTT[T/C]AACCATGTGCTAAAATATATAATGGCACAACCTTCCTTAATTGTACAAGCACGTGATACT	AGTATCACGTGCTTGTACAATTAAGGAAGGTTGTGCCATTATATATTTTAGCACATGGTT[A/G]AACTCTGGATTCTCCAGTTTCTGTGTTTGCAACACACTTGAAAGCAAAACAAACTTGCCT	1687
Locus_rs13529474-0_B_F_2608234450	Locus_rs13529474	BOT	[T/G]	21761375	ATGGTCTAAAACACAGGCCAAGGAACCTGGGTGAGGACACCCTTTTGAGC			5	15	12136126	diploid	Gallus gallus	dbSNP	0	BOT	GAGATATGCGATGGTCTAAAACACAGGCCAAGGAACCTGGGTGAGGACACCCTTTTGAGC[T/G]CTGAGGTTCTGGCTCCTCAGAATGGGGCCAATGAAGTGACTGGGTGGTCTAATTTAGGGT	ACCCTAAATTAGACCACCCAGTCACTTCATTGGCCCCATTCTGAGGAGCCAGAACCTCAG[A/C]GCTCAAAAGGGTGTCCTCACCCAGGTTCCTTGGCCTGTGTTTTAGACCATCGCATATCTC	1687
Locus_rs13529495-0_B_R_2608234483	Locus_rs13529495	BOT	[T/C]	32707314	TGACTCAGCAGCTACTTGCCATGGTTCAGTGGAACTAAAGGAGCAAAATC			5	15	12304697	diploid	Gallus gallus	dbSNP	0	TOP	TAAACTGAAACCTGATATTGGGCCCCTTGTGGGTGGGGAGCCAAGGAAGCTGCTGTGTTT[A/G]GATTTTGCTCCTTTAGTTCCACTGAACCATGGCAAGTAGCTGCTGAGTCAATCTTGCTGC	TAAACTGAAACCTGATATTGGGCCCCTTGTGGGTGGGGAGCCAAGGAAGCTGCTGTGTTT[A/G]GATTTTGCTCCTTTAGTTCCACTGAACCATGGCAAGTAGCTGCTGAGTCAATCTTGCTGC	1687
Locus_rs13529577-0_B_R_2608243933	Locus_rs13529577	BOT	[T/C]	73614463	CAATGCTATTTATTAATGATGCTGGATTGCAGCTCAAGCAGCGGGAAGAC			5	23	674027	diploid	Gallus gallus	dbSNP	0	TOP	AAATTCCGAGTGATTTATTTCTGTCATAGTACTATGACTTGCTGCTTGAATCAAGAGAAC[A/G]GTCTTCCCGCTGCTTGAGCTGCAATCCAGCATCATTAATAAATAGCATTGGTAAGAAAGT	AAATTCCGAGTGATTTATTTCTGTCATAGTACTATGACTTGCTGCTTGAATCAAGAGAAC[A/G]GTCTTCCCGCTGCTTGAGCTGCAATCCAGCATCATTAATAAATAGCATTGGTAAGAAAGT	1687
Locus_rs13529657-0_T_F_2608243966	Locus_rs13529657	TOP	[A/G]	38673444	GAGCCCATCCCCATAGAATCATAGAGATCCATCTGTGCTGTAAAATTGTC			5	23	871361	diploid	Gallus gallus	dbSNP	0	TOP	TCCGAGCACAGAGCCCATccccatagaatcatagagatCCATCTGTGCTGTAAAATTGTC[A/G]TAATGGTGCCTGGCCCCGCTCTGTACTATGTGGATAACCCACACCAGTGCCCAGGATGGG	TCCGAGCACAGAGCCCATccccatagaatcatagagatCCATCTGTGCTGTAAAATTGTC[A/G]TAATGGTGCCTGGCCCCGCTCTGTACTATGTGGATAACCCACACCAGTGCCCAGGATGGG	1687
Locus_rs13529706-0_B_R_2608243995	Locus_rs13529706	BOT	[T/C]	29656382	CATACATGAGGGGAAGGGAAGCTCTCTCCATTGAGCTCATCTTCATACTG			5	23	1032241	diploid	Gallus gallus	dbSNP	0	TOP	ATATCCCCTTTATCAGAGAGACTGCTTGCAAAGGGGCAAATCCTCTTCCCTTGCATGCAT[A/G]CAGTATGAAGATGAGCTCAATGGAGAGAGCTTCCCTTCCCCTCATGTATGTGGGATCATT	ATATCCCCTTTATCAGAGAGACTGCTTGCAAAGGGGCAAATCCTCTTCCCTTGCATGCAT[A/G]CAGTATGAAGATGAGCTCAATGGAGAGAGCTTCCCTTCCCCTCATGTATGTGGGATCATT	1687
Locus_rs13529988-0_T_R_2608230119	Locus_rs13529988	TOP	[A/G]	32760336	ATTAAGTCAAACAGTATGCAATCTTCTACTTCCTGTATGCCTGTGACATT			5	14	113631	diploid	Gallus gallus	dbSNP	0	BOT	CCAAAggcttttaaacacatccagcaATTCAGCATTACTTAGTTGCACCTTCATGGTTTA[T/C]AATGTCACAGGCATACAGGAAGTAGAAGATTGCATACTGTTTGACTTAATGTAACTTGTC	GACAAGTTACATTAAGTCAAACAGTATGCAATCTTCTACTTCCTGTATGCCTGTGACATT[A/G]TAAACCATGAAGGTGCAACTAAGTAATGCTGAATtgctggatgtgtttaaaagccTTTGG	1687
Locus_rs13530082-0_B_F_2608230184	Locus_rs13530082	BOT	[T/G]	60732365	CAAAGAATACTATTAGCATACAATAAAGGAACCAAGGAGACTGAAATCCT			5	14	638503	diploid	Gallus gallus	dbSNP	0	BOT	AGAGTTCACACAAAGAATACTATTAGCATACAATAAAGGAACCAAGGAGACTGAAATCCT[T/G]TGTTATAATAAAATTGTTCAGTTACTACATCCTTACCACGTTTTTTTTTCCCAATTTAAA	TTTAAATTGGGAAAAAAAAACGTGGTAAGGATGTAGTAACTGAACAATTTTATTATAACA[A/C]AGGATTTCAGTCTCCTTGGTTCCTTTATTGTATGCTAATAGTATTCTTTGTGTGAACTCT	1687
Locus_rs13530090-0_B_R_2608230189	Locus_rs13530090	BOT	[T/C]	53680508	ATGTTTAAGCCACCTGAAATATGGCAGGAATCCCTAAGAAGCCAATGGGG			5	14	684061	diploid	Gallus gallus	dbSNP	0	TOP	ATCTTAATCTTTTCCACAATGTgttacaaacaaaaaactgggattattttttctttctca[A/G]cccCATTGGCTTCTTAGGGATTCCTGCCATATTTCAGGTGGCTTAAACATCACGTGTGAG	ATCTTAATCTTTTCCACAATGTgttacaaacaaaaaactgggattattttttctttctca[A/G]cccCATTGGCTTCTTAGGGATTCCTGCCATATTTCAGGTGGCTTAAACATCACGTGTGAG	1687
Locus_rs13530181-0_T_R_2608230241	Locus_rs13530181	TOP	[A/G]	42617397	CAGAGTGGCAGTAAGAGCCACAGTTTCAGTTAGCATGAAGCTGGCTCCCA			5	14	1043756	diploid	Gallus gallus	dbSNP	0	BOT	TCTGGCATTCTGCAGGACAAGGCTAACCACTGAAATCCATGTCTGCAGCAGGTTCGCGAA[T/C]TGGGAGCCAGCTTCATGCTAACTGAAACTGTGGCTCTTACTGCCACTCTGTTTCAGGTAA	TTACCTGAAACAGAGTGGCAGTAAGAGCCACAGTTTCAGTTAGCATGAAGCTGGCTCCCA[A/G]TTCGCGAACCTGCTGCAGACATGGATTTCAGTGGTTAGCCTTGTCCTGCAGAATGCCAGA	1687
Locus_rs13530216-0_B_R_2608230253	Locus_rs13530216	BOT	[T/C]	43604484	TGCTTGAGATGTGAGACTGAAGCCAGTACGGCATAGTGTACTTATCAGAC			5	14	1098857	diploid	Gallus gallus	dbSNP	0	TOP	GTATGCAGCACAGGTTGAGAGTTATGCattgtttttaatgaactgtCACTTAAAATATGT[A/G]GTCTGATAAGTACACTATGCCGTACTGGCTTCAGTCTCACATCTCAAGCAAATACTTCAG	GTATGCAGCACAGGTTGAGAGTTATGCattgtttttaatgaactgtCACTTAAAATATGT[A/G]GTCTGATAAGTACACTATGCCGTACTGGCTTCAGTCTCACATCTCAAGCAAATACTTCAG	1687
Locus_rs13530310-0_T_F_2608230304	Locus_rs13530310	TOP	[A/C]	45701433	ATTGAATTAACAAGATGAGAGCACAGGTGCCCATTTATCCTTTTGGAATG			5	14	1391969	diploid	Gallus gallus	dbSNP	0	TOP	GACTTCTCATATTGAATTAACAAGATGAGAGCACAGGTGCCCATTTATCCTTTTGGAATG[A/C]TGGGTGCCCAGCTCATTTCAGGTGTGTGGCTATAATTGTGTTAGCTTGCCTGAATTCTGG	GACTTCTCATATTGAATTAACAAGATGAGAGCACAGGTGCCCATTTATCCTTTTGGAATG[A/C]TGGGTGCCCAGCTCATTTCAGGTGTGTGGCTATAATTGTGTTAGCTTGCCTGAATTCTGG	1687
Locus_rs13530799-0_T_F_2608230456	Locus_rs13530799	TOP	[A/G]	70600341	ACAATGTTTCCCTATGAAGCTTTTTGGCTTCAGAAGGATCCTCCAAACAC			5	14	2346688	diploid	Gallus gallus	dbSNP	0	TOP	TTGAGTACATACAATGTTTCCCTATGAAGCTTTTTGGCTTCAGAAGGATCCTCCAAACAC[A/G]GAGAGGTACCAGAATTACTGTATCGACACATCCCGGGGTCACTCAGAGCACATCGCCTTA	TTGAGTACATACAATGTTTCCCTATGAAGCTTTTTGGCTTCAGAAGGATCCTCCAAACAC[A/G]GAGAGGTACCAGAATTACTGTATCGACACATCCCGGGGTCACTCAGAGCACATCGCCTTA	1687
Locus_rs13531150-0_B_F_2608230580	Locus_rs13531150	BOT	[T/C]	70742396	CGTGTCCCTTGCTAAGGTTGGCAGAGACAGCATCACTCAGCCTGATGTGT			5	14	3179048	diploid	Gallus gallus	dbSNP	0	BOT	CTGATATTCGCGTGTCCCTTGCTAAGGTTGGCAGAGACAGCATCACTCAGCCTGATGTGT[T/C]caggctgctgccctgctgatCGGATGTGACTGTCACTGACGTGAGAGCCTTTTGCTCATC	GATGAGCAAAAGGCTCTCACGTCAGTGACAGTCACATCCGatcagcagggcagcagcctg[A/G]ACACATCAGGCTGAGTGATGCTGTCTCTGCCAACCTTAGCAAGGGACACGCGAATATCAG	1687
Locus_rs13531482-0_T_R_2608230669	Locus_rs13531482	TOP	[A/G]	17775376	TTCTTCCACAGACTCACACTGGCACGGTTACTTTCTGTTTTACCATTATA			5	14	3849825	diploid	Gallus gallus	dbSNP	0	BOT	TGAGCACAAGGGTTTTGTAATTAAACTTCCAAATTTGGTAACTTAGCTCAGTAGCTGATC[T/C]TATAATGGTAAAACAGAAAGTAACCGTGCCAGTGTGAGTCTGTGGAAGAAGTGTCCTTAA	TTAAGGACACTTCTTCCACAGACTCACACTGGCACGGTTACTTTCTGTTTTACCATTATA[A/G]GATCAGCTACTGAGCTAAGTTACCAAATTTGGAAGTTTAATTACAAAACCCTTGTGCTCA	1687
Locus_rs13531488-0_B_R_2608230671	Locus_rs13531488	BOT	[T/C]	13763356	GGTTTCTCAAGCTAACTCCCCTACAAGAGCAGGGCTGAAGGATAGCAGGG			5	14	3860601	diploid	Gallus gallus	dbSNP	0	TOP	CATGAGGGCAGTGGCTGCCACGAGGAGCACACGAGTACTGGGGCTGCGTGCTCTCTTAGT[A/G]CCCTGCTATCCTTCAGCCCTGCTCTTGTAGGGGAGTTAGCTTGAGAAACCTCAGCCTCTG	CATGAGGGCAGTGGCTGCCACGAGGAGCACACGAGTACTGGGGCTGCGTGCTCTCTTAGT[A/G]CCCTGCTATCCTTCAGCCCTGCTCTTGTAGGGGAGTTAGCTTGAGAAACCTCAGCCTCTG	1687
Locus_rs13531656-0_T_F_2608230746	Locus_rs13531656	TOP	[A/C]	46726388	ACTGCTCTCCGCTGCTTTATTAAGGAGGGAAAAGCATAAAACAAAAGACC			5	14	4310454	diploid	Gallus gallus	dbSNP	0	TOP	AAGCAGCACAACTGCTCTCCGCTGCTTTATTAAGGAGGGAAAAGCATAAAACAAAAGACC[A/C]AAACCAGCAGTAATATGTTTGAGGATGTTTACCATGTGTCTAAAATTAGCCAAGGGACCG	AAGCAGCACAACTGCTCTCCGCTGCTTTATTAAGGAGGGAAAAGCATAAAACAAAAGACC[A/C]AAACCAGCAGTAATATGTTTGAGGATGTTTACCATGTGTCTAAAATTAGCCAAGGGACCG	1687
Locus_rs13531721-0_T_R_2608230787	Locus_rs13531721	TOP	[A/G]	66612388	CCAAGAGAAATTCTGCAGGGGAAGGTTTCATATCCATGGATAGAAGGCAA			5	14	4590418	diploid	Gallus gallus	dbSNP	0	BOT	atttgggggtaaattCCTATATTCATGAAGGTAGAAGGAAGTATGTGAGCAGTTATGGTG[T/C]TTGCCTTCTATCCATGGATATGAAACCTTCCCCTGCAGAATTTCTCTTGGCTCTCCATAT	ATATGGAGAGCCAAGAGAAATTCTGCAGGGGAAGGTTTCATATCCATGGATAGAAGGCAA[A/G]CACCATAACTGCTCACATACTTCCTTCTACCTTCATGAATATAGGaatttacccccaaat	1687
Locus_rs13531842-0_T_F_2608230812	Locus_rs13531842	TOP	[A/G]	63750476	GATCAGAAGGGAGAGGGGGGATCAGAAATATCTCACTCAGCCTGAAAAAA			5	14	4760252	diploid	Gallus gallus	dbSNP	0	TOP	ATATTCTGCTGATCAGAAGGGAGAGGGGGGATCAGAAATATCTCACTCAGCCTGaaaaaa[A/G]GACTAAGCAGTTGCTATCTATGGACaaccaaaaaaatccaaaggTTGGATTTTATCTCCC	ATATTCTGCTGATCAGAAGGGAGAGGGGGGATCAGAAATATCTCACTCAGCCTGaaaaaa[A/G]GACTAAGCAGTTGCTATCTATGGACaaccaaaaaaatccaaaggTTGGATTTTATCTCCC	1687
Locus_rs13531845-0_T_F_2608230814	Locus_rs13531845	TOP	[A/G]	39683489	GCCACAAGCTTTCAGAAGCCTGGAGACAGTGAAAAACAAGTGGAAGCAGC			5	14	4762782	diploid	Gallus gallus	dbSNP	0	TOP	TAAGTCGGCTGCCACAAGCTTTCAGAAGCCTGGAGACAGTGAAAAACAAGTGGAAGCAGC[A/G]TTTATTAAGCCTGCTTGCTAAGTGACAAAATTTAGACAGAAATCTGGTGTAACAGAATAT	TAAGTCGGCTGCCACAAGCTTTCAGAAGCCTGGAGACAGTGAAAAACAAGTGGAAGCAGC[A/G]TTTATTAAGCCTGCTTGCTAAGTGACAAAATTTAGACAGAAATCTGGTGTAACAGAATAT	1687
Locus_rs13531855-0_B_F_2608230820	Locus_rs13531855	BOT	[T/C]	63746352	TCTGTGACTTCTGACCCAAGATTAAATCTAGTGTGTAACTGGTGGTTGTA			5	14	4794226	diploid	Gallus gallus	dbSNP	0	BOT	GTTCAAATGATCTGTGACTTCTGACCCAAGATTAAATCTAGTGTGTAACTGGTGGTTGTA[T/C]ACGGAGTCACATGCATGGGCTAACGGCAGGAACCCCGTGTTCTCCAAACAGAGAGAGCGG	CCGCTCTCTCTGTTTGGAGAACACGGGGTTCCTGCCGTTAGCCCATGCATGTGACTCCGT[A/G]TACAACCACCAGTTACACACTAGATTTAATCTTGGGTCAGAAGTCACAGATCATTTGAAC	1687
Locus_rs13531881-0_B_F_2608230824	Locus_rs13531881	BOT	[T/C]	38801362	CAGGATCTCAAAGCACTTTCCAGAAGATGGTCAAAGGCTGTTTTCGTGTT			5	14	4849112	diploid	Gallus gallus	dbSNP	0	BOT	GCTGCTACAACAGGATCTCAAAGCACTTTCCAGAAGATGGTCAAAGGCTGTTTTCGTGTT[T/C]TTACCCACAGCTACGCACAGGCAAAGGCTTTTCAGGGAGATCACGAAACTCTTGCAGATT	AATCTGCAAGAGTTTCGTGATCTCCCTGAAAAGCCTTTGCCTGTGCGTAGCTGTGGGTAA[A/G]AACACGAAAACAGCCTTTGACCATCTTCTGGAAAGTGCTTTGAGATCCTGTTGTAGCAGC	1687
Locus_rs13532344-0_T_F_2608230966	Locus_rs13532344	TOP	[A/C]	72792471	AGAGGCCTTGAAGAAGGTGATGCTCCTTTACAGGGTTTCTTGCCCTCTTT			5	14	5808578	diploid	Gallus gallus	dbSNP	0	TOP	CTGTTCTCACAGAGGCCTTGAAGAAGGTGATGCTCCTTTACAGGGTTTCTTGCCCTCTTT[A/C]TTTTGTTCTGCCTCTCATTACATAAAGTAACTCCAGATATCCAGAAGACAGCTTGACAGG	CTGTTCTCACAGAGGCCTTGAAGAAGGTGATGCTCCTTTACAGGGTTTCTTGCCCTCTTT[A/C]TTTTGTTCTGCCTCTCATTACATAAAGTAACTCCAGATATCCAGAAGACAGCTTGACAGG	1687
Locus_rs13532557-0_T_F_2608231022	Locus_rs13532557	TOP	[A/G]	55808438	ATAGTGTGGCTTCTTAAGGGGTTTTAGCCTTTAGTGTTCACCCACAAAGC			5	14	6289559	diploid	Gallus gallus	dbSNP	0	TOP	AATAGCCCCTATAGTGTGGCTTCTTAAGGGGTTTTAGCCTTTAGTGTTCACCCACAAAGC[A/G]TGGGGGGCTGGAGGGTGATGCTAGACCAGTGCTCAATTTGGAGCATCCCAGCAGGGTGAG	AATAGCCCCTATAGTGTGGCTTCTTAAGGGGTTTTAGCCTTTAGTGTTCACCCACAAAGC[A/G]TGGGGGGCTGGAGGGTGATGCTAGACCAGTGCTCAATTTGGAGCATCCCAGCAGGGTGAG	1687
Locus_rs13532715-0_T_F_2608231066	Locus_rs13532715	TOP	[A/G]	37712363	TCAGGTACGTTGCATGCAGTTTCGGGGACGAACATCAAATTTAGTCACAC			5	14	6599477	diploid	Gallus gallus	dbSNP	0	TOP	TGCCCTGGATTCAGGTACGTTGCATGCAGTTTCGGGGACGAACATCAAATTTAGTCACAC[A/G]GCTGGAATCTTGACTTGTAGCACTGAACTTGGAGTTTGGaaaacttgttccagtgctggA	TGCCCTGGATTCAGGTACGTTGCATGCAGTTTCGGGGACGAACATCAAATTTAGTCACAC[A/G]GCTGGAATCTTGACTTGTAGCACTGAACTTGGAGTTTGGaaaacttgttccagtgctggA	1687
Locus_rs13533058-0_T_F_2608231184	Locus_rs13533058	TOP	[A/T]	67650336	CTGTACTACAGTCCACACAATGTGATGCTGTTTCCTGGCTGGTACTTTTA	70673398	CTGTACTACAGTCCACACAATGTGATGCTGTTTCCTGGCTGGTACTTTTT	5	14	7523492	diploid	Gallus gallus	dbSNP	0	TOP	TTGTTATGCATCTGTACTACAGTCCACACAATGTGATGCTGTTTCCTGGCTGGTACTTTT[A/T]TATGTGAGCACAGTCATATCATAAAGGAATAAATATCTTGATTATGTCAAGCTTAGGTAG	TTGTTATGCATCTGTACTACAGTCCACACAATGTGATGCTGTTTCCTGGCTGGTACTTTT[A/T]TATGTGAGCACAGTCATATCATAAAGGAATAAATATCTTGATTATGTCAAGCTTAGGTAG	1687
Locus_rs13533117-0_B_F_2608231228	Locus_rs13533117	BOT	[T/C]	65741406	GGCTAATTTGGGATGCATAGTGGGGTCAGGATTTGGGTTCTCGTTGCTTA			5	14	7909506	diploid	Gallus gallus	dbSNP	0	BOT	AGATTTCTTTGGCTAATTTGGGATGCATAGTGGGGTCAGGATTTGGGTTCTCGTTGCTTA[T/C]TTTTGAAACTGCAGAGAAAAGCAAAATGTGCTGCACTGGCTTATTCTTAACTTGATGGCT	AGCCATCAAGTTAAGAATAAGCCAGTGCAGCACATTTTGCTTTTCTCTGCAGTTTCAAAA[A/G]TAAGCAACGAGAACCCAAATCCTGACCCCACTATGCATCCCAAATTAGCCAAAGAAATCT	1687
Locus_rs13533954-0_T_R_2608173363	Locus_rs13533954	TOP	[A/C]	20756498	ATTAAAGAGCAGCAGCATCTTACACTACATTGCTGTCTTCATAGAGACAC			5	2	2156524	diploid	Gallus gallus	dbSNP	0	BOT	GAAACTTGCTACATCTGGCTGTGTTTTAATGCATAAACACTGGTATCAGTTTTATATGAA[T/G]GTGTCTCTATGAAGACAGCAATGTAGTGTaagatgctgctgctctttAATAATAATTCAT	ATGAATTATTATTaaagagcagcagcatcttACACTACATTGCTGTCTTCATAGAGACAC[A/C]TTCATATAAAACTGATACCAGTGTTTATGCATTAAAACACAGCCAGATGTAGCAAGTTTC	1687
Locus_rs13533970-0_T_R_2608173365	Locus_rs13533970	TOP	[A/G]	55757446	AGGAAGGAAGAAGCAGAGATGTCTCACTATTACTCAGAGGAGTACTCCAC			5	2	2167127	diploid	Gallus gallus	dbSNP	0	BOT	TTCATCATCTGaacttgtgaaagaaaaatctgcttCTCCTGTCCTGGCCAGCTCGTCACA[T/C]GTGGAGTACTCCTCTGAGTAATAGTGAGACATCtctgcttcttccttcctcaGCTTCTGA	TCAGAAGCtgaggaaggaagaagcagaGATGTCTCACTATTACTCAGAGGAGTACTCCAC[A/G]TGTGACGAGCTGGCCAGGACAGGAGaagcagatttttctttcacaagttCAGATGATGAA	1687
Locus_rs13533973-0_B_R_2608173367	Locus_rs13533973	BOT	[T/C]	25715403	TGATTCTTCTCAGTGTGTCGTTTCAGTAATTAAATGTCCAAATGCTGCTA			5	2	2179454	diploid	Gallus gallus	dbSNP	0	TOP	AGTTTCACCTGTGCATACCCACAATATTCAGTGTAaacaattagaagaaaaaaactaccA[A/G]TAGCAGCATTTGGACATTTAATTACTGAAACGACACACTGAGAAGAATCATGaagtcatt	AGTTTCACCTGTGCATACCCACAATATTCAGTGTAaacaattagaagaaaaaaactaccA[A/G]TAGCAGCATTTGGACATTTAATTACTGAAACGACACACTGAGAAGAATCATGaagtcatt	1687
Locus_rs13534098-0_B_F_2608173400	Locus_rs13534098	BOT	[T/C]	73629481	CAATTTACCAAACCCAGCTTAGATACCATCCTAGCCTATGATGAATCACC			5	2	2495242	diploid	Gallus gallus	dbSNP	0	BOT	ATTCAGAGGGCAATTTACCAAACCCAGCTTAGATACCATCCTAGCCTATGATGAATCACC[T/C]TCTGCACTTGTTTGTGTCATGCCACTGATCCTAGCAGAAAATTAGACAAATAGTTTAGAG	CTCTAAACTATTTGTCTAATTTTCTGCTAGGATCAGTGGCATGACACAAACAAGTGCAGA[A/G]GGTGATTCATCATAGGCTAGGATGGTATCTAAGCTGGGTTTGGTAAATTGCCCTCTGAAT	1687
Locus_rs13534146-0_T_F_2608173416	Locus_rs13534146	TOP	[A/C]	32714509	GTCGCATGACAGTATGCACAAATTATCTGCTGCTGGTATGAATGGTCCTG			5	2	2700246	diploid	Gallus gallus	dbSNP	0	TOP	CATTAGTAATGTCGCATGACAGTATGCACAAATTATCTGCTGCTGGTATGAATGGTCCTG[A/C]AATCACTGATGGCaatgtgctgctgtgtttggaaaTGAACTTACACCTCCCAGCTCCCGC	CATTAGTAATGTCGCATGACAGTATGCACAAATTATCTGCTGCTGGTATGAATGGTCCTG[A/C]AATCACTGATGGCaatgtgctgctgtgtttggaaaTGAACTTACACCTCCCAGCTCCCGC	1687
Locus_rs13534428-0_T_F_2608173482	Locus_rs13534428	TOP	[A/G]	30656508	TGCTTTCAATTGTGATTATATGCAGAGCTGTACTTCTTTGGATCTATCAG			5	2	3540737	diploid	Gallus gallus	dbSNP	0	TOP	ATCCTTGCAGTGCTTTCAATTGTGATTATATGCAGAGCTGTACTTCTTTGGATCTATCAG[A/G]AACATGTGGCTATGGTATCACTCCCAGCTGTTTCCTATCCTTCTGTCAGCTGCAAGGTAC	ATCCTTGCAGTGCTTTCAATTGTGATTATATGCAGAGCTGTACTTCTTTGGATCTATCAG[A/G]AACATGTGGCTATGGTATCACTCCCAGCTGTTTCCTATCCTTCTGTCAGCTGCAAGGTAC	1687
Locus_rs13534436-0_B_F_2608173484	Locus_rs13534436	BOT	[T/C]	50694448	GAACCCCTTGAAGCCATTCATCTTGCTACAAAAGAACTCTGGCATTGTTA			5	2	3561454	diploid	Gallus gallus	dbSNP	0	BOT	TTTCTATTGGGAACCCCTTGAAGCCATTCATCTTGCTACAAAAGAACTCTGGCATTGTTA[T/C]TCCTTGTAAAGGGACAGGGCAAGGAAAGCAAATATCTTCTGACAATGACAGTGCTTCTTT	AAAGAAGCACTGTCATTGTCAGAAGATATTTGCTTTCCTTGCCCTGTCCCTTTACAAGGA[A/G]TAACAATGCCAGAGTTCTTTTGTAGCAAGATGAATGGCTTCAAGGGGTTCCCAATAGAAA	1687
Locus_rs13534694-0_T_F_2608173536	Locus_rs13534694	TOP	[A/G]	31605340	GCGTCCATCCCCAATAATTATTCTGGGATGGACAAAACTGCCTGCCTGTT			5	2	4222044	diploid	Gallus gallus	dbSNP	0	TOP	TCTCAAGGCTGCGTCCATCCCCAATAATTATTCTGGGATGGACAAAACTGCCTGCCTGTT[A/G]TTTTGGCATTGGAAACACTTTCTTAACAAAAGATTTAAcaattttttctgtttccataaG	TCTCAAGGCTGCGTCCATCCCCAATAATTATTCTGGGATGGACAAAACTGCCTGCCTGTT[A/G]TTTTGGCATTGGAAACACTTTCTTAACAAAAGATTTAAcaattttttctgtttccataaG	1687
Locus_rs13535441-0_T_F_2608173672	Locus_rs13535441	TOP	[A/G]	10613391	AAAACTCAAAGAAGAAACCAGACTGCTCAAAGAAGGAATTCGACCTCTCA			5	2	5688002	diploid	Gallus gallus	dbSNP	0	TOP	AGAGCTCAGGAAAACTCAAAGAAGAAACCAGACTGCTCAAAGAAGGAATTCGAcctctca[A/G]agaagaaatgagaCCGCCTGCTGCTCTAGCGATCATCTGCTGACAGCCCCGGATCTTTCT	AGAGCTCAGGAAAACTCAAAGAAGAAACCAGACTGCTCAAAGAAGGAATTCGAcctctca[A/G]agaagaaatgagaCCGCCTGCTGCTCTAGCGATCATCTGCTGACAGCCCCGGATCTTTCT	1687
Locus_rs13535729-0_B_R_2608173723	Locus_rs13535729	BOT	[T/C]	71652483	TGGTTTCATTGCTGAAAGAAGTTTATACTTTCCCTCTTTCACCAGCATGA			5	2	6246527	diploid	Gallus gallus	dbSNP	0	TOP	ATAACTGGTAGAGCAATTTTAAATAAGAGGTAGTTTATTGTAATTGACTCTTGCAGAGCA[A/G]TCATGCTGGTGAAAGAGGGAAAGTATAAACTTCTTTCAGCAATGAAACCActgctgattt	ATAACTGGTAGAGCAATTTTAAATAAGAGGTAGTTTATTGTAATTGACTCTTGCAGAGCA[A/G]TCATGCTGGTGAAAGAGGGAAAGTATAAACTTCTTTCAGCAATGAAACCActgctgattt	1687
Locus_rs13535812-0_B_R_2608173743	Locus_rs13535812	BOT	[T/C]	36685356	GCTTTTTGCTTTGCAGACGGCAAATTTGAATAGGGCAATCTATGCCAAGA			5	2	6413479	diploid	Gallus gallus	dbSNP	0	TOP	CTGCTTCCAAAGCTACAGGCTGGACTTTCTCCAGCGACAAGCCCTCCTTGTGCTGTGCAC[A/G]TCTTGGCATAGATTGCCCTATTCAAATTTGCCGTCTGCAAAGCAAAAAGCACCTGGGACA	CTGCTTCCAAAGCTACAGGCTGGACTTTCTCCAGCGACAAGCCCTCCTTGTGCTGTGCAC[A/G]TCTTGGCATAGATTGCCCTATTCAAATTTGCCGTCTGCAAAGCAAAAAGCACCTGGGACA	1687
Locus_rs13535969-0_B_F_2608173782	Locus_rs13535969	BOT	[T/C]	57622399	ATGAGAATGATCTCTCATTCCCATTCCACCAAACGCTACCGATGGACTTA			5	2	6779938	diploid	Gallus gallus	dbSNP	0	BOT	AGTTTAATTTATGAGAATGATCTCTCATTCCCATTCCACCAAACGCTACCGATGGACTTA[T/C]CGGTTAGAGATGGAACAAAAACGAGATGGCTTTTTGGGTTTGGATTTCATTAGAATTTTA	TAAAATTCTAATGAAATCCAAACCCAAAAAGCCATCTCGTTTTTGTTCCATCTCTAACCG[A/G]TAAGTCCATCGGTAGCGTTTGGTGGAATGGGAATGAGAGATCATTCTCATAAATTAAACT	1687
Locus_rs13536206-0_B_R_2608173829	Locus_rs13536206	BOT	[T/C]	25784487	GGTCAAGTGATGGCCCAACTGCGTGTATCACAAGCTCTCAAACATCTTGA			5	2	7334251	diploid	Gallus gallus	dbSNP	0	TOP	TGTACTGCTAATTGAGTTCAGGATAATAAAGAGACTACTGCTGTTATTTCCTGAATGCAC[A/G]TCAAGATGTTTGAGAGCTTGTGATACACGCAGTTGGGCCATCACTTGACCTGTGCAGAGT	TGTACTGCTAATTGAGTTCAGGATAATAAAGAGACTACTGCTGTTATTTCCTGAATGCAC[A/G]TCAAGATGTTTGAGAGCTTGTGATACACGCAGTTGGGCCATCACTTGACCTGTGCAGAGT	1687
Locus_rs13536471-0_B_R_2608173871	Locus_rs13536471	BOT	[T/C]	12713505	CCAATGCTCCAGGGGATGTTTGCATCTTCTTGCACCTCCTGCTCTGTAAG			5	2	7786217	diploid	Gallus gallus	dbSNP	0	TOP	aataaacctttttttttttttgttgaggCTGAGCTGCTGAGCCATGCAGGACAGGCAGCA[A/G]CTTACAGAGCAGGAGGTGCAAGAAGATGCAAACATCCCCTGGAGCATTGGGTGCTGCCTG	aataaacctttttttttttttgttgaggCTGAGCTGCTGAGCCATGCAGGACAGGCAGCA[A/G]CTTACAGAGCAGGAGGTGCAAGAAGATGCAAACATCCCCTGGAGCATTGGGTGCTGCCTG	1687
Locus_rs13536619-0_B_F_2608173890	Locus_rs13536619	BOT	[T/C]	71678497	TGTTCTACCAAATGCAAATGGGCTCTTCTGAGTGGTTTTTGTAGTGTCTA			5	2	8145806	diploid	Gallus gallus	dbSNP	0	BOT	CCACTCCTCCTGTTCTACCAAATGCAAATGGGCTCTTCTGAGTGGTTTTTGTAGTGTCTA[T/C]GCGCATTTTTGTGcaggtctgctacaggccacctaaGCAGGAAGAGCATGGGCATGTAGT	ACTACATGCCCATGCTCTTCCTGCttaggtggcctgtagcagacctgCACAAAAATGCGC[A/G]TAGACACTACAAAAACCACTCAGAAGAGCCCATTTGCATTTGGTAGAACAGGAGGAGTGG	1687
Locus_rs13536672-0_T_F_2608173906	Locus_rs13536672	TOP	[A/G]	41775321	GTCGAGACAATATGTAATGTCCCATATGTTCATGATCCTAAGCCCCTTGC			5	2	8366472	diploid	Gallus gallus	dbSNP	0	TOP	CATCAGCAAAGTCGAGACAATATGTAATGTCCCATATGTTCATGATCCTAAGCCCCTTGC[A/G]CTATCTTAGGTAATGCTCTTTTAGTGTCAGAAATGTCTCATTTGCCAATCACTAAGAATA	CATCAGCAAAGTCGAGACAATATGTAATGTCCCATATGTTCATGATCCTAAGCCCCTTGC[A/G]CTATCTTAGGTAATGCTCTTTTAGTGTCAGAAATGTCTCATTTGCCAATCACTAAGAATA	1687
Locus_rs13536945-0_B_F_2608173962	Locus_rs13536945	BOT	[T/C]	53673394	TCATGAATACATCAAATGCAGGCTATCAAATCATAGGGTAGATAATAACA			5	2	9040895	diploid	Gallus gallus	dbSNP	0	BOT	CATCTATTCTTCATGAATACATCAAATGCAGGCTATCAAATCATAGGGTAGATAATAACA[T/C]TGATTTTTAAGCAGAATTACTCTGCAGTTTGCTCATGTATTCAGTGCTAGCATCTAAATC	GATTTAGATGCTAGCACTGAATACATGAGCAAACTGCAGAGTAATTCTGCTTAAAAATCA[A/G]TGTTATTATCTACCCTATGATTTGATAGCCTGCATTTGATGTATTCATGAAGAATAGATG	1687
Locus_rs13537570-0_B_R_2608174073	Locus_rs13537570	BOT	[G/C]	54772323	AGGGAGAAACTGCTGGGCTGGAAGAAAGACAGCAGGTTTTCAAATACACG	63745313	AGGGAGAAACTGCTGGGCTGGAAGAAAGACAGCAGGTTTTCAAATACACC	5	2	10361556	diploid	Gallus gallus	dbSNP	0	TOP	GTGTGGGCACCACACCCTCAATCCTCTTCCATACCGGGATGATGACACTTAATGGTGGCT[C/G]GTGTATTTGAAAACCTGCTGTCTTTCTTCCAGCCCAGCAGTTTCTCCCTTCCTGGGATCC	GTGTGGGCACCACACCCTCAATCCTCTTCCATACCGGGATGATGACACTTAATGGTGGCT[C/G]GTGTATTTGAAAACCTGCTGTCTTTCTTCCAGCCCAGCAGTTTCTCCCTTCCTGGGATCC	1687
Locus_rs13537706-0_T_F_2608174104	Locus_rs13537706	TOP	[A/G]	54717500	GAAACCAAATAAATTGTGCAGGTATGGATGTGCTACAGATGGAAATACAC			5	2	10721943	diploid	Gallus gallus	dbSNP	0	TOP	GTCCTTATTTGAAACCAAATAAATTGTGCAGGTATGGATGTGCTACAGATGGAAATACAC[A/G]TTCCAGTGTAAAGACTAATGCAAGAAAACCATAGTCCTTACAGAAATATCATAATATTTC	GTCCTTATTTGAAACCAAATAAATTGTGCAGGTATGGATGTGCTACAGATGGAAATACAC[A/G]TTCCAGTGTAAAGACTAATGCAAGAAAACCATAGTCCTTACAGAAATATCATAATATTTC	1687
Locus_rs13537777-0_T_R_2608174151	Locus_rs13537777	TOP	[A/T]	21712446	CTGAGATCTACTGTCTGAGATCTCCTCAATGATAACAAAACCTTCTGCTA	15770340	CTGAGATCTACTGTCTGAGATCTCCTCAATGATAACAAAACCTTCTGCTT	5	2	11264532	diploid	Gallus gallus	dbSNP	0	BOT	ATATTCCATGGACATTGTTTGCATTTCCTGTATTGCTGATCCTTTGCTGAAAAAGAGATC[A/T]AGCAGAAGGTTTTGTTATCATTGAGGAGATCTCAGACAGTAGATCTCAGTAAACCTGAAG	CTTCAGGTTTACTGAGATCTACTGTCTGAGATCTCCTCAATGATAACAAAACCTTCTGCT[A/T]GATCTCTTTTTCAGCAAAGGATCAGCAATACAGGAAATGCAAACAATGTCCATGGAATAT	1687
Locus_rs13537959-0_T_F_2608174246	Locus_rs13537959	TOP	[A/G]	27768482	GGAGGTGGGTGGCAGTGTCTGTCATAAACAATGCACTTCAGTACCTTAAA			5	2	12466335	diploid	Gallus gallus	dbSNP	0	TOP	ttttacaCTGGGAGGTGGGTGGCAGTGTCTGTCATAAACAATGCACTTCAGTACCTTAAA[A/G]TAGTAGCATCAGTGGCATGATGGGTTGACATAATCAAATGTCCAAATTAAATCATCTTTC	ttttacaCTGGGAGGTGGGTGGCAGTGTCTGTCATAAACAATGCACTTCAGTACCTTAAA[A/G]TAGTAGCATCAGTGGCATGATGGGTTGACATAATCAAATGTCCAAATTAAATCATCTTTC	1687
Locus_rs13538068-0_B_F_2608174282	Locus_rs13538068	BOT	[T/C]	33655302	CCCTGCTCCTGTGCTGCACACAGACTGCTATATAGCCAGTTCTAACTGCT			5	2	12884719	diploid	Gallus gallus	dbSNP	0	BOT	ATCACATTTAccctgctcctgtgctgcacaCAGACTGCTATATAGCCAGTTCTAACTGCT[T/C]CTTCTGCCTGGCTAATGGCATACAAGAAGACAACAAGTGCATCCAACTACACTTCTTAGT	ACTAAGAAGTGTAGTTGGATGCACTTGTTGTCTTCTTGTATGCCATTAGCCAGGCAGAAG[A/G]AGCAGTTAGAACTGGCTATATAGCAGTCTGtgtgcagcacaggagcagggTAAATGTGAT	1687
Locus_rs13538884-0_T_R_2608174463	Locus_rs13538884	TOP	[C/G]	59629501	GAACCATTACCCACTGGGCTAGTAAGGTCTCAAACAAGCTGGAGAGGAAC	42605456	GAACCATTACCCACTGGGCTAGTAAGGTCTCAAACAAGCTGGAGAGGAAG	5	2	15113599	diploid	Gallus gallus	dbSNP	0	BOT	GGCAccagaggaaggaagaggcCCACAGTAGGGCACTCGAGTGTGGAGAGATGATAactc[C/G]ttcctctccagcttGTTTGAGACCTTACTAGCCCAGTGGGTAATGGTTCTTCCCATGCAG	CTGCATGGGAAGAACCATTACCCACTGGGCTAGTAAGGTCTCAAACaagctggagaggaa[C/G]gagtTATCATCTCTCCACACTCGAGTGCCCTACTGTGGgcctcttccttcctctggTGCC	1687
Locus_rs13538917-0_B_F_2608174470	Locus_rs13538917	BOT	[T/C]	40623485	TTGGTAGGTGCTGTCCCTGACATTGTTTCCATGAGACACCTCAAATCCAT			5	2	15212593	diploid	Gallus gallus	dbSNP	0	BOT	TCTGGACAGTTTGGTAGGTGCTGTCCCTGACATTGTTTCCATGAGACACCTCAAATCCAT[T/C]AGTTAACCTGTGAAATATAAGAGCTGAATATACTTTTTAAAGCTCAATGTATCTTGTATT	AATACAAGATACATTGAGCTTTAAAAAGTATATTCAGCTCTTATATTTCACAGGTTAACT[A/G]ATGGATTTGAGGTGTCTCATGGAAACAATGTCAGGGACAGCACCTACCAAACTGTCCAGA	1687
Locus_rs13539077-0_T_F_2608174506	Locus_rs13539077	TOP	[A/G]	45710478	GAAATGAGGTGACAGAGATGAGAGCTGGAAGACAGAACAGTATACAGAAA			5	2	15562151	diploid	Gallus gallus	dbSNP	0	TOP	TGTGCTGTTGGAAATGAGGTGACAGAGATGAGAGCTGGAAGACAGAACAGTATACAGAAA[A/G]TAGACCTATCTAAGACTAGGACCTGTTTTGGGGTAGAGACACAAGAACTATTTACTCTCC	TGTGCTGTTGGAAATGAGGTGACAGAGATGAGAGCTGGAAGACAGAACAGTATACAGAAA[A/G]TAGACCTATCTAAGACTAGGACCTGTTTTGGGGTAGAGACACAAGAACTATTTACTCTCC	1687
Locus_rs13539117-0_T_F_2608174516	Locus_rs13539117	TOP	[A/G]	70707453	GTTTGTGTGATCACTGACCAAAGAGCTTTAAGAGAACCACTCATTTTCCT			5	2	15653036	diploid	Gallus gallus	dbSNP	0	TOP	TCATTTGCTAGTTTGTGTGATCACTGACCAAAGAGCTTTAAGAGAACCACTCATTTTCCT[A/G]CATCCATACTCAAAAGGTTGAGAATCTACCAAAAGAGTGTTGGGCTGGATTACAGATTAT	TCATTTGCTAGTTTGTGTGATCACTGACCAAAGAGCTTTAAGAGAACCACTCATTTTCCT[A/G]CATCCATACTCAAAAGGTTGAGAATCTACCAAAAGAGTGTTGGGCTGGATTACAGATTAT	1687
Locus_rs13539186-0_T_R_2608174533	Locus_rs13539186	TOP	[A/C]	25798349	TGCAAAGTAGCTATGAAGATGTATGGATAGTCCAGAACTTGTGAGTAATA			5	2	15799815	diploid	Gallus gallus	dbSNP	0	BOT	AGGCTGACATCCTCTAGTAGAGAGTCCGAAGTATTTTAACACTCAAGATACCCAAATATT[T/G]TATTACTCACAAGTTCTGGACTATCCATACATCTTCATAGCTACTTTGCAAATAAATCAG	CTGATTTATTTGCAAAGTAGCTATGAAGATGTATGGATAGTCCAGAACTTGTGAGTAATA[A/C]AATATTTGGGTATCTTGAGTGTTAAAATACTTCGGACTCTCTACTAGAGGATGTCAGCCT	1687
Locus_rs13540143-0_B_R_2608174727	Locus_rs13540143	BOT	[T/C]	19606479	CAGAACTCATCCTGCAGGTGACTAACATCCTGTAGTCACATCTAGATGCT			5	2	17939254	diploid	Gallus gallus	dbSNP	0	TOP	agaggaaagcaggagTCACTGGACTGGAGTCCTAATCCAGGGAAGCAGGACCATGCAACA[A/G]AGCATCTAGATGTGACTACAGGATGTTAGTCACCTGCAGGATGAGTTCTGAAGCTCATTA	agaggaaagcaggagTCACTGGACTGGAGTCCTAATCCAGGGAAGCAGGACCATGCAACA[A/G]AGCATCTAGATGTGACTACAGGATGTTAGTCACCTGCAGGATGAGTTCTGAAGCTCATTA	1687
Locus_rs13540266-0_B_F_2608174798	Locus_rs13540266	BOT	[T/C]	26751416	TCAGGATGTTCCTCCATCAAAGGCTCCTTTATCAAACCTTAGTATTGTTG			5	2	18633952	diploid	Gallus gallus	dbSNP	0	BOT	GCCTACTGCTTCAGGATGTTCCTCCATCAAAGGCTCCTTTATCAAACCTTAGTATTGTTG[T/C]TATTTTATTGGCAACTTTTCCCAACATAGTCTTTACAAATTTAACTGCTTGCTCCAGCTT	AAGCTGGAGCAAGCAGTTAAATTTGTAAAGACTATGTTGGGAAAAGTTGCCAATAAAATA[A/G]CAACAATACTAAGGTTTGATAAAGGAGCCTTTGATGGAGGAACATCCTGAAGCAGTAGGC	1687
Locus_rs13540378-0_T_R_2608174859	Locus_rs13540378	TOP	[A/G]	53793304	GTATTCTTCAGTTCTGATTTGCCCCGAGGTATTTGTGTCCCATGGTGGGT			5	2	19255831	diploid	Gallus gallus	dbSNP	0	BOT	CTTTTACAGTACAGCCACTGAGTTGGCTTCTTGGCAAAATTAATAACTTTAAGAACTTAA[T/C]ACCCACCATGGGACACAAATACCTCGGGGCAAATCAGAACTGAAGAATACACAATTGTAG	CTACAATTGTGTATTCTTCAGTTCTGATTTGCCCCGAGGTATTTGTGTCCCATGGTGGGT[A/G]TTAAGTTCTTAAAGTTATTAATTTTGCCAAGAAGCCAACTCAGTGGCTGTACTGTAAAAG	1687
Locus_rs13540741-0_T_F_2608174930	Locus_rs13540741	TOP	[A/G]	11612365	AAAAGGGTTTGGAGCATTGTCCAGATGATATGATGTGCTGGATGAGATCG			5	2	20002821	diploid	Gallus gallus	dbSNP	0	TOP	CCCAAGAACTAAAAGGGTTTGGAGCATTGTCCAGATGATATGATGTGCTGGATGAGATCG[A/G]TCTGATGTTTTGTATATCTGAGGTCTCTTTGCCTTGTTGTCCTTCAGTTTTTCCGCACCT	CCCAAGAACTAAAAGGGTTTGGAGCATTGTCCAGATGATATGATGTGCTGGATGAGATCG[A/G]TCTGATGTTTTGTATATCTGAGGTCTCTTTGCCTTGTTGTCCTTCAGTTTTTCCGCACCT	1687
Locus_rs13541633-0_T_F_2608175096	Locus_rs13541633	TOP	[A/G]	12696315	TGAGAAGGACATCAACAGTGTATGGTTGTGGGCTCTTCAAATTTCATAGC			5	2	21847891	diploid	Gallus gallus	dbSNP	0	TOP	AGAGTTTGTTTGAGAAGGACATCAACAGTGTATGGTTGTGGGCTCTTCAAATTTCATAGC[A/G]TTTGGGCTGTCTTGGCTCAGGAACATACACTGAATTTGGTACTGACATAGCCAAGCTTAC	AGAGTTTGTTTGAGAAGGACATCAACAGTGTATGGTTGTGGGCTCTTCAAATTTCATAGC[A/G]TTTGGGCTGTCTTGGCTCAGGAACATACACTGAATTTGGTACTGACATAGCCAAGCTTAC	1687
Locus_rs13541825-0_B_R_2608175123	Locus_rs13541825	BOT	[T/C]	13805332	TGAATGTTTAAAGTGCAGATGAATCCCTTTGACCACGGTGGGGGCAGCTC			5	2	22183588	diploid	Gallus gallus	dbSNP	0	TOP	AAGCCACTTGCTCTGGCACCTTTCTGCCTCTGCACTGAAACATGGGACAGCAGCTGCTTC[A/G]GAGCTGCCCCCACCGTGGTCAAAGGGATTCATCTGCACTTTAAACATTCAGTGCACAGAA	AAGCCACTTGCTCTGGCACCTTTCTGCCTCTGCACTGAAACATGGGACAGCAGCTGCTTC[A/G]GAGCTGCCCCCACCGTGGTCAAAGGGATTCATCTGCACTTTAAACATTCAGTGCACAGAA	1687
Locus_rs13541916-0_T_F_2608175140	Locus_rs13541916	TOP	[A/G]	49638463	ATTGTCAGACTCATTTGTTCATTCTGGCTACAGTTAATTTCAGAGATTTC			5	2	22391887	diploid	Gallus gallus	dbSNP	0	TOP	TAGACAATTTATTGTCAGACTCATTTGTTCATTCTGGCTACAGTTAATTTCAGAGATTTC[A/G]TCATTATTCAAATAGACCTTCCAGCGTAGACATATATTTCATTGCAATCTTATTGTAACT	TAGACAATTTATTGTCAGACTCATTTGTTCATTCTGGCTACAGTTAATTTCAGAGATTTC[A/G]TCATTATTCAAATAGACCTTCCAGCGTAGACATATATTTCATTGCAATCTTATTGTAACT	1687
Locus_rs13542232-0_T_F_2608175206	Locus_rs13542232	TOP	[A/C]	37788472	ACACCATTTCTTCCTGTACAGCTCTCTGTTCTGCAACATGGAACCTCAAT			5	2	23051649	diploid	Gallus gallus	dbSNP	0	TOP	CACGGTGAGCACACCATTTCTTCCTGTACAGCTCTCTGTTCTGCAACATGGAACCTCAAT[A/C]AATGCAAGAACTGCCATTGCCTGACATGGTTATTAGTGCAGTGCTAAGCACCAGTGCATT	CACGGTGAGCACACCATTTCTTCCTGTACAGCTCTCTGTTCTGCAACATGGAACCTCAAT[A/C]AATGCAAGAACTGCCATTGCCTGACATGGTTATTAGTGCAGTGCTAAGCACCAGTGCATT	1687
Locus_rs13542344-0_T_F_2608175226	Locus_rs13542344	TOP	[C/G]	10718366	ATATCCAACCTCCACCTCTCTCTTCATAAATGGCTAAAAGGAGCTTCCTC	59795394	ATATCCAACCTCCACCTCTCTCTTCATAAATGGCTAAAAGGAGCTTCCTG	5	2	23299526	diploid	Gallus gallus	dbSNP	0	TOP	AGGCGTGACACATATCCAACCTCCACCTCTCTCTTCATAAATGGCTAAAAGGAGCTTCCT[C/G]TCGGGTTTCTAGAGCTGTGTTAAGAATGTAAAATTATCTGAGGCTGCTTGCCAGTAAAAT	AGGCGTGACACATATCCAACCTCCACCTCTCTCTTCATAAATGGCTAAAAGGAGCTTCCT[C/G]TCGGGTTTCTAGAGCTGTGTTAAGAATGTAAAATTATCTGAGGCTGCTTGCCAGTAAAAT	1687
Locus_rs13542426-0_T_R_2608175243	Locus_rs13542426	TOP	[A/G]	26758479	CCTTAGAAGCGTAGACAGACATGCACTTTAATATGTGATAAACTGCAAAG			5	2	23494766	diploid	Gallus gallus	dbSNP	0	BOT	TGAAACACATTGGAGCTAATAATGACAAAGAATGACTGAAAACATGGAACACTAATTATC[T/C]CTTTGCAGTTTATCACATATTAAAGTGCATGTCTGTCTACGCTTCTAAGGCATACCTGTT	AACAGGTATGCCTTAGAAGCGTAGACAGACATGCACTTTAATATGTGATAAACTGCAAAG[A/G]GATAATTAGTGTTCCATGTTTTCAGTCATTCTTTGTCATTATTAGCTCCAATGTGTTTCA	1687
Locus_rs13543526-0_T_R_2608175407	Locus_rs13543526	TOP	[A/C]	26631441	TGTCAAGATTATCTGATTTCTGCCAAATCTGGTCTTCTGCTATGGTGGGC			5	2	27438862	diploid	Gallus gallus	dbSNP	0	BOT	tatttaaaaattaactcAATATCCAGCAAATGATTGCTAATGAAGGTACATAACCCAGCA[T/G]GCCCACCATAGCAGAAGACCAGATTTGGCAGAAATCAGATAATCTTGACAGACCTGGACA	TGTCCAGGTCTGTCAAGATTATCTGATTTCTGCCAAATCTGGTCTTCTGCTATGGTGGGC[A/C]TGCTGGGTTATGTACCTTCATTAGCAATCATTTGCTGGATATTgagttaatttttaaata	1687
Locus_rs13543565-0_B_F_2608175440	Locus_rs13543565	BOT	[T/C]	48682305	GTTCAGTGTGAGATAAGCATTTCACACACCAGGAAATGCTGGATACTACT			5	2	27774069	diploid	Gallus gallus	dbSNP	0	BOT	GCTCGCTTTAGTTCAGTGTGAGATAAGCATTTCACACACCAGGAAATGCTGGATACTACT[T/C]TGGGGAGAAACAATGCATTTCCTGTCATTTTATCCATAAAGCACAGCACCAGTTCAGTCA	TGACTGAACTGGTGCTGTGCTTTATGGATAAAATGACAGGAAATGCATTGTTTCTCCCCA[A/G]AGTAGTATCCAGCATTTCCTGGTGTGTGAAATGCTTATCTCACACTGAACTAAAGCGAGC	1687
Locus_rs13544032-0_T_R_2608175489	Locus_rs13544032	TOP	[A/G]	39690358	TCCATTTCTAAGACATTACATAAGACAGGCACTCTTACAAAAGGGATTAC			5	2	29377863	diploid	Gallus gallus	dbSNP	0	BOT	gcatcCTGGAAGACTGGAATTCCCTTGATTGTGAGTTCATAATGCTTTTTGTATATTTTA[T/C]GTAATCCCTTTTGTAAGAGTGCCTGTCTTATGTAATGTCTTAGAAATGGAAATGAGGCCA	TGGCCTCATTTCCATTTCTAAGACATTACATAAGACAGGCACTCTTACAAAAGGGATTAC[A/G]TAAAATATACAAAAAGCATTATGAACTCACAATCAAGGGAATTCCAGTCTTCCAGgatgc	1687
Locus_rs13544175-0_T_F_2608175546	Locus_rs13544175	TOP	[A/G]	38715315	AAAATTAGGATGGGATGTTAGGAAAATTGAAGGTGTTATCCCACCTCTCA			5	2	30062876	diploid	Gallus gallus	dbSNP	0	TOP	ATTCACAAATAAAATTAGGATGGGATGTTAGGAAAATTGAAGGTGTTATCCCACCTCTCA[A/G]TGTACAATGTTGCCCAAAATGTTATTGCCAAGGAGGTAAATTTAAAAAGGTAATGCTTTG	ATTCACAAATAAAATTAGGATGGGATGTTAGGAAAATTGAAGGTGTTATCCCACCTCTCA[A/G]TGTACAATGTTGCCCAAAATGTTATTGCCAAGGAGGTAAATTTAAAAAGGTAATGCTTTG	1687
Locus_rs13544311-0_B_R_2608175583	Locus_rs13544311	BOT	[T/C]	36805426	GAACACACTCAAATCAAAATACTACACTGACCAAGCCACAGACAGACTAT			5	2	30528057	diploid	Gallus gallus	dbSNP	0	TOP	CATGCATGGATGACGACCCTCCTCCAAGAAGCCCACTTGGAACAGTGGCACAAAGTTGTG[A/G]ATAGTCTGTCTGTGGCTTGGTCAGTGTAGTATTTTGATTTGAGTGTGTTCTTGGTATTAA	CATGCATGGATGACGACCCTCCTCCAAGAAGCCCACTTGGAACAGTGGCACAAAGTTGTG[A/G]ATAGTCTGTCTGTGGCTTGGTCAGTGTAGTATTTTGATTTGAGTGTGTTCTTGGTATTAA	1687
Locus_rs13544758-0_T_F_2608221080	Locus_rs13544758	TOP	[A/G]	65667367	CCCAGTGTGGAAATAACTAAGACCTTAAAATGAACTAACACAAGGTGTTT			5	10	11184535	diploid	Gallus gallus	dbSNP	0	TOP	AAGACAAGAACCCAGTGTGGAAATAACTAAGACCTTAAAATGAACTAACACAAGGTGTTT[A/G]TTTAAATGTATAAGCCCAGGCACGTACAACTTGGAGCACTTCACTGGATTCTTCTCAGGG	AAGACAAGAACCCAGTGTGGAAATAACTAAGACCTTAAAATGAACTAACACAAGGTGTTT[A/G]TTTAAATGTATAAGCCCAGGCACGTACAACTTGGAGCACTTCACTGGATTCTTCTCAGGG	1687
Locus_rs13544942-0_T_R_2608221157	Locus_rs13544942	TOP	[C/G]	29797373	TGGAAAGCTTTAGATCAGATAAGCCTTTATAAATCTTGATCCTTCACAAC	38794359	TGGAAAGCTTTAGATCAGATAAGCCTTTATAAATCTTGATCCTTCACAAG	5	10	11637795	diploid	Gallus gallus	dbSNP	0	BOT	AAGTGTGTTCTTTAACATTGTAATAAGAGttctgaaaaagaatgaaaacagttAGCAGGA[C/G]TTGTGAAGGATCAAGATTTATAAAGGCTTATCTGATCTAAAGCTTTCCATGAAAGCTTCT	AGAAGCTTTCATGGAAAGCTTTAGATCAGATAAGCCTTTATAAATCTTGATCCTTCACAA[C/G]TCCTGCTaactgttttcattctttttcagaaCTCTTATTACAATGTTAAAGAACACACTT	1687
Locus_rs13545072-0_T_R_2608221207	Locus_rs13545072	TOP	[A/C]	10803376	TCGACTCCTGTTATAATCTAAAAGCCTGTCTATAGAATCAAGAAATAGCA			5	10	11921786	diploid	Gallus gallus	dbSNP	0	BOT	AATCAGAACAGAACACTCGAATTCTGAAATTACATCATTGCTAAATGAGTGAACATAATT[T/G]TGCTATTTCTTGATTCTATAGACAGGCTTTTAGATTATAACAGGAGTCGATCTGCTTTCA	TGAAAGCAGATCGACTCCTGTTATAATCTAAAAGCCTGTCTATAGAATCAAGAAATAGCA[A/C]AATTATGTTCACTCATTTAGCAATGATGTAATTTCAGAATTCGAGTGTTCTGTTCTGATT	1687
Locus_rs13545108-0_T_R_2608221223	Locus_rs13545108	TOP	[A/G]	43770395	CCTGTTAGGATGCTGAACGCTGAGGCTAAATGCCAGAGAATTAAGACAGT			5	10	12006277	diploid	Gallus gallus	dbSNP	0	BOT	TAAAAAAGCACTGACCAATAGTTCAGAGGTGTCCTAGCAGTGGCCTGTACTGTGAGCGTG[T/C]ACTGTCTTAATTCTCTGGCATTTAGCCTCAGCGTTCAGCATCCTAACAGGGAAACTCTGC	GCAGAGTTTCCCTGTTAGGATGCTGAACGCTGAGGCTAAATGCCAGAGAATTAAGACAGT[A/G]CACGCTCACAGTACAGGCCACTGCTAGGACACCTCTGAACTATTGGTCAGTGCTTTTTTA	1687
Locus_rs13545280-0_B_R_2608221267	Locus_rs13545280	BOT	[T/C]	55665311	GCCAGGTAATTACATTTACAGCCTTGGTGGTTTTGGAAATAGAAGGAAAG			5	10	12312247	diploid	Gallus gallus	dbSNP	0	TOP	tccagCCTCTGAAGTGGCTCAGCACACCGCATGCAGGTACCAGACCAATTACTGTGGTTT[A/G]CTTTCCTTCTATTTCCAAAACCACCAAGGCTGTAAATGTAATTACCTGGCTTCCTGgtta	tccagCCTCTGAAGTGGCTCAGCACACCGCATGCAGGTACCAGACCAATTACTGTGGTTT[A/G]CTTTCCTTCTATTTCCAAAACCACCAAGGCTGTAAATGTAATTACCTGGCTTCCTGgtta	1687
Locus_rs13545328-0_T_R_2608221275	Locus_rs13545328	TOP	[A/G]	65725353	AGTTTTGCTGTGAGAGGATTGGCTCCTTCTACTGAAGTGTGTCTGAAGAA			5	10	12382763	diploid	Gallus gallus	dbSNP	0	BOT	AAGAACATAACCTCAATCTTGTTGAAACCACAGAAAGGACTCTAACATAAAATTAGAAAC[T/C]TTCTTCAGACACACTTCAGTAGAAGGAGCCAATCCTCTCACAGCAAAACTAGGCACACGT	ACGTGTGCCTAGTTTTGCTGTGAGAGGATTGGCTCCTTCTACTGAAGTGTGTCTGAAGAA[A/G]GTTTCTAATTTTATGTTAGAGTCCTTTCTGTGGTTTCAACAAGATTGAGGTTATGTTCTT	1687
Locus_rs13545581-0_T_F_2608221344	Locus_rs13545581	TOP	[A/G]	44792303	AGGAGCCTTGGCAGTCAGCTAATAGGGCAGCATGGGAACAAGGAAGTGAC			5	10	12762153	diploid	Gallus gallus	dbSNP	0	TOP	AGCACCAGCAAGGAGCCTTGGCAGTCAGCTAATAGGGCAGCATGGGAACAAGGAAGTGAC[A/G]GAGGCTTTGAAACAGGGGTCACTGAGAGAACTGACCCTGTCGAGGTGGGAATTTGTCCAT	AGCACCAGCAAGGAGCCTTGGCAGTCAGCTAATAGGGCAGCATGGGAACAAGGAAGTGAC[A/G]GAGGCTTTGAAACAGGGGTCACTGAGAGAACTGACCCTGTCGAGGTGGGAATTTGTCCAT	1687
Locus_rs13545645-0_B_R_2608221373	Locus_rs13545645	BOT	[T/C]	58777406	GGATCCTGGTAAAGCCCTGTGTCCCTTCAGTGTGTCCCTTTTGCTTTCGA			5	10	12970785	diploid	Gallus gallus	dbSNP	0	TOP	TGCAGTTCTCTGCGTATTTATCCCATACATACCTGCTCTTGCAGTCTGTGTTTCACTGCA[A/G]TCGAAAGCAAAAGGGACACACTGAAGGGACACAGGGCTTTACCAGGATCCTTCTGTTGCT	TGCAGTTCTCTGCGTATTTATCCCATACATACCTGCTCTTGCAGTCTGTGTTTCACTGCA[A/G]TCGAAAGCAAAAGGGACACACTGAAGGGACACAGGGCTTTACCAGGATCCTTCTGTTGCT	1687
Locus_rs13545664-0_B_R_2608221375	Locus_rs13545664	BOT	[T/G]	66787497	ACACTTGAACCTCCCTGCAGTCTTTTCCTGATGGCTTTTCTGCAGGTCTT			5	10	12984116	diploid	Gallus gallus	dbSNP	0	TOP	ATAATAGTTCTTAATGTCCTTGCTTAATGCCCTGTCTCTGTAACCTGTATCTTCATAAAC[A/C]AAGACCTGCAGAAAAGCCATCAGGAAAAGACTGCAGGGAGGTTCAAGTGTGCCTTTACAG	ATAATAGTTCTTAATGTCCTTGCTTAATGCCCTGTCTCTGTAACCTGTATCTTCATAAAC[A/C]AAGACCTGCAGAAAAGCCATCAGGAAAAGACTGCAGGGAGGTTCAAGTGTGCCTTTACAG	1687
Locus_rs13546232-0_B_F_2608194174	Locus_rs13546232	BOT	[T/C]	70611386	ATGTTGAGAACAAATGTGAAAGCTCAGTGAATTCGGACCAGGTAAGCCTG			5	4	1440139	diploid	Gallus gallus	dbSNP	0	BOT	CAAAGCAAAAATGTTGAGAACAAATGTGAAAGCTCAGTGAATTCGGACCAGGTAAGCCTG[T/C]GTTCATGCAGCTGCTTGGTTGGTGCTCTAGTGTTAGCAATCTTTTGCCCAAATTTACTCT	AGAGTAAATTTGGGCAAAAGATTGCTAACACTAGAGCACCAACCAAGCAGCTGCATGAAC[A/G]CAGGCTTACCTGGTCCGAATTCACTGAGCTTTCACATTTGTTCTCAACATTTTTGCTTTG	1687
Locus_rs13546305-0_B_F_2608194154	Locus_rs13546305	BOT	[T/C]	24608449	GTTAATCTGCCTTGGGTTTCTCAGTCCCTGCGCAGTGCTGATGCTGTTCT			5	4	1200139	diploid	Gallus gallus	dbSNP	0	BOT	AGCAGGCTGTGTTAATCTGCCTTGGGTTTCTCAGTCCCTGCGCAGTGCTGATGCTGTTCT[T/C]GGCCACTCTGCTCTTCTGTGTTTGTGGAAGGCAGTCATGATCTCAGGGCTGTGGAGCTAT	ATAGCTCCACAGCCCTGAGATCATGACTGCCTTCCACAAACACAGAAGAGCAGAGTGGCC[A/G]AGAACAGCATCAGCACTGCGCAGGGACTGAGAAACCCAAGGCAGATTAACACAGCCTGCT	1687
Locus_rs13546553-0_T_R_2608229247	Locus_rs13546553	TOP	[A/G]	29698419	TATGTCCTGGAATGCGAAGACGGGGCAGCTGTATAAGCATGAGAGATGTC			5	13	10078788	diploid	Gallus gallus	dbSNP	0	BOT	tttcctgctttctttccatgTAAATGGGAAGACACACCAAGTAATGCATTACTATAGTTC[T/C]GACATCTCTCATGCTTATACAGCTGCCCCGTCTTCGCATTCCAGGACATACAAAGGGCCT	AGGCCCTTTGTATGTCCTGGAATGCGAAGACGGGGCAGCTGTATAAGCATGAGAGATGTC[A/G]GAACTATAGTAATGCATTACTTGGTGTGTCTTCCCATTTAcatggaaagaaagcaggaaa	1687
Locus_rs13547051-0_T_R_2608229495	Locus_rs13547051	TOP	[A/G]	41775468	TCAAAACCCACGGTCCTGCCTGGACTGCTTCTTTACTGATGAGACAACTG			5	13	11627565	diploid	Gallus gallus	dbSNP	0	BOT	AGTTGTACAGGGATACAATTGCCAATCTTTTTCCTAAAGGCCATACAATGTTTCCACAAA[T/C]CAGTTGTCTCATCAGTAAAGAAGCAGTCCAGGCAGGACCGTGGGTTTTGAGTTTTTGGAG	CTCCAAAAACTCAAAACCCACGGTCCTGCCTGGACTGCTTCTTTACTGATGAGACAACTG[A/G]TTTGTGGAAACATTGTATGGCCTTTAGGAAAAAGATTGGCAATTGTATCCCTGTACAACT	1687
Locus_rs13547161-0_B_F_2608229534	Locus_rs13547161	BOT	[T/C]	40617394	ACCCAGTTGGCCTCCAGTCCCTATCAGAACCACTCTTGTACCTAATTCAC			5	13	11866473	diploid	Gallus gallus	dbSNP	0	BOT	ATTTAACAACACCCAGTTGGCCTCCAGTCCCTATCAGAACCACTCTTGTACCTAATTCAC[T/C]CCATCCCTCaccatttttctcccccttctccttccccttcatgAAAAACGTCTGGTAAAA	TTTTACCAGACGTTTTTcatgaaggggaaggagaagggggagaaaaatggtGAGGGATGG[A/G]GTGAATTAGGTACAAGAGTGGTTCTGATAGGGACTGGAGGCCAACTGGGTGTTGTTAAAT	1687
Locus_rs13548378-0_B_F_2608199444	Locus_rs13548378	BOT	[T/A]	31743439	GAGGTTATTTCTCTCAGTGGGCAGATTGGCCTTGGAGATGACTGCAAGAT	36746320	GAGGTTATTTCTCTCAGTGGGCAGATTGGCCTTGGAGATGACTGCAAGAA	5	4	62716049	diploid	Gallus gallus	dbSNP	0	BOT	CAAGGAGTAAAGAGGTTATTTCTCTCAGTGGGCAGATTGGCCTTGGAGATGACTGCAAGA[A/T]TATTTCCTTACCTGTTCCATCTTCAAAAAATCACTGAGTATTGCATAAACCGGAAGTAAG	CTTACTTCCGGTTTATGCAATACTCAGTGATTTTTTGAAGATGGAACAGGTAAGGAAATA[A/T]TCTTGCAGTCATCTCCAAGGCCAATCTGCCCACTGAGAGAAATAACCTCTTTACTCCTTG	1687
Locus_rs13548583-0_T_F_2608199504	Locus_rs13548583	TOP	[A/G]	50707319	ACTTTAATCTCGGGTCTTAAGCTTTCGAGTTTTCATGGGAAGACCCCTAT			5	4	63392474	diploid	Gallus gallus	dbSNP	0	TOP	ATTTTACTGCACTTTAATCTCGGGTCTTAAGCTTTCGAGTTTTCATGGGAAGACCCCTAT[A/G]TCTGGAGCTTCATTTATTTCACAACTTAAATGATAATAATGCTAAATGAATTGCTTGTCG	ATTTTACTGCACTTTAATCTCGGGTCTTAAGCTTTCGAGTTTTCATGGGAAGACCCCTAT[A/G]TCTGGAGCTTCATTTATTTCACAACTTAAATGATAATAATGCTAAATGAATTGCTTGTCG	1687
Locus_rs13548669-0_T_R_2608199523	Locus_rs13548669	TOP	[A/G]	52791386	AGCAGTGAATATAACCCCTAGGAAGAGAGATGAGGAAACCACTAGAAAGC			5	4	63610826	diploid	Gallus gallus	dbSNP	0	BOT	GCTTTGCAATATTATTCAACAGTATTTGATTATATAGTATTTTGTGAATCATTTATACTA[T/C]GCTTTCTAGTGGTTTCCTCATCTCTCTTCCTAGGGGTTATATTCACTGCTGGTAATGCAC	GTGCATTACCAGCAGTGAATATAACCCCTAGGAAGAGAGATGAGGAAACCACTAGAAAGC[A/G]TAGTATAAATGATTCACAAAATACTATATAATCAAATACTGTTGAATAATATTGCAAAGC	1687
Locus_rs13549212-0_T_R_2608199671	Locus_rs13549212	TOP	[A/G]	21669398	AGCACACTCTCTCTGCTTAGAAATGAAATGTTTGTGCCGGTCACCAGCAG			5	4	65441085	diploid	Gallus gallus	dbSNP	0	BOT	AGAAAAACAGTGTGGCAgtctcctctctgctgcatCACCAGAGCTGACCCATGTTGCTCT[T/C]CTGCTGGTGACCGGcacaaacatttcatttctaagCAGAGAGAGTGTGCTTCACCTTGCA	TGCAAGGTGAAGCACACTCTCTCTGcttagaaatgaaatgtttgtgCCGGTCACCAGCAG[A/G]AGAGCAACATGGGTCAGCTCTGGTGatgcagcagagaggagacTGCCACACTGTTTTTCT	1687
Locus_rs13549299-0_B_R_2608199701	Locus_rs13549299	BOT	[T/A]	71800465	ACCTGAGCTGATCTCAATCGAGTATGCACCTTAAGAACAACTAAAGCTGT	22775351	ACCTGAGCTGATCTCAATCGAGTATGCACCTTAAGAACAACTAAAGCTGA	5	4	65720077	diploid	Gallus gallus	dbSNP	0	TOP	AAACAATCGGATAATTACTTGGGACAAGATTATGTATTTCAGACTTAATTCACTTATCTC[A/T]CAGCTTTAGTTGTTCTTAAGGTGCATACTCGATTGAGATCAGCTCAGGTAACTGCCAATC	AAACAATCGGATAATTACTTGGGACAAGATTATGTATTTCAGACTTAATTCACTTATCTC[A/T]CAGCTTTAGTTGTTCTTAAGGTGCATACTCGATTGAGATCAGCTCAGGTAACTGCCAATC	1687
Locus_rs13550583-0_T_F_2608199972	Locus_rs13550583	TOP	[A/G]	37663344	TGCTTTTCTTATTTGTATAGTGTTACCAAGGCACATATGAGACACGTTTC			5	4	68698760	diploid	Gallus gallus	dbSNP	0	TOP	cattctgttctgcttttcttatTTGTATAGTGTTACCAAGGCACATATGAGACACGTTTC[A/G]AAGTACAGATATCAGCTCATTTACAGCTAATTATAATAGGCAAGTGGTGCAGTAAATGGA	cattctgttctgcttttcttatTTGTATAGTGTTACCAAGGCACATATGAGACACGTTTC[A/G]AAGTACAGATATCAGCTCATTTACAGCTAATTATAATAGGCAAGTGGTGCAGTAAATGGA	1687
Locus_rs13550832-0_T_F_2608200028	Locus_rs13550832	TOP	[A/G]	26688312	AAATGACTCCCAAGGAATTTAAATGGCTAACGCTGACTGACCAATAAAGC			5	4	69346346	diploid	Gallus gallus	dbSNP	0	TOP	AGCCCTTAACAAATGACTCCCAAGGAATTTAAATGGCTAACGCTGACTGACCAATAAAGC[A/G]ATGCATAAACTCCGTGAGCAGGTCGCACGGCTCGTGCCATTAGGAAGAAGGGCTGCTCTG	AGCCCTTAACAAATGACTCCCAAGGAATTTAAATGGCTAACGCTGACTGACCAATAAAGC[A/G]ATGCATAAACTCCGTGAGCAGGTCGCACGGCTCGTGCCATTAGGAAGAAGGGCTGCTCTG	1687
Locus_rs13551081-0_T_F_2608170788	Locus_rs13551081	TOP	[A/G]	35646352	GGTGCAAAGAAGAAGAGAATAAGGTTCTCCTCCTTTTACCTCCCAGAAGT			5	1	165421142	diploid	Gallus gallus	dbSNP	0	TOP	ATTCTGACCTGGTGCAAAGAAGAAGAGAATAAGGTTCTCCTCCTTTTACCTCCCAGAAGT[A/G]GAGTTATATATGAGACTATTTGTCTGAGCATATATTGTCTTGCTGACAGAACTGGCTGAC	ATTCTGACCTGGTGCAAAGAAGAAGAGAATAAGGTTCTCCTCCTTTTACCTCCCAGAAGT[A/G]GAGTTATATATGAGACTATTTGTCTGAGCATATATTGTCTTGCTGACAGAACTGGCTGAC	1687
Locus_rs13551134-0_B_F_2608170804	Locus_rs13551134	BOT	[T/C]	37628503	TTGTAGCATTTTAAGCCTTTGCTGAGCAGCAGAGGGGCCTTGAAATTTTG			5	1	165570019	diploid	Gallus gallus	dbSNP	0	BOT	tttctttccattgtaGCATTTTAAGCCtttgctgagcagcagaggggccTTGAAATTTTG[T/C]TgtgaagatttttatttcagctttttctccTGCCTGATCCCCAAACAAGGTGATACTCAT	ATGAGTATCACCTTGTTTGGGGATCAGGCAggagaaaaagctgaaataaaaatcttcacA[A/G]CAAAATTTCAAggcccctctgctgctcagcaaaGGCTTAAAATGCtacaatggaaagaaa	1687
Locus_rs13551408-0_B_F_2608170862	Locus_rs13551408	BOT	[T/C]	21685394	TGTAGTTTGCTTTATGCTATGAGGGCAATGTTGGCTGACATTCAACCACA			5	1	166165140	diploid	Gallus gallus	dbSNP	0	BOT	TAGCCAAGCCTGTAGTTTGCTTTATGCTATGAGGGCAATGTTGGCTGACATTCAACCACA[T/C]ATCCACCACAACCCTTCAATCTTTTCAGCAAAGCCGCTCCTCAGCCAGTCCCTTCCCAGC	GCTGGGAAGGGACTGGCTGAGGAGCGGCTTTGCTGAAAAGATTGAAGGGTTGTGGTGGAT[A/G]TGTGGTTGAATGTCAGCCAACATTGCCCTCATAGCATAAAGCAAACTACAGGCTTGGCTA	1687
Locus_rs13551652-0_T_F_2608170904	Locus_rs13551652	TOP	[A/G]	66793480	TGGTTTATAGGAATCCCTTGAGACAGAGAACTGAAGAGTCTAGTACAGCT			5	1	166717347	diploid	Gallus gallus	dbSNP	0	TOP	AGGCTTCAGCTGGTTTATAGGAATCCCTTGAGACAGAGAACTGAAGAGTCTAGTACAGCT[A/G]TTTGATTCTCAAGGATCACTTCCTACAAGCTTAAGAACAGTCCAGTCCAACATGCAGAAA	AGGCTTCAGCTGGTTTATAGGAATCCCTTGAGACAGAGAACTGAAGAGTCTAGTACAGCT[A/G]TTTGATTCTCAAGGATCACTTCCTACAAGCTTAAGAACAGTCCAGTCCAACATGCAGAAA	1687
Locus_rs13552172-0_B_R_2608171009	Locus_rs13552172	BOT	[T/G]	38795357	GATGTTCCTCACCCAGCATGGGGAAATATTCTAGTTTTCTTGGTCTTCAC			5	1	167824978	diploid	Gallus gallus	dbSNP	0	TOP	TGAAGCTCACCTCACTCCCTCTCTTGGTGCAATGAGAGCGTTCACCAGCCCAAGGAGGCC[A/C]GTGAAGACCAAGAAAACTAGAATATTTCCCCATGCTGGGTGAGGAACATCTCTGTCAGCT	TGAAGCTCACCTCACTCCCTCTCTTGGTGCAATGAGAGCGTTCACCAGCCCAAGGAGGCC[A/C]GTGAAGACCAAGAAAACTAGAATATTTCCCCATGCTGGGTGAGGAACATCTCTGTCAGCT	1687
Locus_rs13552510-0_B_F_2608171054	Locus_rs13552510	BOT	[T/C]	60689505	ATTTTAGTTACCGTGTTGTGTTCTTGGGACAGGAGTGAAAAGTGAGTTGG			5	1	168306513	diploid	Gallus gallus	dbSNP	0	BOT	CTCACACGTCATTTTAGTTACCGTGTTGTGTTCTTGGGACAGGAGTGAAAAGTGAGTTGG[T/C]AATTTCAGATTCTCTTGTTGAGGGTGGAATGGGTTGCAGTGAACTTGACAAAAGTTTAAG	CTTAAACTTTTGTCAAGTTCACTGCAACCCATTCCACCCTCAACAAGAGAATCTGAAATT[A/G]CCAACTCACTTTTCACTCCTGTCCCAAGAACACAACACGGTAACTAAAATGACGTGTGAG	1687
Locus_rs13552569-0_B_R_2608171069	Locus_rs13552569	BOT	[T/C]	39644459	AGCAGCATTTCTGGAAGTCATGTAGGTGTACAAGCAGTGTGGGTAGCAGA			5	1	168457792	diploid	Gallus gallus	dbSNP	0	TOP	TGGCCTCTCCCTGGTATTCATGTTAACTTTCCCATCTCAATTAGAAAGTTTGACACCAGC[A/G]TCTGCTACCCACACTGCTTGTACACCTACATGACTTCCAGAAATGCTGCTGGCTCTTCTT	TGGCCTCTCCCTGGTATTCATGTTAACTTTCCCATCTCAATTAGAAAGTTTGACACCAGC[A/G]TCTGCTACCCACACTGCTTGTACACCTACATGACTTCCAGAAATGCTGCTGGCTCTTCTT	1687
Locus_rs13552640-0_B_F_2608171082	Locus_rs13552640	BOT	[T/C]	13655407	CATACAGTTTCTTCTCAAAAAAGGTCAGCTCTATTCCATTTATCCACATG			5	1	168598081	diploid	Gallus gallus	dbSNP	0	BOT	GCCATCATTGCATACAGTTTCTTCTCAAAAAAGGTCAGCTCTATTCCATTTATCCACATG[T/C]AATTCTTTTGGAGGTCATTTCCATCCACTAAATACCATAAGAATATTTTACAGTGCTGAG	CTCAGCACTGTAAAATATTCTTATGGTATTTAGTGGATGGAAATGACCTCCAAAAGAATT[A/G]CATGTGGATAAATGGAATAGAGCTGACCTTTTTTGAGAAGAAACTGTATGCAATGATGGC	1687
Locus_rs13552942-0_B_R_2608171133	Locus_rs13552942	BOT	[T/G]	38784435	CCACAATAAAAAGTGGGGTGTTGCTTTAGAAACTGAGAGGCAGTAGGTTT			5	1	169126109	diploid	Gallus gallus	dbSNP	0	TOP	CGGGCGGAGATTTGGGATTAGCATCTCCCCCTCTCATCTCTCACACTCCTGCCACAGTCC[A/C]AAACCTACTGCCTCTCAGTTTCTAAAGCAACACCCCACTTTTTATTGTGgctgaaaaaaa	CGGGCGGAGATTTGGGATTAGCATCTCCCCCTCTCATCTCTCACACTCCTGCCACAGTCC[A/C]AAACCTACTGCCTCTCAGTTTCTAAAGCAACACCCCACTTTTTATTGTGgctgaaaaaaa	1687
Locus_rs13553164-0_T_R_2608171197	Locus_rs13553164	TOP	[A/G]	72801380	CTCAGGAAGCTATGGCAAAAGCTGAGTCCATATTTGAAACAAACCTGCTC			5	1	169728494	diploid	Gallus gallus	dbSNP	0	BOT	TCGTACACCATGAAGGCACCACATCTCTCTCACCCTGGGTATGACACTTTGGCAAACCAC[T/C]GAGCAGGTTTGTTTCAAATATGGACTCAGCTTTTGCCATAGCTTCCTGAGATTTCGGAGT	ACTCCGAAATCTCAGGAAGCTATGGCAAAAGCTGAGTCCATATTTGAAACAAACCTGCTC[A/G]GTGGTTTGCCAAAGTGTCATACCCAGGGTGAGAGAGATGTGGTGCCTTCATGGTGTACGA	1687
Locus_rs13554130-0_T_F_2608171394	Locus_rs13554130	TOP	[A/G]	38799490	AGTTTCTACTCATTTTTGATGCTACTTGGATGAATGTGGTAGAGAAGTAT			5	1	171988942	diploid	Gallus gallus	dbSNP	0	TOP	CAGTAGCATTAGTTTCTACTCATTTTTGATGCTACTTGGATGAATGTGGTAGAGAAGTAT[A/G]TGAGCTGTGCCGAGAGGTGAGAGACTCAGGAAGGAGATACTTCTGGGAAGAGAAGACAGG	CAGTAGCATTAGTTTCTACTCATTTTTGATGCTACTTGGATGAATGTGGTAGAGAAGTAT[A/G]TGAGCTGTGCCGAGAGGTGAGAGACTCAGGAAGGAGATACTTCTGGGAAGAGAAGACAGG	1687
Locus_rs13554292-0_B_F_2608171456	Locus_rs13554292	BOT	[G/C]	49682473	CAGTTTTAAGACATACAATCTTGCAAAGTGCAACAGAGCTTTCCATCCTG	49677422	CAGTTTTAAGACATACAATCTTGCAAAGTGCAACAGAGCTTTCCATCCTC	5	1	172558690	diploid	Gallus gallus	dbSNP	0	BOT	tatagaaaatacagttttaagaCATACAATCTTGCAAAGTGCAACAGAGCTTTCCATCCT[C/G]ATTACTTGCTGCAAAAATAAAGCCATCAGAGTCTTTACTCTTTACCAGGCTTGTCTTTTC	GAAAAGACAAGCCTGGTAAAGAGTAAAGACTCTGATGGCTTTATTTTTGCAGCAAGTAAT[C/G]AGGATGGAAAGCTCTGTTGCACTTTGCAAGATTGTATGtcttaaaactgtattttctata	1687
Locus_rs13554871-0_T_F_2608171564	Locus_rs13554871	TOP	[A/G]	59710416	TGCTTGTATAAGTAGCATAGCTTATGCAGGCAGGAGATGCAAAGCTCTTC			5	1	174021666	diploid	Gallus gallus	dbSNP	0	TOP	AAGCTAAATGTGCTTGTATAAGTAGCATAGCTTATGCAGGCAGGAGATGCAAAGCTCTTC[A/G]TAGAAATCAGGTTCACACTGACTTTCTGAAAATGATACTGGTCGTTAGCAGCATGGTCCA	AAGCTAAATGTGCTTGTATAAGTAGCATAGCTTATGCAGGCAGGAGATGCAAAGCTCTTC[A/G]TAGAAATCAGGTTCACACTGACTTTCTGAAAATGATACTGGTCGTTAGCAGCATGGTCCA	1687
Locus_rs13555605-0_B_R_2608171695	Locus_rs13555605	BOT	[T/G]	24602374	TTACATTTCTTTCCAAGTCCTCTATAGCCATCTCTGATCTGATCGCTCAT			5	1	175476163	diploid	Gallus gallus	dbSNP	0	TOP	ATAGAAAGTGAGGCTGAAGGAGTTAGCTGAGAGCTGGAGGAGGGAATTAGGAGAGGAAGT[A/C]ATGAGCGATCAGATCAGAGATGGCTATAGAGGACttggaaagaaatgtaaatggaaCTGG	ATAGAAAGTGAGGCTGAAGGAGTTAGCTGAGAGCTGGAGGAGGGAATTAGGAGAGGAAGT[A/C]ATGAGCGATCAGATCAGAGATGGCTATAGAGGACttggaaagaaatgtaaatggaaCTGG	1687
Locus_rs13555895-0_B_R_2608171737	Locus_rs13555895	BOT	[T/C]	68792489	TGGAGTCTCACAAGAACATGCTGGGAATTGTATGTCTTAATGCATTGACT			5	1	175965925	diploid	Gallus gallus	dbSNP	0	TOP	AATATGGTGAGAGTATTATCAGCAAACTCTGACAGAGCATAATTTACCTTCAACACAGAT[A/G]AGTCAATGCATTAAGACATACAATTCCCAGCATGTTCTTGTGAGACTCCATAAGTGATCT	AATATGGTGAGAGTATTATCAGCAAACTCTGACAGAGCATAATTTACCTTCAACACAGAT[A/G]AGTCAATGCATTAAGACATACAATTCCCAGCATGTTCTTGTGAGACTCCATAAGTGATCT	1687
Locus_rs13556116-0_B_F_2608171780	Locus_rs13556116	BOT	[T/A]	23807466	TCTGTACCAACTTTAAAATTATTGCCTCTGGACATCTTGCTCGTTGTGCT	45736433	TCTGTACCAACTTTAAAATTATTGCCTCTGGACATCTTGCTCGTTGTGCA	5	1	176429441	diploid	Gallus gallus	dbSNP	0	BOT	GTTGTCTGGAATCTGTACCAACTTTAAAATTATTGCCTCTGGACATCTTGCTCGTTGTGC[A/T]TGTATCACCTTCATGGTACGTCGGATGTTTCCTGCAGGTGAGTTAACGTGATGTTTTGAT	ATCAAAACATCACGTTAACTCACCTGCAGGAAACATCCGACGTACCATGAAGGTGATACA[A/T]GCACAACGAGCAAGATGTCCAGAGGCAATAATTTTAAAGTTGGTACAGATTCCAGACAAC	1687
Locus_rs13556154-0_B_F_2608171786	Locus_rs13556154	BOT	[T/C]	62710417	TGGGACTAAGGTGTGGAGCTATTTATGCCTTGATTAATATTGATTCCCAC			5	1	176510895	diploid	Gallus gallus	dbSNP	0	BOT	CTGTAAAATTTGGGACTAAGGTGTGGAGCTATTTATGCCTTGATTAATATTGATTCCCAC[T/C]GAAGTTTCcttttactgcagcatgtgctAAGATGAAACACATCAAAATAATAGGGAATTC	GAATTCCCTATTATTTTGATGTGTTTCATCTTagcacatgctgcagtaaaagGAAACTTC[A/G]GTGGGAATCAATATTAATCAAGGCATAAATAGCTCCACACCTTAGTCCCAAATTTTACAG	1687
Locus_rs13556166-0_B_F_2608171788	Locus_rs13556166	BOT	[T/C]	23654336	CTCCCGGGAACAACTCTCTTATAAATAATTGAGAGCTGGGAGTATGTATT			5	1	176530690	diploid	Gallus gallus	dbSNP	0	BOT	ACTCCAAATGCTCCCGGGAACAACTCTCTTATAAATAATTGAGAGCTGGGAGTATGTATT[T/C]CAGTTTAAACACTGAAGTATAGCACTTTACCCATCACATGCCTTAGCATATAGAAGTTCT	AGAACTTCTATATGCTAAGGCATGTGATGGGTAAAGTGCTATACTTCAGTGTTTAAACTG[A/G]AATACATACTCCCAGCTCTCAATTATTTATAAGAGAGTTGTTCCCGGGAGCATTTGGAGT	1687
Locus_rs13556766-0_T_R_2608171915	Locus_rs13556766	TOP	[A/G]	44676323	ACCTGAGCTTTTCACATGCTTAAAGTAGCCGAGCAAGTGGCAAGAAAAGG			5	1	177968785	diploid	Gallus gallus	dbSNP	0	BOT	TGTCGTGAAGATCAGTCCCTGACAAAGGCTTTAGGACTTTGTTTCTGTGAGCTGTGCTCT[T/C]CCTTTTCTTGCCACTTGCTCGGCTACTTTAAGCATGTGAAAAGCTCAGGTGCATTAAGGG	CCCTTAATGCACCTGAGCTTTTCACATGCTTAAAGTAGCCGAGCAAGTGGCAAGAAAAGG[A/G]AGAGCACAGCTCACAGAAACAAAGTCCTAAAGCCTTTGTCAGGGACTGATCTTCACGACA	1687
Locus_rs13557088-0_T_R_2608172005	Locus_rs13557088	TOP	[A/G]	22674313	TTTAATCTATCACAAGCAATAGGCCACTCATTCTTCACGCCTGACTGGAA			5	1	178931480	diploid	Gallus gallus	dbSNP	0	BOT	ACTGCAACCTTCAGATCAACCTTCTCCAATGGGGGCACTTTTCTGGTACCTGTTGGCTAA[T/C]TTCCAGTCAGGCGTGAAGAATGAGTGGCCTATTGCTTGTGATAGATTAAATTGCACTTTG	CAAAGTGCAATTTAATCTATCACAAGCAATAGGCCACTCATTCTTCACGCCTGACTGGAA[A/G]TTAGCCAACAGGTACCAGAAAAGTGCCCCCATTGGAGAAGGTTGATCTGAAGGTTGCAGT	1687
Locus_rs13557150-0_T_R_2608172015	Locus_rs13557150	TOP	[A/G]	31678443	AGGGAGAAGTACCACCTCCCGTTCCAGTGGCACCTTTAATTGCTTTATTT			5	1	179071542	diploid	Gallus gallus	dbSNP	0	BOT	TATTAACACATTTATTTGAAGGAAATATGCATATTTTAACCTGTCTGGCAGCAATTAGAG[T/C]AAATAAAGCAATTAAAGGTGCCACTGGAACGGGAGGTGGTACTTCTCCCTTTCTGTGGTG	CACCACAGAAAGGGAGAAGTACCACCTCCCGTTCCAGTGGCACCTTTAATTGCTTTATTT[A/G]CTCTAATTGCTGCCAGACAGGTTAAAATATGCATATTTCCTTCAAATAAATGTGTTAATA	1687
Locus_rs13557309-0_B_R_2608172053	Locus_rs13557309	BOT	[T/G]	30626503	CGCTTTATCATCCTTGCTCTGGATTCATTGCAGGCATCAGTTTTCCTATT			5	1	179512456	diploid	Gallus gallus	dbSNP	0	TOP	caaaaaataTGGCCCTCTGGGTTCTTAAACACACTCAAAATGAAATCCGTCTAGGCTGTG[A/C]AATAGGAAAACTGATGCCTGCAATGAATCCAGAGCAAGGATGATAAAGCGATAACTTTTA	caaaaaataTGGCCCTCTGGGTTCTTAAACACACTCAAAATGAAATCCGTCTAGGCTGTG[A/C]AATAGGAAAACTGATGCCTGCAATGAATCCAGAGCAAGGATGATAAAGCGATAACTTTTA	1687
Locus_rs13558364-0_B_R_2608172281	Locus_rs13558364	BOT	[T/C]	63763316	TGCTTTTTGATTTGTATCTCTTTGGGCGTTAGACCTTCTAGAATTAACTG			5	1	182367735	diploid	Gallus gallus	dbSNP	0	TOP	TGCTTAAGTGGTTGGCTTACATGTGTTGTAGAAAAGGACAATATGTACAAATTTCATAGC[A/G]CAGTTAATTCTAGAAGGTCTAACGCCCAAAGAGATACAAATCAAAAAGCATGAATCTGTC	TGCTTAAGTGGTTGGCTTACATGTGTTGTAGAAAAGGACAATATGTACAAATTTCATAGC[A/G]CAGTTAATTCTAGAAGGTCTAACGCCCAAAGAGATACAAATCAAAAAGCATGAATCTGTC	1687
Locus_rs13558465-0_T_R_2608172315	Locus_rs13558465	TOP	[A/G]	38715490	CTAATGTTACGTCTGTGATGTGAACCTCAGCTGGTGGCTTAAGGCTAGTG			5	1	182840494	diploid	Gallus gallus	dbSNP	0	BOT	aattttacaaatGCACAGTGACATCTTACAGAAAAGCACTTAAAACAAACGTTTGTTCAT[T/C]CACTAGCCTTAAGCCACCAGCTGAGGTTCACATCACAGACGTAACATTAGCAAAAGAGTG	CACTCTTTTGCTAATGTTACGTCTGTGATGTGAACCTCAGCTGGTGGCTTAAGGCTAGTG[A/G]ATGAACAAACGTTTGTTTTAAGTGCTTTTCTGTAAGATGTCACTGTGCatttgtaaaatt	1687
Locus_rs13558688-0_B_F_2608172394	Locus_rs13558688	BOT	[T/C]	23632369	CTGAGATGACATGGAATGACAGCAGAGACTTGTTTCGTGTCAATAATCAT			5	1	184049361	diploid	Gallus gallus	dbSNP	0	BOT	CAAGCAATGACTGAGATGACATGGAATGACAGCAGAGACTTGTTTCGTGTCAATAATCAT[T/C]CATGTTTATTCAGAGAAGTTGCCACTGCTTCCATGTAATTCCTTTtaataatttttactt	aagtaaaaattattaAAAGGAATTACATGGAAGCAGTGGCAACTTCTCTGAATAAACATG[A/G]ATGATTATTGACACGAAACAAGTCTCTGCTGTCATTCCATGTCATCTCAGTCATTGCTTG	1687
Locus_rs13559030-0_B_R_2608172483	Locus_rs13559030	BOT	[T/C]	66722358	TCAATAGAAGCTAGTTGGAAAAGTAATTCAGACTAATCTGTAGCCGAGGA			5	1	185297705	diploid	Gallus gallus	dbSNP	0	TOP	TAGTTACAGTTATAAAGGGAGCACACTTCTTGACCTTGATCTATTTAGAGATCTTCATAC[A/G]TCCTCGGCTACAGATTAGTCTGAATTACTTTTCCAACTAGCttctattgaaaaaaataaa	TAGTTACAGTTATAAAGGGAGCACACTTCTTGACCTTGATCTATTTAGAGATCTTCATAC[A/G]TCCTCGGCTACAGATTAGTCTGAATTACTTTTCCAACTAGCttctattgaaaaaaataaa	1687
Locus_rs13559797-0_T_F_2608172616	Locus_rs13559797	TOP	[A/G]	23732312	GGCTACACCTCATTTTCAGTAACCAAGAGGATGAACTCTAAACATTTGCA			5	1	186735600	diploid	Gallus gallus	dbSNP	0	TOP	aaatggAAATGGCTACACCTCATTTTCAGTAACCAAGAGGATGAACTCTAAACATTTGCA[A/G]TATTACAGAAAACCCACAGAGCAGATAACGGGTACCAGCAGCCAGGAGTGAAGTGGAAGA	aaatggAAATGGCTACACCTCATTTTCAGTAACCAAGAGGATGAACTCTAAACATTTGCA[A/G]TATTACAGAAAACCCACAGAGCAGATAACGGGTACCAGCAGCCAGGAGTGAAGTGGAAGA	1687
Locus_rs13559946-0_T_F_2608172650	Locus_rs13559946	TOP	[A/G]	13788441	TCTCTGCTCTAAGGACAAATGTCTGCACCCTGCTTAAACAGAGGCCTTGC			5	1	187185161	diploid	Gallus gallus	dbSNP	0	TOP	GTCAGACTGCTCTCTGCTCTAAGGACAAATGTCTGCACCCTGCTTAAACAGAGGCCTTGC[A/G]CTGGCCCTCTGCTCTCCATGTTCCACTGGGAACTCTTCatccttcagaaagaaaacaacc	GTCAGACTGCTCTCTGCTCTAAGGACAAATGTCTGCACCCTGCTTAAACAGAGGCCTTGC[A/G]CTGGCCCTCTGCTCTCCATGTTCCACTGGGAACTCTTCatccttcagaaagaaaacaacc	1687
Locus_rs13560196-0_B_R_2608172697	Locus_rs13560196	BOT	[T/C]	30747467	GAAGCTCATTTCCTTAGTAAAACAGAACACAAAGACAAGCTTGAGCCATG			5	1	187813267	diploid	Gallus gallus	dbSNP	0	TOP	TCTACTATTACTTAATCAGTAATTCTTATTTAAAGACTTGTCCTGGCTTCTCTCTCAGGC[A/G]CATGGCTCAAGCTTgtctttgtgttctgttttactAAGGAAATGAGCTTCTGTGCGCATC	TCTACTATTACTTAATCAGTAATTCTTATTTAAAGACTTGTCCTGGCTTCTCTCTCAGGC[A/G]CATGGCTCAAGCTTgtctttgtgttctgttttactAAGGAAATGAGCTTCTGTGCGCATC	1687
Locus_rs13560695-0_T_F_2608207026	Locus_rs13560695	TOP	[A/G]	58794394	TTAAATTCATTGAATGGGTTTCACAGGAGCTGAGAGTGCACTGGAAGGAT			5	6	788327	diploid	Gallus gallus	dbSNP	0	TOP	CCAATAGATGTTAAATTCATTGAATGGGTTTCACAGGAGCTGAGAGTGCACTGGAAGGAT[A/G]tatggctgtcaggtgaaccAGCAGATACCCAATGCAGTACCAAAGCAATGTGCAAAACCA	CCAATAGATGTTAAATTCATTGAATGGGTTTCACAGGAGCTGAGAGTGCACTGGAAGGAT[A/G]tatggctgtcaggtgaaccAGCAGATACCCAATGCAGTACCAAAGCAATGTGCAAAACCA	1687
Locus_rs13561035-0_B_F_2608207116	Locus_rs13561035	BOT	[T/C]	60654323	TGTTCCTCTTCTGAAGTCACAGAGCCAGCCTACGAGAAAGAGGGGAGCGA			5	6	1523721	diploid	Gallus gallus	dbSNP	0	BOT	TACCATGGCTTGTTCCTCTTCTGAAGTCACAGAGCCAGCCTACGAGAAAGAGGGGAGCGA[T/C]GGGGTGGGCAGTGTTTAGCTTCAATTTGAGTCTGTCTGGTCCTGGGTCGTTTGTCAGTGT	ACACTGACAAACGACCCAGGACCAGACAGACTCAAATTGAAGCTAAACACTGCCCACCCC[A/G]TCGCTCCCCTCTTTCTCGTAGGCTGGCTCTGTGACTTCAGAAGAGGAACAAGCCATGGTA	1687
Locus_rs13561322-0_T_F_2608207204	Locus_rs13561322	TOP	[A/C]	38701304	GATACCCAGCATTATAATAACATACAGCAACGTACAAGGAGTAGAGCTGC			5	6	2350669	diploid	Gallus gallus	dbSNP	0	TOP	CCGCATCTCAGATACCCAGCATTATAATAACATACAGCAACGTACAAGGAGTAGAGCTGC[A/C]TTCAGGATACAGTGCTGGCTTCCTGCACCCAAAGAACAAAAGCCACAAACAGAACAAGAG	CCGCATCTCAGATACCCAGCATTATAATAACATACAGCAACGTACAAGGAGTAGAGCTGC[A/C]TTCAGGATACAGTGCTGGCTTCCTGCACCCAAAGAACAAAAGCCACAAACAGAACAAGAG	1687
Locus_rs13561393-0_T_R_2608207217	Locus_rs13561393	TOP	[A/G]	42731356	CGTGCTGTTATGATGGCACTTCTTTCCATTGTGTGTGCTATCAAAAAGTG			5	6	2511368	diploid	Gallus gallus	dbSNP	0	BOT	AGATTGGAATACAGcagatttaaatatattttccaaactgctgcagctgaagcagaagAC[T/C]CACTTTTTGATAGCACACACAATGGAAAGAAGTGCCATCATAACAGCACGGTTGGCATGA	TCATGCCAACCGTGCTGTTATGATGGCACTTCTTTCCATTGTGTGTGCTATCAAAAAGTG[A/G]GTcttctgcttcagctgcagcagtttggaaaatatatttaaatctgCTGTATTCCAATCT	1687
Locus_rs13561425-0_B_F_2608207220	Locus_rs13561425	BOT	[T/G]	62753439	TTTAATTAACAAGAATTAATTGAGGCTGGTTAGACAGAAATAGCGTAGGT			5	6	2554275	diploid	Gallus gallus	dbSNP	0	BOT	CGTGCTATGTTTTAATTAACAAGAATTAATTGAGGCTGGTTAGACAGAAATAGCGTAGGT[T/G]GCATGTATTTGAAGGTTAGAGTAGAGATTCACATGTATTTACAAATAACTCTAAGATAAT	ATTATCTTAGAGTTATTTGTAAATACATGTGAATCTCTACTCTAACCTTCAAATACATGC[A/C]ACCTACGCTATTTCTGTCTAACCAGCCTCAATTAATTCTTGTTAATTAAAACATAGCACG	1687
Locus_rs13562061-0_B_F_2608207364	Locus_rs13562061	BOT	[T/G]	39679477	TTACTTCAGGATTATCCGTGTTAGCAACTTTAAACATTCTGAAAACCCAC			5	6	3699203	diploid	Gallus gallus	dbSNP	0	BOT	ttttttcatattactTCAGGATTATCCGTGTTAGCAACTTTAAACATTCTGAAAACCCAC[T/G]GCAGATGaatctgcattttcattttataacCTTCTATTGGTAAAAAGAATTCAAACCTCA	TGAGGTTTGAATTCTTTTTACCAATAGAAGgttataaaatgaaaatgcagattCATCTGC[A/C]GTGGGTTTTCAGAATGTTTAAAGTTGCTAACACGGATAATCCTGAagtaatatgaaaaaa	1687
Locus_rs13562064-0_T_R_2608207371	Locus_rs13562064	TOP	[A/G]	64729385	TCATTACCTGCTGCCAATTGGCATGGCCATTGCTAGGAGAAACTTAGTGC			5	6	3765032	diploid	Gallus gallus	dbSNP	0	BOT	aaaccaacaacaaaaaaaccccacataaATATTAGAGGAAAAATTCATGGTATAAATGAA[T/C]GCACTAAGTTTCTCCTAGCAATGGCCATGCCAATTGGCAGCAGGTAATGACTGTCAGcac	gtgCTGACAGTCATTACCTGCTGCCAATTGGCATGGCCATTGCTAGGAGAAACTTAGTGC[A/G]TTCATTTATACCATGAATTTTTCCTCTAATATttatgtggggtttttttgttgttggttt	1687
Locus_rs13562083-0_T_R_2608207379	Locus_rs13562083	TOP	[A/G]	18758305	ATCTGAAGAACATTCTGTGATGGCCATTTCAAACTGTGGCTCTGCTGTTA			5	6	3805590	diploid	Gallus gallus	dbSNP	0	BOT	TATTGACTTTAAAAATATTGGAATATTTAGAGCATTAACAAACTCTTTAAAAGATGTCTA[T/C]TAACAGCAGAGCCACAGTTTGAAATGGCCATCACAGAATGTTCTTCAGATCACATTAAAG	CTTTAATGTGATCTGAAGAACATTCTGTGATGGCCATTTCAAACTGTGGCTCTGCTGTTA[A/G]TAGACATCTTTTAAAGAGTTTGTTAATGCTCTAAATATTCCAATATTTTTAAAGTCAATA	1687
Locus_rs13562129-0_T_R_2608207397	Locus_rs13562129	TOP	[A/G]	41665378	AAAGGGATGTGTTGGTCAATGAATCAATGTGATGATGCTGAACTGATTAG			5	6	3916487	diploid	Gallus gallus	dbSNP	0	BOT	TCCTTAGATTTCATGAATTCCTTGATCAAGATTAATaggattgattttttttgtcatacC[T/C]CTAATCAGTTCAGCATCATCACATTGATTCATTGACCAACACATCCCTTTTCAACAGTAT	ATACTGTTGAAAAGGGATGTGTTGGTCAATGAATCAATGTGATGATGCTGAACTGATTAG[A/G]GgtatgacaaaaaaaatcaatcctATTAATCTTGATCAAGGAATTCATGAAATCTAAGGA	1687
Locus_rs13563498-0_B_F_2608207616	Locus_rs13563498	BOT	[T/C]	61619302	CCCTTTTCTGTGTTCAGTTTTGAAGTACAGATTTTATTACATTGACTGCT			5	6	5615050	diploid	Gallus gallus	dbSNP	0	BOT	AACTAATACACCcttttctgtgttcagttttgaagTACAGATTTTATTACATTGACTGCT[T/C]TTGATTtgcaagtaaaaacaaacaggatTTTCGTTGTTGAATCCAGGTTGTCACATTCAA	TTGAATGTGACAACCTGGATTCAACAACGAAAatcctgtttgtttttacttgcaAATCAA[A/G]AGCAGTCAATGTAATAAAATCTGTActtcaaaactgaacacagaaaagGGTGTATTAGTT	1687
Locus_rs13563501-0_B_R_2608207619	Locus_rs13563501	BOT	[T/G]	23806370	TATACCCCTGTGAAGATGGTGCCAGAGCTAAATACAATATTCAAGATGCA			5	6	5616424	diploid	Gallus gallus	dbSNP	0	TOP	CTAGGGTTTAGAAAGAAGATGAGCAAAAATGAAGTAGAAAACATCATTATGATGATGCTT[A/C]TGCATCTTGAATATTGTATTTAGCTCTGGCACCATCTTCACAGGGGTATATATGAATCAG	CTAGGGTTTAGAAAGAAGATGAGCAAAAATGAAGTAGAAAACATCATTATGATGATGCTT[A/C]TGCATCTTGAATATTGTATTTAGCTCTGGCACCATCTTCACAGGGGTATATATGAATCAG	1687
Locus_rs13563669-0_B_F_2608207650	Locus_rs13563669	BOT	[T/C]	33671498	GGTGGAGTTGGTGGCAGAATGGTTGCAGGAAGATAATACAAAAACTTGTT			5	6	5867031	diploid	Gallus gallus	dbSNP	0	BOT	CGGCAGTTTCGGTGGAGTTGGTGGCAGAATGGTTGCAGGAAGATAATACAAAAACTTGTT[T/C]CACACCTGTAAGAGAGCAGCAGCTGGTCATCACCAAAGcacctctctttctttttcttca	tgaagaaaaagaaagagaggtgCTTTGGTGATGACCAGCTGCTGCTCTCTTACAGGTGTG[A/G]AACAAGTTTTTGTATTATCTTCCTGCAACCATTCTGCCACCAACTCCACCGAAACTGCCG	1687
Locus_rs13564480-0_B_R_2608207791	Locus_rs13564480	BOT	[G/C]	44714424	TTCTTAAATAAACATATATGGGGTTGAAATTGAGGAGGAGCGGCTATGGG	24673429	TTCTTAAATAAACATATATGGGGTTGAAATTGAGGAGGAGCGGCTATGGC	5	6	6905619	diploid	Gallus gallus	dbSNP	0	TOP	TATTTTAGTATTAATGTGTAGGTAAAAAGCTCAAGATTAGCCTTGTCTTTTAATGCGTTT[C/G]CCATAGCCGCTCCTCCTCAATTTCAACCCCATATATGTTTATTTAAGAAATGGATATCTT	TATTTTAGTATTAATGTGTAGGTAAAAAGCTCAAGATTAGCCTTGTCTTTTAATGCGTTT[C/G]CCATAGCCGCTCCTCCTCAATTTCAACCCCATATATGTTTATTTAAGAAATGGATATCTT	1687
Locus_rs13564489-0_B_R_2608207793	Locus_rs13564489	BOT	[T/C]	35665489	AAACAAGTACTTGCAGCTCGCTCTGTCACAGGTACTGCTACAATGCTTTA			5	6	6928162	diploid	Gallus gallus	dbSNP	0	TOP	TCCCTCAGGCCACAGAAGATCTTTTTGCAGTACGTCTGATTATTGTGCAGACTGAGTAAA[A/G]TAAAGCATTGTAGCAGTACCTGTGACAGAGCGAGCTGCAAGTACTTGTTTCCCTGGTGCG	TCCCTCAGGCCACAGAAGATCTTTTTGCAGTACGTCTGATTATTGTGCAGACTGAGTAAA[A/G]TAAAGCATTGTAGCAGTACCTGTGACAGAGCGAGCTGCAAGTACTTGTTTCCCTGGTGCG	1687
Locus_rs13564514-0_T_F_2608207800	Locus_rs13564514	TOP	[A/C]	58752411	TTACCTGATTGGAGCATACAAAAAACTTTCAAGAAGCCCTTTTGCTAGTT			5	6	6963445	diploid	Gallus gallus	dbSNP	0	TOP	ATTCTTGTGCTTACCTGATTGGAGCATACAAAAAACTTTCAAGAAGCCCTTTTGCTAGTT[A/C]TTTAACCTCTAAACATCTGGTAGGAAAGGACTACATTCCTTCACGTTAGTTCTCTTCTAC	ATTCTTGTGCTTACCTGATTGGAGCATACAAAAAACTTTCAAGAAGCCCTTTTGCTAGTT[A/C]TTTAACCTCTAAACATCTGGTAGGAAAGGACTACATTCCTTCACGTTAGTTCTCTTCTAC	1687
Locus_rs13565073-0_B_R_2608207945	Locus_rs13565073	BOT	[T/C]	34708477	AGAGCTGCAGTCTCGTGCACAGGCAACATATGGCCACCTACACTTGTCTT			5	6	8200540	diploid	Gallus gallus	dbSNP	0	TOP	gttcatttgcTTAATTTTTCATCCCATTTCATGCCATTCCCTTTTGGAAAACAGCAAGGG[A/G]AAGACAAGTGTAGGTGGCCATATGTTGCCTGTGCACGAGACTGCAGCTCTGGTGGGGAGT	gttcatttgcTTAATTTTTCATCCCATTTCATGCCATTCCCTTTTGGAAAACAGCAAGGG[A/G]AAGACAAGTGTAGGTGGCCATATGTTGCCTGTGCACGAGACTGCAGCTCTGGTGGGGAGT	1687
Locus_rs13565125-0_B_F_2608207958	Locus_rs13565125	BOT	[T/C]	57739328	GGTCTGTTAGCAAATGCCATCTGACCCGCCTGCACACCAGAGCTCAGGCT			5	6	8344422	diploid	Gallus gallus	dbSNP	0	BOT	ccagcagaggGGTCTGTTAGCAAATGCCATCTGACCCGCCTGCACACCAGAGCTCAGGCT[T/C]CATGAACAATTCGTACTGTTCATGTCTGACCTCTGCAGACGTGAACAGTATGGATTTTCT	AGAAAATCCATACTGTTCACGTCTGCAGAGGTCAGACATGAACAGTACGAATTGTTCATG[A/G]AGCCTGAGCTCTGGTGTGCAGGCGGGTCAGATGGCATTTGCTAACAGACCcctctgctgg	1687
Locus_rs13565562-0_B_F_2608208074	Locus_rs13565562	BOT	[T/C]	68682346	CCCTTTTACTGACTGAGGCAATTTGAGATGACAGAACATCACAATATTTA			5	6	9427163	diploid	Gallus gallus	dbSNP	0	BOT	CTCCAGAAAACCCTTTTACTGACTGAGGCAATTTGAGATGACAGAACATCACAATATTTA[T/C]GTTGCAAGCACCTTGattatttgttgttttcttttctttcaaaatgcgCCAGTTTAGCAA	TTGCTAAACTGGcgcattttgaaagaaaagaaaacaacaaataatCAAGGTGCTTGCAAC[A/G]TAAATATTGTGATGTTCTGTCATCTCAAATTGCCTCAGTCAGTAAAAGGGTTTTCTGGAG	1687
Locus_rs13565606-0_B_R_2608208079	Locus_rs13565606	BOT	[T/G]	27699342	TTAGCATGATCGAAGAAAGATTCAAATGGTCTTTGCTCACAACGGTTTCA			5	6	9475644	diploid	Gallus gallus	dbSNP	0	TOP	AGCCAGTAGAGTATTATGGTAATAATATAATCCATGAAAAAGACAATATGAAATAGATGC[A/C]TGAAACCGTTGTGAGCAAAGACCATTTGAATCTTTCTTCGATCATGCTAAAAATTGATTG	AGCCAGTAGAGTATTATGGTAATAATATAATCCATGAAAAAGACAATATGAAATAGATGC[A/C]TGAAACCGTTGTGAGCAAAGACCATTTGAATCTTTCTTCGATCATGCTAAAAATTGATTG	1687
Locus_rs13565633-0_T_F_2608208082	Locus_rs13565633	TOP	[A/G]	72675441	TTAGTACTCAGGTTCCTTTTTGGAAGGAGTCAGTATGTCTTCCTGGCTCC			5	6	9497643	diploid	Gallus gallus	dbSNP	0	TOP	TGGCCAATCCTTAGTACTCAGGTTCCTTTTTGGAAGGAGTCAGTATGTCTTCCTGGCTCC[A/G]TACaggtatttatttcttttccttctccagaaaatctggaagaatcatagaatcgttaag	TGGCCAATCCTTAGTACTCAGGTTCCTTTTTGGAAGGAGTCAGTATGTCTTCCTGGCTCC[A/G]TACaggtatttatttcttttccttctccagaaaatctggaagaatcatagaatcgttaag	1687
Locus_rs13565669-0_T_R_2608208089	Locus_rs13565669	TOP	[A/G]	36635385	ATTCATGCTAAACGTTTTGTGATGAAGCCCAGAGTTCAGAGATGGAAAAA			5	6	9534771	diploid	Gallus gallus	dbSNP	0	BOT	aagaaaCCTAATAACACAAGCTCTCTGAAACAGAACACCTTTTCATACTTCCAAACaagt[T/C]tttttccatctctgaacTCTGGGCTTCATCACAAAACGTTTAGCATGAATCAGGATGTAA	TTACATCCTGATTCATGCTAAACGTTTTGTGATGAAGCCCAGAgttcagagatggaaaaa[A/G]acttGTTTGGAAGTATGAAAAGGTGTTCTGTTTCAGAGAGCTTGTGTTATTAGGtttctt	1687
Locus_rs13565938-0_B_F_2608208166	Locus_rs13565938	BOT	[T/C]	73730434	GTGGAATTGTAAGTGCAAGTGTCCTGCTGTGTAAATGGCTTTCTGCATAG			5	6	10069666	diploid	Gallus gallus	dbSNP	0	BOT	GTCCCACGGTGTGGAATTGTAAGTGCAAGTGTCCTGCTGTGTAAATGGCTTTCTGCATAG[T/C]TTCATGCTGATCTGTCTGCTTGACTAAGCTGTATGGGAAGTTGGTGGTACGAGCTACTCT	AGAGTAGCTCGTACCACCAACTTCCCATACAGCTTAGTCAAGCAGACAGATCAGCATGAA[A/G]CTATGCAGAAAGCCATTTACACAGCAGGACACTTGCACTTACAATTCCACACCGTGGGAC	1687
Locus_rs13566021-0_T_F_2608208188	Locus_rs13566021	TOP	[A/C]	66767325	TCATGCAGAGCGCTCACTCAGACTTCATCGTGAGGTAATGTCCATCTGTC			5	6	10240828	diploid	Gallus gallus	dbSNP	0	TOP	GAGAAGCAGATCATGCAGAGCGCTCACTCAGACTTCATCGTGAGGTAATGTCCATCTGTC[A/C]AtgctggagcacagcacagccagccacAGCAGCTGATTAAACTCCATAGGAATAACCCGT	GAGAAGCAGATCATGCAGAGCGCTCACTCAGACTTCATCGTGAGGTAATGTCCATCTGTC[A/C]AtgctggagcacagcacagccagccacAGCAGCTGATTAAACTCCATAGGAATAACCCGT	1687
Locus_rs13566170-0_T_F_2608208234	Locus_rs13566170	TOP	[A/G]	32796385	ACTTTTTTGTTGTCTGCATTATGGCAGTCAGTGGCCTTACGCTTTCCACA			5	6	10658684	diploid	Gallus gallus	dbSNP	0	TOP	TTGGGCAGCAACTTTTTTGTTGTCTGCATTATGGCAGTCAGTGGCCTTACGCTTTCCACA[A/G]CATCATTCCTCTGTTCAAACCAATGCACGGGATGGCTTTCTTGGTAGCACCCAATGTAGA	TTGGGCAGCAACTTTTTTGTTGTCTGCATTATGGCAGTCAGTGGCCTTACGCTTTCCACA[A/G]CATCATTCCTCTGTTCAAACCAATGCACGGGATGGCTTTCTTGGTAGCACCCAATGTAGA	1687
Locus_rs13566180-0_T_R_2608208243	Locus_rs13566180	TOP	[A/G]	56669307	AGCATACCCGGTTTTTACAAATTTTACTGAAGATACAAAGAATGGGTTCA			5	6	10720677	diploid	Gallus gallus	dbSNP	0	BOT	TTCAGCTGCACGGATTCCTGTCGAAGTTAACAGAAATGTTGGTGGCAGAAGATGGCTGAA[T/C]TGAACCCATTCTTTGTATCTTCAGTAAAATTTGTAAAAACCGGGTATGCTGCAAATCTTA	TAAGATTTGCAGCATACCCGGTTTTTACAAATTTTACTGAAGATACAAAGAATGGGTTCA[A/G]TTCAGCCATCTTCTGCCACCAACATTTCTGTTAACTTCGACAGGAATCCGTGCAGCTGAA	1687
Locus_rs13566330-0_T_F_2608208296	Locus_rs13566330	TOP	[A/G]	14605480	CTGGGTACACAGTCTGAATTCAGGCCCTTGGCATACCTGCAAATGAAAAT			5	6	11030924	diploid	Gallus gallus	dbSNP	0	TOP	AGGAGGCAGTCTGGGTACACAGTCTGAATTCAGGCCCTTGGCATACctgcaaatgaaaat[A/G]caaatcTGACAGTGGTCACAGTTCCTGGATTCTGGCCTCAGCTTCACCATGTACCAGACT	AGGAGGCAGTCTGGGTACACAGTCTGAATTCAGGCCCTTGGCATACctgcaaatgaaaat[A/G]caaatcTGACAGTGGTCACAGTTCCTGGATTCTGGCCTCAGCTTCACCATGTACCAGACT	1687
Locus_rs13566352-0_T_R_2608208303	Locus_rs13566352	TOP	[A/C]	34781336	TGCTCAACTGCAAAGCTGTGTAGCCTACACAAACATGCTGCACTGAGGCA			5	6	11169479	diploid	Gallus gallus	dbSNP	0	BOT	AGAAATACAGCTGCACCTGAGAgcaagttttctcttctgaaattgcCTGTCCCAAAGCTT[T/G]TGCCTCAGTGCAGCATGTTTGTGTAGGCTACACAGCTTTGCAGTTGAGCACAGAATATAA	TTATATTCTGTGCTCAACTGCAAAGCTGTGTAGCCTACACAAACATGCTGCACTGAGGCA[A/C]AAGCTTTGGGACAGgcaatttcagaagagaaaacttgcTCTCAGGTGCAGCTGTATTTCT	1687
Locus_rs13566357-0_B_R_2608208307	Locus_rs13566357	BOT	[T/C]	39647465	ATCTGGTGTTTCTGCCTCTTCTGCTGGTTTGTAGCACACGTAAAGGCATT			5	6	11186453	diploid	Gallus gallus	dbSNP	0	TOP	AAGGTCTTAGAGGTGTAGGATCTGCTGCTTTTGATTCTTTTCAAATAGAAGTAGGAACAC[A/G]AATGCCTTTACGTGTGCTACAAACCAGCAGAAGAGGCAGAAACACCAGATCTGCAAAAGG	AAGGTCTTAGAGGTGTAGGATCTGCTGCTTTTGATTCTTTTCAAATAGAAGTAGGAACAC[A/G]AATGCCTTTACGTGTGCTACAAACCAGCAGAAGAGGCAGAAACACCAGATCTGCAAAAGG	1687
Locus_rs13566894-0_B_F_2608208536	Locus_rs13566894	BOT	[T/C]	70770449	TGATTGTTGTTATACACAAAGTGTGATACTGTCATGAGCCTTCTGAAAAG			5	6	13492567	diploid	Gallus gallus	dbSNP	0	BOT	GTTAGCCATCTGATTGTTGTTATACACAAAGTGTGATACTGTCATGAGCCTTCTGAAAAG[T/C]TGACCATTATGTTTATTTGCATAACGTGTTCTGAAGATACTAAACGTACCTTGAGAAAAG	CTTTTCTCAAGGTACGTTTAGTATCTTCAGAACACGTTATGCAAATAAACATAATGGTCA[A/G]CTTTTCAGAAGGCTCATGACAGTATCACACTTTGTGTATAACAACAATCAGATGGCTAAC	1687
Locus_rs13566945-0_B_F_2608208586	Locus_rs13566945	BOT	[T/C]	73764398	GAACTGTAGCTGAAATGAGTAACCCAGTTCAGCCAGGACAAACCAGTAAA			5	6	14044221	diploid	Gallus gallus	dbSNP	0	BOT	ACAAAGCATAGAACTGTAGCTGAAATGAGTAACCCAGTTCAGCCAGGACAAACCAGTAAA[T/C]GCTACCACAAAATGCCTCTaagattttattattaataaaagcACATACAAGCAAGAAGAG	CTCTTCTTGCTTGTATGTgcttttattaataataaaatcttAGAGGCATTTTGTGGTAGC[A/G]TTTACTGGTTTGTCCTGGCTGAACTGGGTTACTCATTTCAGCTACAGTTCTATGCTTTGT	1687
Locus_rs13566972-0_B_R_2608208617	Locus_rs13566972	BOT	[T/C]	22680474	ACAACTGAAATAGATTTAGCATTGCAGCAAAGGAAATTTACCTTTGTAAC			5	6	14310508	diploid	Gallus gallus	dbSNP	0	TOP	AATTAACGAGGAAGCTCATATTCTTAATAACAGAGAATTGATATCAAGTATTTAGCAGTA[A/G]GTTACAAAGGTAAATTTCCTTTGCTGCAATGCTAAATCTATTTCAGTTGTTACTATTAAA	AATTAACGAGGAAGCTCATATTCTTAATAACAGAGAATTGATATCAAGTATTTAGCAGTA[A/G]GTTACAAAGGTAAATTTCCTTTGCTGCAATGCTAAATCTATTTCAGTTGTTACTATTAAA	1687
Locus_rs13567012-0_T_F_2608208656	Locus_rs13567012	TOP	[A/C]	42620467	GTGAAACAAAGAGCTCCTAAGATTCTCAGCCATAATCAAGCCATACCCCA			5	6	14667373	diploid	Gallus gallus	dbSNP	0	TOP	AGTCGTGCAAGTGAAACAAAGAGCTCCTAAGATTCTCAGCCATAATCAAGCCATACCCCA[A/C]ATCAGGTGATTATTTCTCTACTGCAGATACACAGGGACAAGTGAATTCTCCAATATCTGG	AGTCGTGCAAGTGAAACAAAGAGCTCCTAAGATTCTCAGCCATAATCAAGCCATACCCCA[A/C]ATCAGGTGATTATTTCTCTACTGCAGATACACAGGGACAAGTGAATTCTCCAATATCTGG	1687
Locus_rs13567094-0_B_R_2608208687	Locus_rs13567094	BOT	[T/C]	17679355	ATATTCTGTAATGATGACTTTCCTGCCCACAGAACATTCAGTCCGCTTTG			5	6	14897441	diploid	Gallus gallus	dbSNP	0	TOP	CATAACAAGGAAGGCTTGAGGAGGCTTGGTGTCACCAACTGCTGCACATTGCATGGGGAA[A/G]CAAAGCGGACTGAATGTTCTGTGGGCAGGAAAGTCATCATTACAGAATATCTGCAGAGGA	CATAACAAGGAAGGCTTGAGGAGGCTTGGTGTCACCAACTGCTGCACATTGCATGGGGAA[A/G]CAAAGCGGACTGAATGTTCTGTGGGCAGGAAAGTCATCATTACAGAATATCTGCAGAGGA	1687
Locus_rs13567148-0_B_R_2608208695	Locus_rs13567148	BOT	[T/C]	65645334	TGTGAGTGTGTGTGTGTGTGTACCACACTGCTGAAGGATAGCTTAAAAAT			5	6	14947058	diploid	Gallus gallus	dbSNP	0	TOP	TTCAGTCTTTGGATGGAAGATTCAACTGCATTAACCTGTATGATGATGTGCGAATCATCC[A/G]ATTTTTAAGCTATCCTTCAGCAGTGtggtacacacacacacacactcacagaggAGACTT	TTCAGTCTTTGGATGGAAGATTCAACTGCATTAACCTGTATGATGATGTGCGAATCATCC[A/G]ATTTTTAAGCTATCCTTCAGCAGTGtggtacacacacacacacactcacagaggAGACTT	1687
Locus_rs13567371-0_B_R_2608208773	Locus_rs13567371	BOT	[T/C]	55641350	TGCTCGTCAGTGATTTGGCTTTCTTCAGGGGTCAGCCCTGTTATCAGCAC			5	6	15684925	diploid	Gallus gallus	dbSNP	0	TOP	CTGTGGCTCTGCAGGGAGATTGCAGAGAACCTTGCCCTGTGCTTCAGCATTCCCATTCCT[A/G]GTGCTGATAACAGGGCTGACCCCTGAAGAAAGCCAAATCACTGACGAGCAGtaatggaga	CTGTGGCTCTGCAGGGAGATTGCAGAGAACCTTGCCCTGTGCTTCAGCATTCCCATTCCT[A/G]GTGCTGATAACAGGGCTGACCCCTGAAGAAAGCCAAATCACTGACGAGCAGtaatggaga	1687
Locus_rs13568336-0_T_R_2608209021	Locus_rs13568336	TOP	[A/C]	18780477	TAACCTCATCATCTACGTGGTACCTCTTGTGGGTTCCAATTGCCTGCAAG			5	6	17953316	diploid	Gallus gallus	dbSNP	0	BOT	AAAGGAAGATGCAAAGGCAAAATACCAACAGATTATGTTTTGAAAACTATAATGAATATT[T/G]CTTGCAGGCAATTGGAACCCACAAGAGGTACCACGTAGATGATGAGGTTATCTTATGAAG	CTTCATAAGATAACCTCATCATCTACGTGGTACCTCTTGTGGGTTCCAATTGCCTGCAAG[A/C]AATATTCATTATAGTTTTCAAAACATAATCTGTTGGTATTTTGCCTTTGCATCTTCCTTT	1687
Locus_rs13568376-0_B_F_2608209038	Locus_rs13568376	BOT	[T/C]	12624351	CACACAGTTACACTTCAACAATTCCTGAGGAAGATATTTTCCTGGATAAA			5	6	18101710	diploid	Gallus gallus	dbSNP	0	BOT	TATACCAACACACACAGTTACACTTCAACAATTCCTGAGGAAGATATTTTCCTGGATAAA[T/C]TCCTAATTAAATACAATTTGATCTATTTTCATTTACCAATTTATAGCAAGTAAGGCTGTG	CACAGCCTTACTTGCTATAAATTGGTAAATGAAAATAGATCAAATTGTATTTAATTAGGA[A/G]TTTATCCAGGAAAATATCTTCCTCAGGAATTGTTGAAGTGTAACTGTGTGTGTTGGTATA	1687
Locus_rs13569046-0_B_F_2608209126	Locus_rs13569046	BOT	[T/C]	45774441	ATCTTCCACTGAACACAGGCCAGAGATCATTTCAACTCAGCTGCATCTTA			5	6	19405140	diploid	Gallus gallus	dbSNP	0	BOT	cctcatcttAATCTTCCACTGAACACAGGCCAGAGATCATTTCAACTCAGCTGCATCTTA[T/C]AAATGATTCCAGAGAGCCTTAGCTGACACAACAGAAATCACAGCGATGCTCAAGAACACA	TGTGTTCTTGAGCATCGCTGTGATTTCTGTTGTGTCAGCTAAGGCTCTCTGGAATCATTT[A/G]TAAGATGCAGCTGAGTTGAAATGATCTCTGGCCTGTGTTCAGTGGAAGATTaagatgagg	1687
Locus_rs13569812-0_T_F_2608188988	Locus_rs13569812	TOP	[A/G]	60695404	GTTGCGATTATTCTGACTTTAAAATTGAAATTTCTGATAGCTTTAACAGC			5	3	47578004	diploid	Gallus gallus	dbSNP	0	TOP	cATATTATGTGTTGCGATTATTCTGACTTTAAAATTGAAATTTCTGATAGCTTTAACAGC[A/G]TGTAATGCTTTCTTCATATGTCTAGAATATGACGcaggtatttatttttaattcttttcc	cATATTATGTGTTGCGATTATTCTGACTTTAAAATTGAAATTTCTGATAGCTTTAACAGC[A/G]TGTAATGCTTTCTTCATATGTCTAGAATATGACGcaggtatttatttttaattcttttcc	1687
Locus_rs13570081-0_T_R_2608189017	Locus_rs13570081	TOP	[A/G]	33789416	TATGGTTGTCTGTCAAACCTGTGACTTCCAACTTGCTGACTGGAACTAGC			5	3	48116664	diploid	Gallus gallus	dbSNP	0	BOT	TCTAGGAAATCGTTGTATTTCAGCCATAGCTCCAGGGGCTCTACCTGCCCACCAGCACTA[T/C]GCTAGTTCCAGTCAGCAAGTTGGAAGTCACAGGTTTGACAGACAACCATACAAGGAGATG	CATCTCCTTGTATGGTTGTCTGTCAAACCTGTGACTTCCAACTTGCTGACTGGAACTAGC[A/G]TAGTGCTGGTGGGCAGGTAGAGCCCCTGGAGCTATGGCTGAAATACAACGATTTCCTAGA	1687
Locus_rs13570446-0_B_F_2608189044	Locus_rs13570446	BOT	[T/C]	45730432	CTTTTTAGCCTAGAGAAGAGGGGAGTTCTCAGGGGAAGACCTCATCAATA			5	3	49232311	diploid	Gallus gallus	dbSNP	0	BOT	AGAGCTGGGACTTTTTAGCCTAGAGAAGAGGGGAGTTCTCAGGGGAAGACCTCATCAATA[T/C]ACATAAATACCTGAGGGAATAGTGCAAAGAGGACACAGCTATTCTTTATTCATTGGTGCC	GGCACCAATGAATAAAGAATAGCTGTGTCCTCTTTGCACTATTCCCTCAGGTATTTATGT[A/G]TATTGATGAGGTCTTCCCCTGAGAACTCCCCTCTTCTCTAGGCTAAAAAGTCCCAGCTCT	1687
Locus_rs13570681-0_B_F_2608189122	Locus_rs13570681	BOT	[T/G]	38764468	AGGTAAAGCCCAGGCCCACAGCTAAAACCAACAGCTTTAGTGCTAGGAAC			5	3	50422826	diploid	Gallus gallus	dbSNP	0	BOT	TTCTACCTCAAGGTAAAGCCCAGGCCCACAGCTAAAACCAACAGCTTTAGTGCTAGGAAC[T/G]TAGCCTGTAAGTGCATTTTTTAGCACTATTTAAACTGTGAGGAGACATTTACAATGATTG	CAATCATTGTAAATGTCTCCTCACAGTTTAAATAGTGCTAAAAAATGCACTTACAGGCTA[A/C]GTTCCTAGCACTAAAGCTGTTGGTTTTAGCTGTGGGCCTGGGCTTTACCTTGAGGTAGAA	1687
Locus_rs13571004-0_B_R_2608189217	Locus_rs13571004	BOT	[T/C]	55689421	TGTCAGACTCCAATCTCATGATATTGATGTACAAATGCAGGTTCATCAAC			5	3	51636650	diploid	Gallus gallus	dbSNP	0	TOP	TCTTGCTAGTAGGGCAGATGCCTGCGTAAAGCCCCATTTGAGATAATGGGATTCTGTGTC[A/G]GTTGATGAACCTGCATTTGTACATCAATATCATGAGATTGGAGTCTGACACTTCTCCTTG	TCTTGCTAGTAGGGCAGATGCCTGCGTAAAGCCCCATTTGAGATAATGGGATTCTGTGTC[A/G]GTTGATGAACCTGCATTTGTACATCAATATCATGAGATTGGAGTCTGACACTTCTCCTTG	1687
Locus_rs13572031-0_B_R_2608189483	Locus_rs13572031	BOT	[T/C]	51662396	TCAATAGTAATTGCTTAGTATTCTTCGGTGGAGCTTGAAGAAAAAGTGCT			5	3	55029772	diploid	Gallus gallus	dbSNP	0	TOP	TTTCTCAGTTGTGCATCaggatttcaaaacaaaaacctgataGTATCTTTTAACATTTTC[A/G]AGCACTTTTTCTTCAAGCTCCACCGAAGAATACTAAGCAATTACTATTGAATAAATGCAA	TTTCTCAGTTGTGCATCaggatttcaaaacaaaaacctgataGTATCTTTTAACATTTTC[A/G]AGCACTTTTTCTTCAAGCTCCACCGAAGAATACTAAGCAATTACTATTGAATAAATGCAA	1687
Locus_rs13572075-0_T_F_2608189494	Locus_rs13572075	TOP	[A/G]	59711455	TTGTCTTCACCTGGTTGTTCTTATACTCTCAAAAAACTTTTAAGGATGAC			5	3	55189110	diploid	Gallus gallus	dbSNP	0	TOP	AGAGAATGTCTTGTCTTCACCTGGTTGTTCTTATACTCTCAAAAAACTTTTAAGGATGAC[A/G]AGATGAAAATAAGCTAGAGAAATAATAAAAGGAGGCTGCAATCTCATATTTTGTCTTCAT	AGAGAATGTCTTGTCTTCACCTGGTTGTTCTTATACTCTCAAAAAACTTTTAAGGATGAC[A/G]AGATGAAAATAAGCTAGAGAAATAATAAAAGGAGGCTGCAATCTCATATTTTGTCTTCAT	1687
Locus_rs13572117-0_B_F_2608189498	Locus_rs13572117	BOT	[T/C]	55644461	CTTTTATGATCTGCTTTCTTCTGGATCTTCCTCTTCTTCCTGCAGTCTGC			5	3	55248389	diploid	Gallus gallus	dbSNP	0	BOT	TGGAGGCTGACTTTTATGATCTGCTTTCTTCTGgatcttcctcttcttcctgcaGTCTGC[T/C]GTGCTAGGTGCAGTTACTCACAGATATCTGCTGTGATTGGCTGTTGACTTCTGTTTAGCA	TGCTAAACAGAAGTCAACAGCCAATCACAGCAGATATCTGTGAGTAACTGCACCTAGCAC[A/G]GCAGACtgcaggaagaagaggaagatcCAGAAGAAAGCAGATCATAAAAGTCAGCCTCCA	1687
Locus_rs13572619-0_T_F_2608158110	Locus_rs13572619	TOP	[A/G]	54789331	AGCTTGTCCGTCATAAATCTCACATCTCCCAAACCCTGTCTGCTCATACC			5	1	3330222	diploid	Gallus gallus	dbSNP	0	TOP	ACTTGTCAATAGCTTGTCCGTCATAAATCTCACATCTCCCAAACCCTGTCTGCTCATACC[A/G]GAATCAGTTCGCAGACTTCTAAAAATGCTATTCAGACCTCAGCTTCATGTGGCTTCAGTT	ACTTGTCAATAGCTTGTCCGTCATAAATCTCACATCTCCCAAACCCTGTCTGCTCATACC[A/G]GAATCAGTTCGCAGACTTCTAAAAATGCTATTCAGACCTCAGCTTCATGTGGCTTCAGTT	1687
Locus_rs13572676-0_B_R_2608158087	Locus_rs13572676	BOT	[T/C]	54806454	TAGGGTGTACACCTGACCCAGCACCAAGAAGTTATTACACATCTCCAAAC			5	1	3098658	diploid	Gallus gallus	dbSNP	0	TOP	CTGCCCTCGGAAATACTTACCTTGCTTAACAGTGTCTGTTTAGAAACATCCAAGAATGTG[A/G]GTTTGGAGATGTGTAATAACTTCTTGGTGCTGGGTCAGGTGTACACCCTAAAGGCAACAT	CTGCCCTCGGAAATACTTACCTTGCTTAACAGTGTCTGTTTAGAAACATCCAAGAATGTG[A/G]GTTTGGAGATGTGTAATAACTTCTTGGTGCTGGGTCAGGTGTACACCCTAAAGGCAACAT	1687
Locus_rs13572949-0_T_R_2608238105	Locus_rs13572949	TOP	[A/G]	72736397	ACTGGAAGCACACCCTGGTGGTTGGCAGCCCAAGGTTCTGAGGTCCTTCA			5	19	118180	diploid	Gallus gallus	dbSNP	0	BOT	TCTACAGCAAACATGGCACTCAGGTGGCCCCAAACACTGGGGATGAGAGAACGGCTCAGG[T/C]TGAAGGACCTCAGAACCTtgggctgccaaccaccaggGTGTGCTTCCAGTTGTCTTCCAT	ATGGAAGACAACTGGAAGCACACcctggtggttggcagcccaAGGTTCTGAGGTCCTTCA[A/G]CCTGAGCCGTTCTCTCATCCCCAGTGTTTGGGGCCACCTGAGTGCCATGTTTGCTGTAGA	1687
Locus_rs13573771-0_B_R_2608238523	Locus_rs13573771	BOT	[G/C]	70645407	TTAATGACAACTGAGGTTTCCTTGGTGTTATGGGTGGCATTATTGGGCTG	66762458	TTAATGACAACTGAGGTTTCCTTGGTGTTATGGGTGGCATTATTGGGCTC	5	19	2243783	diploid	Gallus gallus	dbSNP	0	TOP	GTCCCACTTCTGGGAGACAACCTGAtgttctctcctccctccagtGTCAACAATGGCTTT[C/G]AGCCCAATAATGCCACCCATAACACCAAGGAAACCTCAGTTGTCATTAATACACCATTAA	GTCCCACTTCTGGGAGACAACCTGAtgttctctcctccctccagtGTCAACAATGGCTTT[C/G]AGCCCAATAATGCCACCCATAACACCAAGGAAACCTCAGTTGTCATTAATACACCATTAA	1687
Locus_rs13573850-0_T_F_2608238564	Locus_rs13573850	TOP	[C/G]	39713401	GTTCTCAGCAGTGAATCTCCAGAATTATCACAGCAGAGACTTCTCTGTTC	55787413	GTTCTCAGCAGTGAATCTCCAGAATTATCACAGCAGAGACTTCTCTGTTG	5	19	2466449	diploid	Gallus gallus	dbSNP	0	TOP	CTTGATGCTGAGTTCTCAGCAGTGAATCTCCAGAATTATCACAGCAGAGACTTCTCTGTT[C/G]CATCCTACAGCTGAATGGGTGATGTAAGGGGGGAAGGTTTGATAATAATAATAGGCAGCA	CTTGATGCTGAGTTCTCAGCAGTGAATCTCCAGAATTATCACAGCAGAGACTTCTCTGTT[C/G]CATCCTACAGCTGAATGGGTGATGTAAGGGGGGAAGGTTTGATAATAATAATAGGCAGCA	1687
Locus_rs13574041-0_T_R_2608238633	Locus_rs13574041	TOP	[A/G]	11651457	ATCAGATGAATTAGATCACCTTCTCCATATCTGCCAAAACACTGCCCCCA			5	19	2867681	diploid	Gallus gallus	dbSNP	0	BOT	GTTAGGCCTTGTGAATCTGGGTTGAAATGAGTGACCAGAGCTCCGTGTTGAGTGCTCTGT[T/C]TGGGGGCAGTGTTTTGGCAGATATGGAGAAGGTGATCTAATTCATCTGATGGTAATGTgc	gcACATTACCATCAGATGAATTAGATCACCTTCTCCATATCTGCCAAAACACTGCCCCCA[A/G]ACAGAGCACTCAACACGGAGCTCTGGTCACTCATTTCAACCCAGATTCACAAGGCCTAAC	1687
Locus_rs13574099-0_B_R_2608238647	Locus_rs13574099	BOT	[T/C]	60679354	GTCAGCACAAGGAATGAGAATCTCCAAAACCCCTCATTCTGGTCAGTGGG			5	19	2960550	diploid	Gallus gallus	dbSNP	0	TOP	AAACATTTCCGTTTTACTAACAGAAACACAAGAGTGGTCCAACAGTGCAATTTCATTAAC[A/G]CCCACTGACCAGAATGAGGGGTTTTGGAGATTCTCATTCCTTGTGCTGACCCTTACTTAA	AAACATTTCCGTTTTACTAACAGAAACACAAGAGTGGTCCAACAGTGCAATTTCATTAAC[A/G]CCCACTGACCAGAATGAGGGGTTTTGGAGATTCTCATTCCTTGTGCTGACCCTTACTTAA	1687
Locus_rs13574411-0_B_R_2608238789	Locus_rs13574411	BOT	[T/C]	58792483	TTTAGGGAAGGCCGTAGCTTCCAGAAAGGGGACAGGATGACCTCGATTAT			5	19	3670604	diploid	Gallus gallus	dbSNP	0	TOP	AATAAGACTGGGCTCACACATCCCATACTGGAAGATGTGGTTGCTGATACACCTGCACAG[A/G]ATAATCGAGGTCATCCTGTCCCCTTTCTGGAAGCTACGGCCTTCCCTAAACTTCCCTTTG	AATAAGACTGGGCTCACACATCCCATACTGGAAGATGTGGTTGCTGATACACCTGCACAG[A/G]ATAATCGAGGTCATCCTGTCCCCTTTCTGGAAGCTACGGCCTTCCCTAAACTTCCCTTTG	1687
Locus_rs13574655-0_B_R_2608238899	Locus_rs13574655	BOT	[T/C]	59771412	CTGGAGTTTGACTGTATTGATTGGCACTGTCCTTGTAGTGTAGCTGCCTC			5	19	4263366	diploid	Gallus gallus	dbSNP	0	TOP	agaaaacatttaaaaaccacatttttttctgctctcagtaTCCTGACACCCAGAAACTTC[A/G]GAGGCAGCTACACTACAAGGACAGTGCCAATCAATACAGTCAAACTCCAGGTTATTCATT	agaaaacatttaaaaaccacatttttttctgctctcagtaTCCTGACACCCAGAAACTTC[A/G]GAGGCAGCTACACTACAAGGACAGTGCCAATCAATACAGTCAAACTCCAGGTTATTCATT	1687
Locus_rs13574692-0_B_F_2608238904	Locus_rs13574692	BOT	[G/C]	10760503	AGTAGGTTGCAAGCCTTAGTGGCAACTCTGTGAGGTCAGAGCACAATGAG	32703311	AGTAGGTTGCAAGCCTTAGTGGCAACTCTGTGAGGTCAGAGCACAATGAC	5	19	4300875	diploid	Gallus gallus	dbSNP	0	BOT	CCAGttcctacagtaggttgcaagCCTTAGTGGCAACTCTGTGAGGTCAGAGCACAATGA[C/G]AAATGCAGCAACTTGCATTGGCGATGCAATCACCACTGAAGGCTGGTGATGGAAACCCCA	TGGGGTTTCCATCACCAGCCTTCAGTGGTGATTGCATCGCCAATGCAAGTTGCTGCATTT[C/G]TCATTGTGCTCTGACCTCACAGAGTTGCCACTAAGGcttgcaacctactgtaggaaCTGG	1687
Locus_rs13575013-0_T_F_2608239116	Locus_rs13575013	TOP	[C/G]	17698505	CTTGTGTGAATTGAAAGATCCGTTTTATCTTCTGATGTGCAAAGAAAAAC	63616458	CTTGTGTGAATTGAAAGATCCGTTTTATCTTCTGATGTGCAAAGAAAAAG	5	19	5510694	diploid	Gallus gallus	dbSNP	0	TOP	TGCTGGTTCAGCTTGTGTGAATTGAAAGATCCGTTTTATCTTCTGATGTGCAAAGAAAAA[C/G]TCGACTGTTGCTAGGTTTTTGTCTTACATTTTccagaagcacacagaaatctgTGATACT	TGCTGGTTCAGCTTGTGTGAATTGAAAGATCCGTTTTATCTTCTGATGTGCAAAGAAAAA[C/G]TCGACTGTTGCTAGGTTTTTGTCTTACATTTTccagaagcacacagaaatctgTGATACT	1687
Locus_rs13575106-0_B_F_2608239166	Locus_rs13575106	BOT	[T/G]	48613402	AGATTTACCATTGCAGCACAATACTCCTGTTTGCCTTGGGCTTATAGCTC			5	19	5894316	diploid	Gallus gallus	dbSNP	0	BOT	ACTAGTTTTAAGATTTACCATTGCAGCACAATACTCCTGTTTGCCTTGGGCTTATAGCTC[T/G]CTCTGTATATTTCTATTTCCTAAAGGTCACCTCTTCACATCCTTTCTTTATGAACCATAA	TTATGGTTCATAAAGAAAGGATGTGAAGAGGTGACCTTTAGGAAATAGAAATATACAGAG[A/C]GAGCTATAAGCCCAAGGCAAACAGGAGTATTGTGCTGCAATGGTAAATCTTAAAACTAGT	1687
Locus_rs13575289-0_T_F_2608239242	Locus_rs13575289	TOP	[A/G]	18646346	TGAAAATTTAAATCTCTTCCAGCCTCTCAGGTACATTTGTGTCCAGCATA			5	19	6431349	diploid	Gallus gallus	dbSNP	0	TOP	aagaagTGACTGAAAATTTAAATCTCTTCCAGCCTCTCAGGTACATTTGTGTCCAGCATA[A/G]ATGAAAGCTTGTGAGAAAGGTTCTCATTTGCATAATCCAAACTACTTTGCCTTTCCCCAC	aagaagTGACTGAAAATTTAAATCTCTTCCAGCCTCTCAGGTACATTTGTGTCCAGCATA[A/G]ATGAAAGCTTGTGAGAAAGGTTCTCATTTGCATAATCCAAACTACTTTGCCTTTCCCCAC	1687
Locus_rs13575576-0_T_F_2608239348	Locus_rs13575576	TOP	[A/G]	53697309	AATCAATGTAGAGTTCACATCTGGAGGTGCATAAGCACCTTATTTGTATC			5	19	7188697	diploid	Gallus gallus	dbSNP	0	TOP	CCGTAATTTGAATCAATGTAGAGTTCACATCTGGAGGTGCATAAGCACCTTATTTGTATC[A/G]CTCACATAGAACTCAAAGCAGAGCTTTAGTTATTCTATTAAGATTTAAGAGCTCACTTAA	CCGTAATTTGAATCAATGTAGAGTTCACATCTGGAGGTGCATAAGCACCTTATTTGTATC[A/G]CTCACATAGAACTCAAAGCAGAGCTTTAGTTATTCTATTAAGATTTAAGAGCTCACTTAA	1687
Locus_rs13575655-0_B_R_2608239381	Locus_rs13575655	BOT	[T/C]	53646464	AGTTTGCAAAATCATACTGCAAATGCAGTGGAGGCACTGAGCCATGGGGA			5	19	7411693	diploid	Gallus gallus	dbSNP	0	TOP	TGCAGACTGCTCTGAACTCAGgatgctgaaggctcagagctGGGAATCACAGCCAGCCAC[A/G]TCCCCATGGCTCAGTGCCTCCACTGCATTTGCAGTATGATTTTGCAAACTCAAAGGAACT	TGCAGACTGCTCTGAACTCAGgatgctgaaggctcagagctGGGAATCACAGCCAGCCAC[A/G]TCCCCATGGCTCAGTGCCTCCACTGCATTTGCAGTATGATTTTGCAAACTCAAAGGAACT	1687
Locus_rs13575735-0_T_R_2608239421	Locus_rs13575735	TOP	[A/G]	39669397	GATTGGGAGCGTTATTTTTCTGAACGCCACTTCGAAGAGTAAAAATCTGA			5	19	7626563	diploid	Gallus gallus	dbSNP	0	BOT	AGAACCCTTTTAGTTTTTAAACCGAGCCCGGATTTTGCCACGATGCTCCGGATTTACGCT[T/C]TCAGATTTTTACTCTTCGAAGTGGCGTTCAGAAAAATAACGCTCCCAATCCGTtgtgcgt	acgcacaACGGATTGGGAGCGTTATTTTTCTGAACGCCACTTCGAAGAGTAAAAATCTGA[A/G]AGCGTAAATCCGGAGCATCGTGGCAAAATCCGGGCTCGGTTTAAAAACTAAAAGGGTTCT	1687
Locus_rs13575761-0_B_R_2608239441	Locus_rs13575761	BOT	[T/A]	18660310	AAGATGAAGACACGACATTTTGACTTAGGAGCATTTGCTCTCCATTAGTT	70741475	AAGATGAAGACACGACATTTTGACTTAGGAGCATTTGCTCTCCATTAGTA	5	19	7748416	diploid	Gallus gallus	dbSNP	0	TOP	ACCACCAATTGCTTATGATTGCCAAAGGCTTCTCCTGCACTTCAGATACAGGTTATTGTA[A/T]ACTAATGGAGAGCAAATGCTCCTAAGTCAAAATGTCGTGTCTTCATCTTGCAACAAAAAT	ACCACCAATTGCTTATGATTGCCAAAGGCTTCTCCTGCACTTCAGATACAGGTTATTGTA[A/T]ACTAATGGAGAGCAAATGCTCCTAAGTCAAAATGTCGTGTCTTCATCTTGCAACAAAAAT	1687
Locus_rs13576277-0_B_R_2608195871	Locus_rs13576277	BOT	[T/C]	63810492	AGCACTCAAGGCAGCCAGGGCTTTTATGGGAAACACATGGTGAGAGAAAG			5	4	21233582	diploid	Gallus gallus	dbSNP	0	TOP	AAGGACCTGGACTTGCTATTTTTAAAGTTGCTTTTCATTCTTGCTACTAGGTAGGTCGTG[A/G]CTTTCTCTCACCATGTGTTTCCCATAAAAGCCCTGGCTGCCTTGAGTGCTGTGTGATAGG	AAGGACCTGGACTTGCTATTTTTAAAGTTGCTTTTCATTCTTGCTACTAGGTAGGTCGTG[A/G]CTTTCTCTCACCATGTGTTTCCCATAAAAGCCCTGGCTGCCTTGAGTGCTGTGTGATAGG	1687
Locus_rs13576338-0_T_R_2608195895	Locus_rs13576338	TOP	[C/G]	22679335	AAAGACATTCTGTTTATCCATGTTGACATCCTGCATGGTGCCGCTATTAC	74611388	AAAGACATTCTGTTTATCCATGTTGACATCCTGCATGGTGCCGCTATTAG	5	4	21598496	diploid	Gallus gallus	dbSNP	0	BOT	ATGTCACCTTTATAATTATTTCAGTCAATTAGGACTTCAAATAAAACACCAAACAAGATA[C/G]TAATAGCGGCACCATGCAGGATGTCAACATGGATAAACAGAATgtcttttattgttttaa	ttaaaacaataaaagacATTCTGTTTATCCATGTTGACATCCTGCATGGTGCCGCTATTA[C/G]TATCTTGTTTGGTGTTTTATTTGAAGTCCTAATTGACTGAAATAATTATAAAGGTGACAT	1687
Locus_rs13576370-0_B_R_2608195899	Locus_rs13576370	BOT	[G/C]	10654374	TCAGCCCTAAACACAAGCATTCTACTTTGTATTAAGCAATGATCCACCCG	44716473	TCAGCCCTAAACACAAGCATTCTACTTTGTATTAAGCAATGATCCACCCC	5	4	21667917	diploid	Gallus gallus	dbSNP	0	TOP	aaaCGCAAAGTGATCCGTGTAGGATTCAAGAGATTGtaaaaaacagtgaaagaagGACAA[C/G]GGGTGGATCATTGCTTAATACAAAGTAGAATGCTTGTGTTTAGGGCTGAGAATGGTGAGA	aaaCGCAAAGTGATCCGTGTAGGATTCAAGAGATTGtaaaaaacagtgaaagaagGACAA[C/G]GGGTGGATCATTGCTTAATACAAAGTAGAATGCTTGTGTTTAGGGCTGAGAATGGTGAGA	1687
Locus_rs13576889-0_T_F_2608196124	Locus_rs13576889	TOP	[A/G]	17626441	TTCTTCATAGAGACAGAACATACCTGTGTTTTTTTCAAGCAGAATATCTA			5	4	24399773	diploid	Gallus gallus	dbSNP	0	TOP	atcacaactATTCTTCATAGAGACAGAACATACCTGTGtttttttCAAGCAGAATATCTA[A/G]GTAGTTAGATAGAACAGAAAACATGACCACATTATGGTTATTACTGCATACATTCTCAGG	atcacaactATTCTTCATAGAGACAGAACATACCTGTGtttttttCAAGCAGAATATCTA[A/G]GTAGTTAGATAGAACAGAAAACATGACCACATTATGGTTATTACTGCATACATTCTCAGG	1687
Locus_rs13577722-0_T_F_2608196278	Locus_rs13577722	TOP	[A/G]	65742447	AAAAAATAATAATAAAGAGGACAGGCTCAGATTATTCCTGGATGCTACAC			5	4	26814000	diploid	Gallus gallus	dbSNP	0	TOP	tctataaagaaaaaaataataataaagaggACAGGCTCAGATTATTCCTGGATGCTACAC[A/G]AGACTTCTTTCCTCAGCCTAATGGCAGTCTTGGAGGTTTAGTTTTGGCTGTTTCTACACT	tctataaagaaaaaaataataataaagaggACAGGCTCAGATTATTCCTGGATGCTACAC[A/G]AGACTTCTTTCCTCAGCCTAATGGCAGTCTTGGAGGTTTAGTTTTGGCTGTTTCTACACT	1687
Locus_rs13577868-0_B_F_2608196346	Locus_rs13577868	BOT	[T/C]	64707500	ACAGTACCCTCTGGCTGATTTGGGAATGTGCATGGGTGACTGTATGTGCT			5	4	27612754	diploid	Gallus gallus	dbSNP	0	BOT	TGCTACATTAACAGTACCCTCTGGCTGATTTGGGAATGTGCATGGGTGACTGTATGTGCT[T/C]GTTTATATATAGTGAAAAATGACATCTCAGAGAGAAATGGAGTGGAAATCCCTTAACTAG	CTAGTTAAGGGATTTCCACTCCATTTCTCTCTGAGATGTCATTTTTCACTATATATAAAC[A/G]AGCACATACAGTCACCCATGCACATTCCCAAATCAGCCAGAGGGTACTGTTAATGTAGCA	1687
Locus_rs13577980-0_T_R_2608196407	Locus_rs13577980	TOP	[A/G]	31779510	CCATTAACTAAGTTAGGTTGTAAACCTTCCCTTTTCAACTGTATTTGGCT			5	4	28408221	diploid	Gallus gallus	dbSNP	0	BOT	TCTAGTAGGTTAAATCAGCACtccaaagatttatttttcatcatttgAACTGAAGGCGTG[T/C]AGCCAAATACAGTTGAAAAGGGAAGGTTTACAACCTAACTTAGTTAATGGATATAAGTCT	AGACTTATATCCATTAACTAAGTTAGGTTGTAAACCTTCCCTTTTCAACTGTATTTGGCT[A/G]CACGCCTTCAGTTcaaatgatgaaaaataaatctttggaGTGCTGATTTAACCTACTAGA	1687
Locus_rs13578702-0_B_R_2608209371	Locus_rs13578702	BOT	[T/C]	21618384	CAAATATCACCCCCGCACCCTGAGCTCACGGGAGGACTTGCAGGTCTAAT			5	6	22653617	diploid	Gallus gallus	dbSNP	0	TOP	CATGGGAACCCTGCCGAGCCGTCCCCGGAGCCCAGGCAGCGGTGGTACAAGTCTGCTGCT[A/G]ATTAGACCTGCAAGTCCTCCCGTGAGCTCAGGGTGCGGGGGTGATATTTGGTTATTCCTG	CATGGGAACCCTGCCGAGCCGTCCCCGGAGCCCAGGCAGCGGTGGTACAAGTCTGCTGCT[A/G]ATTAGACCTGCAAGTCCTCCCGTGAGCTCAGGGTGCGGGGGTGATATTTGGTTATTCCTG	1687
Locus_rs13582144-0_T_F_2608210172	Locus_rs13582144	TOP	[A/C]	48714383	AGTGGAACCTCATTAAACAAAGTGTTTCAGATGGTCAGAATATGATTTTG			5	6	30831438	diploid	Gallus gallus	dbSNP	0	TOP	GGAGAGAATCAGTGGAACCTCATTAAACAAAGTGTTTCAGATGGTCAGAATATGATTTTG[A/C]GAAACATTTAGAGTCATGTTCGTAAAAAACTGCAGTTTAATGGGCAATTAAAAAGCGTTA	GGAGAGAATCAGTGGAACCTCATTAAACAAAGTGTTTCAGATGGTCAGAATATGATTTTG[A/C]GAAACATTTAGAGTCATGTTCGTAAAAAACTGCAGTTTAATGGGCAATTAAAAAGCGTTA	1687
Locus_rs13582515-0_T_F_2608163970	Locus_rs13582515	TOP	[A/G]	16771457	GAAGAGTTCAAGCACTCTAGCAGTGCGCATAAACGAAGATGCCATTGTAC			5	1	78767692	diploid	Gallus gallus	dbSNP	0	TOP	AAAGCACTCCGAAGAGTTCAAGCACTCTAGCAGTGCGCATAAACGAAGATGCCATTGTAC[A/G]TCGCCTGGGGACTTTCATCTTCAAACAGGCCCTTCAGTGATGTCACACAGATAATTCACG	AAAGCACTCCGAAGAGTTCAAGCACTCTAGCAGTGCGCATAAACGAAGATGCCATTGTAC[A/G]TCGCCTGGGGACTTTCATCTTCAAACAGGCCCTTCAGTGATGTCACACAGATAATTCACG	1687
Locus_rs13583265-0_T_F_2608164150	Locus_rs13583265	TOP	[A/G]	20722335	GGTCAGCTAATGCACAATGTTGCGTCTTTCCAACGAGCAGCAAGCAGGTA			5	1	81062372	diploid	Gallus gallus	dbSNP	0	TOP	AACTGGGACTGGTCAGCTAATGCACAATGTTGCGTCTTTCCAACGAGCAGCAAGCAGGTA[A/G]GAGCTCCTGGTGTGAAAACTTGCCTACGGAACTTTAATTGCAAAGTTCTTGTGCCAGTAA	AACTGGGACTGGTCAGCTAATGCACAATGTTGCGTCTTTCCAACGAGCAGCAAGCAGGTA[A/G]GAGCTCCTGGTGTGAAAACTTGCCTACGGAACTTTAATTGCAAAGTTCTTGTGCCAGTAA	1687
Locus_rs13583401-0_T_F_2608164180	Locus_rs13583401	TOP	[A/G]	37663386	CAAACTGCCATGTCACTCAGAAATGAATGACACCATCCTCCCTAATGTAC			5	1	81401312	diploid	Gallus gallus	dbSNP	0	TOP	AGACTGACTTCAAACTGCCATGTCACTCAGAAATGAATGACACCATCCTCCCTAATGTAC[A/G]GTCAGCACAAACAATTCTCAAATACCTGCATTTGTTCCTCGCATCGAGGTTCAAGACATC	AGACTGACTTCAAACTGCCATGTCACTCAGAAATGAATGACACCATCCTCCCTAATGTAC[A/G]GTCAGCACAAACAATTCTCAAATACCTGCATTTGTTCCTCGCATCGAGGTTCAAGACATC	1687
Locus_rs13583649-0_B_F_2608164220	Locus_rs13583649	BOT	[T/C]	19705343	TTATCAGGGTACAGTGGTATCCAGAGGGTCTTGGTGAACAGCAAGGAGAT			5	1	81973825	diploid	Gallus gallus	dbSNP	0	BOT	gTTCATTTGTTTATCAGGGTACAGTGGTATCCAGAGGGTCTTGGTGAACAGCAAGGAGAT[T/C]CTCTGATCAGTATTTATCCGAGGAGAGCAGTGGAGCCACTGGCAGGCCTAACCCCAGATG	CATCTGGGGTTAGGCCTGCCAGTGGCTCCACTGCTCTCCTCGGATAAATACTGATCAGAG[A/G]ATCTCCTTGCTGTTCACCAAGACCCTCTGGATACCACTGTACCCTGATAAACAAATGAAc	1687
Locus_rs13583693-0_T_F_2608164234	Locus_rs13583693	TOP	[A/G]	65606392	AAAAGCACACAGGTGCAATAGGTGATAGGTTAGTCTATTACGTTGCAAGG			5	1	82115419	diploid	Gallus gallus	dbSNP	0	TOP	ACCCACGTATAAAAGCACACAGGTGCAATAGGTGATAGGTTAGTCTATTACGTTGCAAGG[A/G]TGCACAACCACGAAACAGTTAACACTTTCAAATGCAGTCCTACGACCTTCTGTATTTACT	ACCCACGTATAAAAGCACACAGGTGCAATAGGTGATAGGTTAGTCTATTACGTTGCAAGG[A/G]TGCACAACCACGAAACAGTTAACACTTTCAAATGCAGTCCTACGACCTTCTGTATTTACT	1687
Locus_rs13583802-0_T_R_2608164253	Locus_rs13583802	TOP	[A/G]	61613499	TGTTTGAACCATGGTTTGGACCCATGCAGAGATCCATACCAACTCTTAAC			5	1	82355190	diploid	Gallus gallus	dbSNP	0	BOT	GAGATGTGGCTCACATTTGCATCCTGTGACATCTGACTGTCCAGCAAAGTGACCGAACAC[T/C]GTTAAGAGTTGGTATGGATCTCTGCATGGGTCCAAACCATGGTTCAAACACCAGCATTAA	TTAATGCTGGTGTTTGAACCATGGTTTGGACCCATGCAGAGATCCATACCAACTCTTAAC[A/G]GTGTTCGGTCACTTTGCTGGACAGTCAGATGTCACAGGATGCAAATGTGAGCCACATCTC	1687
Locus_rs13583978-0_T_R_2608164291	Locus_rs13583978	TOP	[A/G]	25699394	ACACCACCACCTAGCAGGCAGACCTAGATGTGGTTCAGCACAGTGGGAGC			5	1	82845774	diploid	Gallus gallus	dbSNP	0	BOT	GTATGTGAGGCAAATATAGGCTACGAATTTTTTGTTGTGAATCCAGAAACAACTGTGTTT[T/C]GCTCCCACTGTGCTGAACCACATCTAGGTCTGCCTGCTAGGTGGTGgtgtttcttttccc	gggaaaagaaacacCACCACCTAGCAGGCAGACCTAGATGTGGTTCAGCACAGTGGGAGC[A/G]AAACACAGTTGTTTCTGGATTCACAACAAAAAATTCGTAGCCTATATTTGCCTCACATAC	1687
Locus_rs13584172-0_B_F_2608204138	Locus_rs13584172	BOT	[T/C]	11721370	AGTGACTATAGACCATCCAGTCTGGGGTCAAGTCTTACTGCTATTCTATC			5	5	27578821	diploid	Gallus gallus	dbSNP	0	BOT	GTATGCTTGAAGTGACTATAGACCATCCAGTCTGGGGTCAAGTCTTACTGCTATTCTATC[T/C]ACCCCACTGCAAATGCTTTTTGTCATGCAAACTTGTGTTCTTGGTACAAAAGTCTGAGAT	ATCTCAGACTTTTGTACCAAGAACACAAGTTTGCATGACAAAAAGCATTTGCAGTGGGGT[A/G]GATAGAATAGCAGTAAGACTTGACCCCAGACTGGATGGTCTATAGTCACTTCAAGCATAC	1687
Locus_rs13584781-0_T_F_2608204262	Locus_rs13584781	TOP	[A/G]	65720501	AAAAGTCTGCAACTCTGATCCACAGCCTCTTCATCGACTAATATGCATTC			5	5	28913681	diploid	Gallus gallus	dbSNP	0	TOP	CAGGATCTACAAAAGTCTGCAACTCTGATCCACAGCCTCTTCATCGACTAATATGCATTC[A/G]CAGTTTCCTTATTTACATGCAACTCTCCAGAGGTTTGGCAGGCTGGTATTTAAGCTAACA	CAGGATCTACAAAAGTCTGCAACTCTGATCCACAGCCTCTTCATCGACTAATATGCATTC[A/G]CAGTTTCCTTATTTACATGCAACTCTCCAGAGGTTTGGCAGGCTGGTATTTAAGCTAACA	1687
Locus_rs13585364-0_T_F_2608204496	Locus_rs13585364	TOP	[A/G]	21631483	CATTTCACTAGAAACATCAAGCAGTGAGATGAAAAGCTAGTGAGACGAAA			5	5	31443316	diploid	Gallus gallus	dbSNP	0	TOP	AAACATCTCCCATTTCACTAGAAACATCAAGCAGTGAGATGAAAAGCTAGTGAGACGAAA[A/G]TTCAgtctatttgttttctcttttggacaCTCTTGTCTTAGTTCCCTTAAAGGTCAGATC	AAACATCTCCCATTTCACTAGAAACATCAAGCAGTGAGATGAAAAGCTAGTGAGACGAAA[A/G]TTCAgtctatttgttttctcttttggacaCTCTTGTCTTAGTTCCCTTAAAGGTCAGATC	1687
Locus_rs13585517-0_T_R_2608204679	Locus_rs13585517	TOP	[A/G]	46765383	CGCGTTCATACATTATGTACTGAACATTACAGAGATCAGTGTATATCTTG			5	5	34265255	diploid	Gallus gallus	dbSNP	0	BOT	CCTCAGACTGAAATAAGTAATACAGCCctgatgctttttaaaatttcattgcTCTTCATA[T/C]CAAGATATACACTGATCTCTGTAATGTTCAGTACATAATGTATGAACGCGCTTTCCAAAA	TTTTGGAAAGCGCGTTCATACATTATGTACTGAACATTACAGAGATCAGTGTATATCTTG[A/G]TATGAAGAgcaatgaaattttaaaaagcatcagGGCTGTATTACTTATTTCAGTCTGAGG	1687
Locus_rs13585632-0_B_F_2608204722	Locus_rs13585632	BOT	[T/C]	34617437	TTTCTGTTTGCACTTCTGTTAGAATGACACATGCTAACTAAATTTGGATT			5	5	34774551	diploid	Gallus gallus	dbSNP	0	BOT	CtatgaatattttctgtttgcacTTCTGTTAGAATGACACATGCTAACTAAATTTGGATT[T/C]TTTTTGTTCTAGGTATATATTAAGAGATGCTACCCAGACATATGCTGAAAATACAAAGTG	CACTTTGTATTTTCAGCATATGTCTGGGTAGCATCTCTTAATATATACCTAGAACAAAAA[A/G]AATCCAAATTTAGTTAGCATGTGTCATTCTAACAGAAgtgcaaacagaaaatattcataG	1687
Locus_rs13585695-0_T_F_2608204762	Locus_rs13585695	TOP	[A/G]	32629456	TTGATTGTGAGGAAAAATTTAGATGGAGAAATTAGAATGAAAGTTGGCTA			5	5	35287868	diploid	Gallus gallus	dbSNP	0	TOP	ATATGTGAAATTGATTGTGAGGAAAAATTTAGATGGAGAAATTAGAATGAAAGTTGGCTA[A/G]AACTCTTACAGAAAAGATTATATGAAATGATGATTTCTTATAcatctgaaaatataaaat	ATATGTGAAATTGATTGTGAGGAAAAATTTAGATGGAGAAATTAGAATGAAAGTTGGCTA[A/G]AACTCTTACAGAAAAGATTATATGAAATGATGATTTCTTATAcatctgaaaatataaaat	1687
Locus_rs13585713-0_B_F_2608204778	Locus_rs13585713	BOT	[T/G]	68806416	TCATTGTGCGTGTTTCGTTCACTTATTTACTGTAGCAAGTACATAGGAAT			5	5	35465629	diploid	Gallus gallus	dbSNP	0	BOT	TAAAGTGTACTCATTGTGCGTGTTTCGTTCACTTATTTACTGTAGCAAGTACATAGGAAT[T/G]AATATTTTTGGAACAAGTGGTTGATATACAGTTAATactgctctggggagacctgatagc	gctatcaggtctccccagagcagtATTAACTGTATATCAACCACTTGTTCCAAAAATATT[A/C]ATTCCTATGTACTTGCTACAGTAAATAAGTGAACGAAACACGCACAATGAGTACACTTTA	1687
Locus_rs13585765-0_T_F_2608204802	Locus_rs13585765	TOP	[A/G]	21709403	ACCCATTAATTTCCCACATGAAGATAAACCACAGGGAGAAACAAGTGACA			5	5	35769468	diploid	Gallus gallus	dbSNP	0	TOP	GTGACAGCCAACCCATTAATTTCCCACATGAAGATAAACCACAGGGAGAAACAAGTGACA[A/G]GAACACTGGAGAGATGATAGACTATGACTGCAGTAGCTCCCAAGCTAAGCGATGGGGTTG	GTGACAGCCAACCCATTAATTTCCCACATGAAGATAAACCACAGGGAGAAACAAGTGACA[A/G]GAACACTGGAGAGATGATAGACTATGACTGCAGTAGCTCCCAAGCTAAGCGATGGGGTTG	1687
Locus_rs13586018-0_B_F_2608204860	Locus_rs13586018	BOT	[T/C]	23726330	CTGAGTTAATAGGCTCCTCTGAGTCAGGGAGGTGATATGCAGGCTCCTCT			5	5	36401852	diploid	Gallus gallus	dbSNP	0	BOT	AGTGGCAGATCTGAGTTAATAGGCTCCTCTGAGTCAGGGAGGTGATATGCAGGCTCCTCT[T/C]GTCTTTGCAAATCACTGTACTCTTTTGCAAAACAAGAATGAAGACTTGAATGCTGCCTTT	AAAGGCAGCATTCAAGTCTTCATTCTTGTTTTGCAAAAGAGTACAGTGATTTGCAAAGAC[A/G]AGAGGAGCCTGCATATCACCTCCCTGACTCAGAGGAGCCTATTAACTCAGATCTGCCACT	1687
Locus_rs13586509-0_B_R_2608204983	Locus_rs13586509	BOT	[T/C]	26716497	ATCTGTGCATCCACTGCTTTTTAGCTGTAACATAATGGTTGCTCTAACTA			5	5	37664806	diploid	Gallus gallus	dbSNP	0	TOP	TCAGGGAAAGTTCCCAGAGAAGTTATCAGATATATTTAATGGTTTGGAACAACTAACAAT[A/G]TAGTTAGAGCAACCATTATGTTACAGCTAAAAAGCAGTGGATGCACAGATCCAATTCCAA	TCAGGGAAAGTTCCCAGAGAAGTTATCAGATATATTTAATGGTTTGGAACAACTAACAAT[A/G]TAGTTAGAGCAACCATTATGTTACAGCTAAAAAGCAGTGGATGCACAGATCCAATTCCAA	1687
Locus_rs13586674-0_T_R_2608205027	Locus_rs13586674	TOP	[A/C]	20717356	TATATATGAATTTGATGGCAATATTTTCCTGTGTTTTGTCCCATCTAGCA			5	5	38083096	diploid	Gallus gallus	dbSNP	0	BOT	CTTCTTTTACATCCACTGAAACTCAGGTAGGCTTTGCAGAGAGATGCCACTCTGCGTGTT[T/G]TGCTAGATGGGacaaaacacaggaaaatattGCCATcaaattcatatatatatatttatt	aataaatatatatatatgaatttgATGGCaatattttcctgtgttttgtCCCATCTAGCA[A/C]AACACGCAGAGTGGCATCTCTCTGCAAAGCCTACCTGAGTTTCAGTGGATGTAAAAGAAG	1687
Locus_rs13587084-0_T_R_2608205111	Locus_rs13587084	TOP	[A/G]	26617475	TTATTTCACAACAGATGCATAGCAGAGACAGCACACCATGAATAAAACGT			5	5	39107959	diploid	Gallus gallus	dbSNP	0	BOT	TACCTTTGTTATCCTCCAATATCAATACAGtacaaaaaagagtaaagagCATCAAAGGTG[T/C]ACGTTTTATTCATGGTGTGCTGTCTCTGCTATGCATCTGTTGTGAAATAACCTTTATGGT	ACCATAAAGGTTATTTCACAACAGATGCATAGCAGAGACAGCACACCATGAATAAAACGT[A/G]CACCTTTGATGctctttactcttttttgtaCTGTATTGATATTGGAGGATAACAAAGGTA	1687
Locus_rs13587304-0_B_F_2608205178	Locus_rs13587304	BOT	[T/G]	73724417	GCACTGTGCTACTTTTCTCCTCCTCTCATGTAGAGGAAGTTCAAGTCCAG			5	5	39839109	diploid	Gallus gallus	dbSNP	0	BOT	TCATCTGTAGGCACTGTGctacttttctcctcctctcatGTAGAGGAAGTTCAAGTCCAG[T/G]TACTCATGCTATTTTTTAGTCAAGCGTCAATGTGAAGAACTGTACCCTATGAAAGCAATT	AATTGCTTTCATAGGGTACAGTTCTTCACATTGACGCTTGACTAAAAAATAGCATGAGTA[A/C]CTGGACTTGAACTTCCTCTACatgagaggaggagaaaagtagCACAGTGCCTACAGATGA	1687
Locus_rs13587357-0_B_F_2608205196	Locus_rs13587357	BOT	[T/G]	41810349	TGACGCAGTCAGACGTGAACATAACATCCTTGCTCCTTAGATCTTTGGAA			5	5	40038856	diploid	Gallus gallus	dbSNP	0	BOT	TTCTGCAGGTTGACGCAGTCAGACGTGAACATAACATCCTTGCTCCTTAGATCTTTGGAA[T/G]TTAAGGGATTTTAAAAAGGCCATATGAAAACACAGATGCCACAGATCTGGTCCCAGTTTT	AAAACTGGGACCAGATCTGTGGCATCTGTGTTTTCATATGGCCTTTTTAAAATCCCTTAA[A/C]TTCCAAAGATCTAAGGAGCAAGGATGTTATGTTCACGTCTGACTGCGTCAACCTGCAGAA	1687
Locus_rs13587689-0_T_F_2608205320	Locus_rs13587689	TOP	[A/G]	26650462	TTCATAGAACTCTGTTGAAAGCTGAAAATGCAGTTTAAATGAGAAGGTAA			5	5	41065197	diploid	Gallus gallus	dbSNP	0	TOP	ACAGTGTTCCTTCATAGAACTCTGTTGAAAGctgaaaatgcagtttaaaTGAGAAGGTAA[A/G]GAAATAATGAAGGTCCAAAATTCCAGAATGGAAGTGCTTATATGTTAAACACAGTGATTT	ACAGTGTTCCTTCATAGAACTCTGTTGAAAGctgaaaatgcagtttaaaTGAGAAGGTAA[A/G]GAAATAATGAAGGTCCAAAATTCCAGAATGGAAGTGCTTATATGTTAAACACAGTGATTT	1687
Locus_rs13587745-0_T_F_2608205372	Locus_rs13587745	TOP	[A/G]	37734341	AGAAAACAGCTCAAAGATCATTTCTTAGCAGTTTCTGAAAGCTTATTTAT			5	5	41327570	diploid	Gallus gallus	dbSNP	0	TOP	AGTTTATTAGAGAAAACAGCTCAAAGATCATTTCTTAGCAGTTTCTGAAAGCTTATTTAT[A/G]TATTGTGCACttttttttGTAAGTAGATATTCTTATTAGAGTCAATCTCTTATATTATCC	AGTTTATTAGAGAAAACAGCTCAAAGATCATTTCTTAGCAGTTTCTGAAAGCTTATTTAT[A/G]TATTGTGCACttttttttGTAAGTAGATATTCTTATTAGAGTCAATCTCTTATATTATCC	1687
Locus_rs13588445-0_B_R_2608205585	Locus_rs13588445	BOT	[T/G]	25783498	TTTTTATTTTCATACAGGTGTGCCTTAGAAGTTAGCAAGTAGTGATATCT			5	5	43815896	diploid	Gallus gallus	dbSNP	0	TOP	AGATGATCACAGATGTAGAAAGATAAAAGCCCAatgaaaagcaattaaaaatattcaaat[A/C]agaTATCACTACTTGCTAACTTCTAAGGCACACctgtatgaaaataaaaaggggCACAAG	AGATGATCACAGATGTAGAAAGATAAAAGCCCAatgaaaagcaattaaaaatattcaaat[A/C]agaTATCACTACTTGCTAACTTCTAAGGCACACctgtatgaaaataaaaaggggCACAAG	1687
Locus_rs13589230-0_T_F_2608205786	Locus_rs13589230	TOP	[A/G]	73701336	TTTGATGAAAGCAACAGTTGTTTTTGCATGTCTTTTTGGCTCCTTCTTAC			5	5	45779316	diploid	Gallus gallus	dbSNP	0	TOP	TTGTAACAGCTTTGATGAAAGCAACAGTTGTTTTTGCATGTCTTTTTGGCTCCTTCTTAC[A/G]CAGAAATTATTGAAATATAACCAGAAAAAAATGTGATGCAGTATCCCTGATCAGGCTTCA	TTGTAACAGCTTTGATGAAAGCAACAGTTGTTTTTGCATGTCTTTTTGGCTCCTTCTTAC[A/G]CAGAAATTATTGAAATATAACCAGAAAAAAATGTGATGCAGTATCCCTGATCAGGCTTCA	1687
Locus_rs13590049-0_T_F_2608206000	Locus_rs13590049	TOP	[A/G]	50800440	ACCAAAGCACTGAAGACAAGGTAACAGCCCAGGCTATTAGTGAAAGCACA			5	5	48117501	diploid	Gallus gallus	dbSNP	0	TOP	ACCAAAGAGTACCAAAGCACTGAAGACAAGGTAACAGCCCAGGCTATTAGTGAAAGCACA[A/G]GCTCCCCAAGGATGCAGTGGGATTGTTTCCACTGCTGAATCCCACACACCAGGCTGGCCA	ACCAAAGAGTACCAAAGCACTGAAGACAAGGTAACAGCCCAGGCTATTAGTGAAAGCACA[A/G]GCTCCCCAAGGATGCAGTGGGATTGTTTCCACTGCTGAATCCCACACACCAGGCTGGCCA	1687
Locus_rs13591004-0_B_R_2608206147	Locus_rs13591004	BOT	[T/C]	49810341	CAGCTCGAGTTACCAGAAATTAGAGGTTGTGTTACCAGGCCTACCCTGAG			5	5	50455125	diploid	Gallus gallus	dbSNP	0	TOP	TGATTCTCTTTCCAGCATTGCCAGGGCTGATGCTGAAAGTCTCTCCAGCCATTCAGCCAC[A/G]CTCAGGGTAGGCCTGGTAACACAACCTCTAATTTCTGGTAACTCGAGCTGCCTTCGTGTg	TGATTCTCTTTCCAGCATTGCCAGGGCTGATGCTGAAAGTCTCTCCAGCCATTCAGCCAC[A/G]CTCAGGGTAGGCCTGGTAACACAACCTCTAATTTCTGGTAACTCGAGCTGCCTTCGTGTg	1687
Locus_rs13591095-0_B_F_2608206154	Locus_rs13591095	BOT	[T/C]	70745510	ATCCCAAAGGATGATGGCTGAGCACTTAGAGAAGGTCTTACAGCTATAAG			5	5	50550101	diploid	Gallus gallus	dbSNP	0	BOT	AATTTCCTAAATCCCAAAGGATGATGGCTGAGCACTTAGAGAAGGTCTTACAGCTATAAG[T/C]CAGTGTGCCGTTGGTAGTGCGAGAGGAACTTTGACCATGCGAAAACAAACTTAGAGTCAA	TTGACTCTAAGTTTGTTTTCGCATGGTCAAAGTTCCTCTCGCACTACCAACGGCACACTG[A/G]CTTATAGCTGTAAGACCTTCTCTAAGTGCTCAGCCATCATCCTTTGGGATTTAGGAAATT	1687
Locus_rs13591431-0_T_F_2608206208	Locus_rs13591431	TOP	[A/G]	13655413	AGATTGAACTGTAGATGTAGCATTCTGCTAATAATTGCACTGCCCATTCC			5	5	51073359	diploid	Gallus gallus	dbSNP	0	TOP	ATCTGTTCCCAGATTGAACTGTAGATGTAGCATTCTGCTAATAATTGCACTGCCCATTCC[A/G]TTTCCTTTTCGTTTCCAATGACTTTAAGGTCAGTCCATTTTCTCTGTTACCACTGTGTGT	ATCTGTTCCCAGATTGAACTGTAGATGTAGCATTCTGCTAATAATTGCACTGCCCATTCC[A/G]TTTCCTTTTCGTTTCCAATGACTTTAAGGTCAGTCCATTTTCTCTGTTACCACTGTGTGT	1687
Locus_rs13591586-0_B_F_2608206250	Locus_rs13591586	BOT	[T/C]	15800316	GTTAATTGAGCAAGAATATAAACTGCAGCATCTTAGGGCTACGGTCACTT			5	5	51522367	diploid	Gallus gallus	dbSNP	0	BOT	TGTTGTCAAAGTTAATTGAGCAAGAATATAAACTGCAGCATCTTAGGGCTACGGTCACTT[T/C]TCCACAGCATCCTCCTGAAAGCTCTGGAGCCAAAattctgcattatttttccAGGCTGCA	TGCAGCCTggaaaaataatgcagaatTTTGGCTCCAGAGCTTTCAGGAGGATGCTGTGGA[A/G]AAGTGACCGTAGCCCTAAGATGCTGCAGTTTATATTCTTGCTCAATTAACTTTGACAACA	1687
Locus_rs13591608-0_T_R_2608206255	Locus_rs13591608	TOP	[A/G]	30658349	TGTGGTCCCTGAGTCCTATTGCACTTAAAATTCATGCCTAATTGACATAC			5	5	51547828	diploid	Gallus gallus	dbSNP	0	BOT	ATTTATTAGAAGTCAGCTTAACTGGTTTTTACTCACAGTTAGTAAACACTCTAGCTCTTA[T/C]GTATGTCAATTAGGCATGAATTTTAAGTGCAATAGGACTCAGGGACCACAAAGAGGTTTA	TAAACCTCTTTGTGGTCCCTGAGTCCTATTGCACTTAAAATTCATGCCTAATTGACATAC[A/G]TAAGAGCTAGAGTGTTTACTAACTGTGAGTAAAAACCAGTTAAGCTGACTTCTAATAAAT	1687
Locus_rs13591637-0_T_R_2608206259	Locus_rs13591637	TOP	[A/G]	36742418	CATTTTGTTTTGTCCAGGCGACATTTTAACTAGTGCTTTAGGCCTGAGTC			5	5	51598708	diploid	Gallus gallus	dbSNP	0	BOT	GAGATGTTCTTCAACTGCATGAAGTGCCACACACAGGCTTCATTCGACATCAGCTGACAA[T/C]GACTCAGGCCTAAAGCACTAGTTAAAATGTCGCCTGGACAAAACAAAATGAGCATCCAGA	TCTGGATGCTCATTTTGTTTTGTCCAGGCGACATTTTAACTAGTGCTTTAGGCCTGAGTC[A/G]TTGTCAGCTGATGTCGAATGAAGCCTGTGTGTGGCACTTCATGCAGTTGAAGAACATCTC	1687
Locus_rs13591694-0_B_R_2608206271	Locus_rs13591694	BOT	[T/C]	55806377	TTTGGAAGGGGGGATCTGCTCAGTGATGCTAGAATAGAAAAGCACCTCAA			5	5	51705419	diploid	Gallus gallus	dbSNP	0	TOP	agttgaaaaaaaccaaagatgaataaataagaatttggaaagtcaaaaaagGAATACTGC[A/G]TTGAGGTGCTTTTCTATTCTAGCATCACTGAGCAGATCCCCCCTTCCAAATAGCTTAGCA	agttgaaaaaaaccaaagatgaataaataagaatttggaaagtcaaaaaagGAATACTGC[A/G]TTGAGGTGCTTTTCTATTCTAGCATCACTGAGCAGATCCCCCCTTCCAAATAGCTTAGCA	1687
Locus_rs13592491-0_T_R_2608206401	Locus_rs13592491	TOP	[A/G]	54759371	AACAAAGAAAAGAAATCCCCACATGACACTTAACCTACGTATTCCTTCAC			5	5	53283028	diploid	Gallus gallus	dbSNP	0	BOT	aaattacaaaaagaaaagataatcagTATAGTTTTACATTAACACTGCTGATATCAGAGT[T/C]GTGAAGGAATACGTAGGTTAAGTGTCATGtggggatttcttttctttgtttctggagCTC	GAGctccagaaacaaagaaaagaaatccccaCATGACACTTAACCTACGTATTCCTTCAC[A/G]ACTCTGATATCAGCAGTGTTAATGTAAAACTATActgattatcttttctttttgtaattt	1687
Locus_rs13592733-0_B_R_2608206449	Locus_rs13592733	BOT	[T/C]	30624393	CAACGAAGAGGATGTTTTGTCTCTGTACCTTAACTTGATGCTCATTAGGA			5	5	53765505	diploid	Gallus gallus	dbSNP	0	TOP	AGACAGAGGATTCCCAGACCCCCCTGGCTGACTTGTCTCAGGGAGGTAAACAAGAAGAGT[A/G]TCCTAATGAGCATCAAGTTAAGGTACAGAGACAAAACATCCTCTTCGTTGTGTGATGGGA	AGACAGAGGATTCCCAGACCCCCCTGGCTGACTTGTCTCAGGGAGGTAAACAAGAAGAGT[A/G]TCCTAATGAGCATCAAGTTAAGGTACAGAGACAAAACATCCTCTTCGTTGTGTGATGGGA	1687
Locus_rs13592866-0_B_F_2608206476	Locus_rs13592866	BOT	[T/C]	34663457	CTCCATGCAACTCCTACTCAAACATGCAACCATATTCTGCTACCAGTGCC			5	5	54058060	diploid	Gallus gallus	dbSNP	0	BOT	gcttttctctctccatGCAACTCCTACTCAAACATGCAACCATATTCTGCTACCAGTGCC[T/C]TGTCTTTTAACGTTGGTTCCATTTAGTTTCATTAGCACACTTGTGTCAGTTTGGAAAGTG	CACTTTCCAAACTGACACAAGTGTGCTAATGAAACTAAATGGAACCAACGTTAAAAGACA[A/G]GGCACTGGTAGCAGAATATGGTTGCATGTTTGAGTAGGAGTTGCatggagagagaaaagc	1687
Locus_rs13593211-0_B_F_2608206550	Locus_rs13593211	BOT	[G/C]	29639482	ATGGCTTTCAGTCATTCTCTGTGGAAATACAGAGTTGCATTAAATCCCAG	54655303	ATGGCTTTCAGTCATTCTCTGTGGAAATACAGAGTTGCATTAAATCCCAC	5	5	54816482	diploid	Gallus gallus	dbSNP	0	BOT	CACTTTTAGCAATGGCTTTCAGTCATTCTCTGTGGAAATACAGAGTTGCATTAAATCCCA[C/G]TAATTAAGCAATTTCAGCTGTCTTTGAGCTTTTGGTTCTGCAGTTGCCTTGTGAGTTAGG	CCTAACTCACAAGGCAACTGCAGAACCAAAAGCTCAAAGACAGCTGAAATTGCTTAATTA[C/G]TGGGATTTAATGCAACTCTGTATTTCCACAGAGAATGACTGAAAGCCATTGCTAAAAGTG	1687
Locus_rs13593458-0_T_F_2608206600	Locus_rs13593458	TOP	[A/G]	17660412	CTTTCTTTAATTCCTTGCTGCTGGTTTCTCTCCTAACCTCCCTACGTGTA			5	5	55359484	diploid	Gallus gallus	dbSNP	0	TOP	tgatcattttctttctttaattcctTGCTGCTGGTTTCTCTCCTAACCTCCCTACGTGTA[A/G]CAACCATTCTTTATAATCACAGGGAACACTGAATCCAAGAATAGATCCTGTTGCCAAAAT	tgatcattttctttctttaattcctTGCTGCTGGTTTCTCTCCTAACCTCCCTACGTGTA[A/G]CAACCATTCTTTATAATCACAGGGAACACTGAATCCAAGAATAGATCCTGTTGCCAAAAT	1687
Locus_rs13593513-0_B_F_2608206608	Locus_rs13593513	BOT	[T/C]	64627420	GCAGGGCTAGAAACAACAGCTGACAGCACATCACAGCTGCTTCTGTCAAA			5	5	55429068	diploid	Gallus gallus	dbSNP	0	BOT	TGAGCTAACAGCAGGGCTAGAAACAACAGCTGACAGCACATCACAGCTGCTTCTGTCAAA[T/C]AGTGCATATACCAGGAGGTGCCAAAGCCTCACTCCCTCCACTAAACATGTCTCACCACCA	TGGTGGTGAGACATGTTTAGTGGAGGGAGTGAGGCTTTGGCACCTCCTGGTATATGCACT[A/G]TTTGACAGAAGCAGCTGTGATGTGCTGTCAGCTGTTGTTTCTAGCCCTGCTGTTAGCTCA	1687
Locus_rs13593595-0_B_R_2608206617	Locus_rs13593595	BOT	[T/C]	61782362	TTTTTCCACACTGTGCAAGAGCTGAGGCTGTTTTCTGCACAGCACCAAAC			5	5	55510867	diploid	Gallus gallus	dbSNP	0	TOP	CTGTGATGAGTGTCGTAGAAAAATCCAACAAGGAATTATTCGCACTCTATTCAGTGCAGA[A/G]GTTTGGTGCTGTGCAgaaaacagcctcagctcttgCACAGTGTGGAAAAAGACTTACTTG	CTGTGATGAGTGTCGTAGAAAAATCCAACAAGGAATTATTCGCACTCTATTCAGTGCAGA[A/G]GTTTGGTGCTGTGCAgaaaacagcctcagctcttgCACAGTGTGGAAAAAGACTTACTTG	1687
Locus_rs13594405-0_T_F_2608206790	Locus_rs13594405	TOP	[A/G]	66744422	TATTACACGTTTCCAAGGAGTTTTAATTCTTTATTCCCTCATGCAGATAC			5	5	57355581	diploid	Gallus gallus	dbSNP	0	TOP	TATTTGGAAATATTACACGTTTCCAAGGAGTTTTAATTCTTTATTCCCTCATGCAGATAC[A/G]GATCAGAATTTCGCTTTTCTTGTGTTTGTTTTCCAGTCAGTCTGAATGATTTTTCTCCCT	TATTTGGAAATATTACACGTTTCCAAGGAGTTTTAATTCTTTATTCCCTCATGCAGATAC[A/G]GATCAGAATTTCGCTTTTCTTGTGTTTGTTTTCCAGTCAGTCTGAATGATTTTTCTCCCT	1687
Locus_rs13594438-0_B_R_2608206797	Locus_rs13594438	BOT	[T/G]	58637417	TGTTTTGTTTATTCAAAACCACCAGGAAATGCTCCTTGCCTCCCATGACA			5	5	57404488	diploid	Gallus gallus	dbSNP	0	TOP	GGTTGAGTCACCAGGAATTGGTGTTTGCAAAGCCAGTAGATCTACCATCACGGGTCTTCA[A/C]TGTCATGGGAGGCAAGGAGCATTTCCTGGTGGTTTTGAATAAACAAAACACTCAGTGTCT	GGTTGAGTCACCAGGAATTGGTGTTTGCAAAGCCAGTAGATCTACCATCACGGGTCTTCA[A/C]TGTCATGGGAGGCAAGGAGCATTTCCTGGTGGTTTTGAATAAACAAAACACTCAGTGTCT	1687
Locus_rs13594613-0_B_F_2608206826	Locus_rs13594613	BOT	[T/C]	19694510	TGCAACGAGGTGCCCTCAGAGCTATCAAACAATCCTTCTTCTAAAGCACT			5	5	57713029	diploid	Gallus gallus	dbSNP	0	BOT	TCAGAACGGCTGCAACGAGGTGCCCTCAGAGCTATCAAACAATCCTTCTTCTAAAGCACT[T/C]GGTCTTTGTTGGGAAATGAATTGAGTGTATGGTTGTTGGGGATGTCCACAGTGTAAATAG	CTATTTACACTGTGGACATCCCCAACAACCATACACTCAATTCATTTCCCAACAAAGACC[A/G]AGTGCTTTAGAAGAAGGATTGTTTGATAGCTCTGAGGGCACCTCGTTGCAGCCGTTCTGA	1687
Locus_rs13594672-0_T_F_2608206838	Locus_rs13594672	TOP	[C/G]	69615417	TTGTATGGGCACTCAGCTGAGTCAGCCTGACATTCTTACACATGTGGATC	12729353	TTGTATGGGCACTCAGCTGAGTCAGCCTGACATTCTTACACATGTGGATG	5	5	57858000	diploid	Gallus gallus	dbSNP	0	TOP	TGAGACACGTGTTGTATGGGCACTCAGCTGAGTCAGCCTGACATTCTTACACATGTGGAT[C/G]GTGTGAGTGAACCTGGTGAGTGAACTCAGGTGTAACACTGCACAGATCAAAGCTGATCCT	TGAGACACGTGTTGTATGGGCACTCAGCTGAGTCAGCCTGACATTCTTACACATGTGGAT[C/G]GTGTGAGTGAACCTGGTGAGTGAACTCAGGTGTAACACTGCACAGATCAAAGCTGATCCT	1687
Locus_rs13595837-0_T_F_2608213136	Locus_rs13595837	TOP	[C/G]	53717392	TCTCTGAGACCAGAAAGCTGGATGTGTAGAACACGCTATGTCTCTGCTAC	45786363	TCTCTGAGACCAGAAAGCTGGATGTGTAGAACACGCTATGTCTCTGCTAG	5	7	23251021	diploid	Gallus gallus	dbSNP	0	TOP	AAGCAAAGTTATCTCTGAGACCAGAAAGCTGGATGTGTAGAACACGCTATGTCTCTGCTA[C/G]TGAAGCTCAGGGAGGCAATTCTTGGTGCAACCACAGCTATGTGAGCAGCAACTGAAAGCC	AAGCAAAGTTATCTCTGAGACCAGAAAGCTGGATGTGTAGAACACGCTATGTCTCTGCTA[C/G]TGAAGCTCAGGGAGGCAATTCTTGGTGCAACCACAGCTATGTGAGCAGCAACTGAAAGCC	1687
Locus_rs13596043-0_B_F_2608213184	Locus_rs13596043	BOT	[T/G]	24721457	CTAGTCCTAGGAGTTCGGACTTCGTGGCAATAAAAGTAGTGCAAATGGCA			5	7	23768101	diploid	Gallus gallus	dbSNP	0	BOT	CAAGGAAGACCTAGTCCTAGGAGTTCGGACTTCGTGGCAATAAAAGTAGTGCAAATGGCA[T/G]CTGACTGTCTGGAGCAGAATTTTAGCTGACCAGTACTGGAATGTTCTTTATTTGAAGATT	AATCTTCAAATAAAGAACATTCCAGTACTGGTCAGCTAAAATTCTGCTCCAGACAGTCAG[A/C]TGCCATTTGCACTACTTTTATTGCCACGAAGTCCGAACTCCTAGGACTAGGTCTTCCTTG	1687
Locus_rs13596111-0_B_F_2608213200	Locus_rs13596111	BOT	[T/C]	50772377	TCCTTACGTTGCTTAAAAGATAAGGGCATGCCTTCAAACTTCTGCAAGCA			5	7	23912747	diploid	Gallus gallus	dbSNP	0	BOT	TCACCAGTGATCCTTACGTTGCTTAAAAGATAAGGGCATGCCTTCAAACTTCTGCAAGCA[T/C]GGGGGTGAATTTTGAACAAATCTTAAAGAGGTtgaaatttaatatttttcttcttatggC	GccataagaagaaaaatattaaatttcaACCTCTTTAAGATTTGTTCAAAATTCACCCCC[A/G]TGCTTGCAGAAGTTTGAAGGCATGCCCTTATCTTTTAAGCAACGTAAGGATCACTGGTGA	1687
Locus_rs13596143-0_B_F_2608213212	Locus_rs13596143	BOT	[T/C]	69685413	AGTTGAAGTCCAGTGTGTAATCCAGATAGGTCTGGCATTAGGATGCAATG			5	7	24008687	diploid	Gallus gallus	dbSNP	0	BOT	GTGTCAGTAAAGTTGAAGTCCAGTGTGTAATCCAGATAGGTCTGGCATTAGGATGCAATG[T/C]GTACCTATGTACAAGTCAGTACAGTTTGTCAGTGAATTCTATTCTCAAACACACTTGTGC	GCACAAGTGTGTTTGAGAATAGAATTCACTGACAAACTGTACTGACTTGTACATAGGTAC[A/G]CATTGCATCCTAATGCCAGACCTATCTGGATTACACACTGGACTTCAACTTTACTGACAC	1687
Locus_rs13596395-0_B_F_2608213292	Locus_rs13596395	BOT	[T/C]	17761499	ATGTTACAAATATGAAATGTCTCTTGAATGTAGGTACAGACATTTCATCA			5	7	24659700	diploid	Gallus gallus	dbSNP	0	BOT	ACGTATTAGTATGTTACAAATATGAAATGTCTCTTGAATGTAGGTACAGACATTTCATCA[T/C]AATATTTTCCTACCGAACAGTCGATATGCCAGATGAGCTGTACCATATTGACTGTATGCT	AGCATACAGTCAATATGGTACAGCTCATCTGGCATATCGACTGTTCGGTAGGAAAATATT[A/G]TGATGAAATGTCTGTACCTACATTCAAGAGACATTTCATATTTGTAACATACTAATACGT	1687
Locus_rs13596914-0_B_F_2608213422	Locus_rs13596914	BOT	[T/C]	74703325	GCAGTTGTGCCTTCAAGTGTCAGCCAAGGCTAGAGCCTCGTTGTGCTAAA			5	7	26064914	diploid	Gallus gallus	dbSNP	0	BOT	GTATTGTGTTGCAGTTGTGCCTTCAAGTGTCAGCCAAGGCTAGAGCCTCGTTGTGCTAAA[T/C]GTTGTGTAAATAGAATAAGAATCCGTATGTAGATAGGACAGTTTCTATTCTGAGGACCAG	CTGGTCCTCAGAATAGAAACTGTCCTATCTACATACGGATTCTTATTCTATTTACACAAC[A/G]TTTAGCACAACGAGGCTCTAGCCTTGGCTGACACTTGAAGGCACAACTGCAACACAATAC	1687
Locus_rs13597124-0_T_F_2608213454	Locus_rs13597124	TOP	[A/G]	29600456	CTGATTCTGTTTTTACTGGTTAAAGATTCCACCTTCTACTTACCGTAGTC			5	7	26482993	diploid	Gallus gallus	dbSNP	0	TOP	attttattGTCTGATTCTGTTTTTACTGGTTAAAGATTCCACCTTCTACTTACCGTAGTC[A/G]TGCCATTGAAAGGGTTATAccattttcctgctttctatttctttgtAATTAATGTGTAAT	attttattGTCTGATTCTGTTTTTACTGGTTAAAGATTCCACCTTCTACTTACCGTAGTC[A/G]TGCCATTGAAAGGGTTATAccattttcctgctttctatttctttgtAATTAATGTGTAAT	1687
Locus_rs13597679-0_B_F_2608213564	Locus_rs13597679	BOT	[T/C]	51673377	GTAAATATAAGCCTCATGTTCAGTCTCTTGAAACTGTCCCAATGTTTCTA			5	7	27580054	diploid	Gallus gallus	dbSNP	0	BOT	GCATGTAGGAGTAAATATAAGCCTCATGTTCAGTCTCTTGAAACTGTCCCAATGTTTCTA[T/C]TGTGTAATTCTACACAGTATTTCCACTGTGCTGAAGTAATTTGAGTTTATTCTCCTTCCA	TGGAAGGAGAATAAACTCAAATTACTTCAGCACAGTGGAAATACTGTGTAGAATTACACA[A/G]TAGAAACATTGGGACAGTTTCAAGAGACTGAACATGAGGCTTATATTTACTCCTACATGC	1687
Locus_rs13597842-0_T_F_2608213594	Locus_rs13597842	TOP	[A/G]	23767476	ATTTTTAAATGAACCTTTGCTACGAGCCAGATTTGCCTGGGCAAGCAGAA			5	7	27824282	diploid	Gallus gallus	dbSNP	0	TOP	CGAAAGACCAATTTTTAAATGAACCTTTGCTACGAGCCAGATTTGCCTGGGCAAGCAGAA[A/G]GGACCCAGGGAAGCACCAATGGACTCCCTGCTTCTTTCTGGGCGTAGGGAgcatgcaggc	CGAAAGACCAATTTTTAAATGAACCTTTGCTACGAGCCAGATTTGCCTGGGCAAGCAGAA[A/G]GGACCCAGGGAAGCACCAATGGACTCCCTGCTTCTTTCTGGGCGTAGGGAgcatgcaggc	1687
Locus_rs13598053-0_T_F_2608213652	Locus_rs13598053	TOP	[A/G]	36712417	ATGTAATGGTTGTTCCATCACCACTTCCATGTTGCTACCCATTCAGGTTC			5	7	28258885	diploid	Gallus gallus	dbSNP	0	TOP	TCTTGTTCACATGTAATGGTTGTTCCATCACCACTTCCATGTTGCTACCCATTCAGGTTC[A/G]TTTGCACAATTAGCTGTGCTAGTGCAGACATACCTACTCAGGCTGCTATTTGGGAATCTC	TCTTGTTCACATGTAATGGTTGTTCCATCACCACTTCCATGTTGCTACCCATTCAGGTTC[A/G]TTTGCACAATTAGCTGTGCTAGTGCAGACATACCTACTCAGGCTGCTATTTGGGAATCTC	1687
Locus_rs13598091-0_B_F_2608213662	Locus_rs13598091	BOT	[T/C]	44661401	GCAACCCCTCGGATGACACCAAAGCAAGGGGAGCAGATGCAATGTGAGAA			5	7	28326133	diploid	Gallus gallus	dbSNP	0	BOT	TACACACTCTGCAACCCCTCGGATGACACCAAAGCAAGGGGAGCAGATGCAATGTGAGAA[T/C]GTGAGCTCCCATTCAGGGGATCCAAACCATCCGGAAGAATGGGTTGAGCAAGACCTCCTG	CAGGAGGTCTTGCTCAACCCATTCTTCCGGATGGTTTGGATCCCCTGAATGGGAGCTCAC[A/G]TTCTCACATTGCATCTGCTCCCCTTGCTTTGGTGTCATCCGAGGGGTTGCAGAGTGTGTA	1687
Locus_rs13598158-0_B_F_2608213682	Locus_rs13598158	BOT	[T/C]	28698377	TCTACAGACACACTCCAACAGAAAGGGACTCCCTACACTATCATCTATCA			5	7	28461447	diploid	Gallus gallus	dbSNP	0	BOT	GCTTCTCAGCTCTACAGACACACTCCAACAGAAAGGGACTCCCTACACTATCATCTATCA[T/C]GATGCAGTAATTGGGCAGGACAACACATTACCTCCATATACAAGAGCTGTGAGCTACATT	AATGTAGCTCACAGCTCTTGTATATGGAGGTAATGTGTTGTCCTGCCCAATTACTGCATC[A/G]TGATAGATGATAGTGTAGGGAGTCCCTTTCTGTTGGAGTGTGTCTGTAGAGCTGAGAAGC	1687
Locus_rs13598429-0_B_R_2608213753	Locus_rs13598429	BOT	[T/C]	53619450	TAAATCTTGTGAGCTGTTGACAGCCTGTGCAGCAGATATCAGATCCAGCT			5	7	29036289	diploid	Gallus gallus	dbSNP	0	TOP	CTTTCCAGGGATTCATGTTTATagcaaagaaaactgatttttggcTCAAACTTGAATCCC[A/G]AGCTGGATCTGATATCTGCTGCACAGGCTGTCAACAGCTCACAAGATTTATCTTCTCTGA	CTTTCCAGGGATTCATGTTTATagcaaagaaaactgatttttggcTCAAACTTGAATCCC[A/G]AGCTGGATCTGATATCTGCTGCACAGGCTGTCAACAGCTCACAAGATTTATCTTCTCTGA	1687
Locus_rs13598912-0_B_F_2608213848	Locus_rs13598912	BOT	[T/A]	32634402	GTAATGTTCACGGTGCCTTTGTAATGTCAGTGGCGCATCATCCTAAAGCT	42626437	GTAATGTTCACGGTGCCTTTGTAATGTCAGTGGCGCATCATCCTAAAGCA	5	7	29941438	diploid	Gallus gallus	dbSNP	0	BOT	CAGGAAGGATTGTAATGTTCACGGTGCCTTTGTAATGTCAGTGGCGCATCATCCTAAAGC[A/T]GATCAGTTTACAGCTTATTTTACTTATACTAACTCTATTTTTGGTTATAAAGCCCACACT	AGTGTGGGCTTTATAACCAAAAATAGAGTTAGTATAAGTAAAATAAGCTGTAAACTGATC[A/T]GCTTTAGGATGATGCGCCACTGACATTACAAAGGCACCGTGAACATTACAATCCTTCCTG	1687
Locus_rs13598962-0_B_F_2608213864	Locus_rs13598962	BOT	[T/C]	34690394	CAGTCTCCAATAATATTTTCCAGCAGATACCCCAACAAGCTATTCTGCAT			5	7	30081194	diploid	Gallus gallus	dbSNP	0	BOT	AATCCATTAACAGTCTCCAATAATATTTTCCAGCAGATACCCCAACAAGCTATTCTGCAT[T/C]ATCCTAAAGATGTACGTACTTCTCACTTGCAGTCCATCCTAACTCTGACCACAGAGTTTC	GAAACTCTGTGGTCAGAGTTAGGATGGACTGCAAGTGAGAAGTACGTACATCTTTAGGAT[A/G]ATGCAGAATAGCTTGTTGGGGTATCTGCTGGAAAATATTATTGGAGACTGTTAATGGATT	1687
Locus_rs13599617-0_T_R_2608214021	Locus_rs13599617	TOP	[A/G]	74646357	AGAACTCTGAGAGTGAGAAAAAATGACTGTGACAGGTTTCTCAAAGACTC			5	7	31633895	diploid	Gallus gallus	dbSNP	0	BOT	TTCTTCCCCTTATGGTGGAAGGAGGCATGTATATGTCCTGTTGCTTTCATTTTGATATAC[T/C]GAGTCTTTGAGAAACCTGTCACAGTCATTTTTTCTCACTCTCAGAGTTCTGTCAGTTTTT	AAAAACTGACAGAACTCTGAGAGTGAGAAAAAATGACTGTGACAGGTTTCTCAAAGACTC[A/G]GTATATCAAAATGAAAGCAACAGGACATATACATGCCTCCTTCCACCATAAGGGGAAGAA	1687
Locus_rs13599999-0_B_R_2608214109	Locus_rs13599999	BOT	[T/A]	11630355	ACTGGAAAGAAGTAAGCTTGCTTCATCTCTGCAACTGACTGCAGCTGATT	73700330	ACTGGAAAGAAGTAAGCTTGCTTCATCTCTGCAACTGACTGCAGCTGATA	5	7	32541074	diploid	Gallus gallus	dbSNP	0	TOP	CCTAgatattactattatttttttcagcacttGGTTAAAAGATTTTGATGTGCCCTACAA[A/T]ATCAGCTGCAGTCAGTTGCAGAGATGAAGCAAGCTTACTTCTTTCCAGTCTGTACTGCTG	CCTAgatattactattatttttttcagcacttGGTTAAAAGATTTTGATGTGCCCTACAA[A/T]ATCAGCTGCAGTCAGTTGCAGAGATGAAGCAAGCTTACTTCTTTCCAGTCTGTACTGCTG	1687
Locus_rs13600042-0_T_R_2608214125	Locus_rs13600042	TOP	[A/G]	45699310	CCTCCAAATTTCTATCCATTAGCCCTGTAGAGCTTGAGTTTTACTCTGAT			5	7	32667081	diploid	Gallus gallus	dbSNP	0	BOT	ACATGATCATGCAGCACATGTTGAACTTCACTGCATCACACATCATTTCACTGATGCCTG[T/C]ATCAGAGTAAAACTCAAGCTCTACAGGGCTAATGGATAGAAATTTGGAGGATATGCCATG	CATGGCATATCCTCCAAATTTCTATCCATTAGCCCTGTAGAGCTTGAGTTTTACTCTGAT[A/G]CAGGCATCAGTGAAATGATGTGTGATGCAGTGAAGTTCAACATGTGCTGCATGATCATGT	1687
Locus_rs13600139-0_B_R_2608214161	Locus_rs13600139	BOT	[T/C]	20626336	CCTCTTAGGCATCCCTCCCTTTATCCTTTCTCTTCTCCCTTTTTGTCCCT			5	7	32980685	diploid	Gallus gallus	dbSNP	0	TOP	AGGGATAATGTAAAGTTTAGGGAAAGGACACAGGCAGGTTtattaacagaaagaaaagat[A/G]agggacaaaaagggagaagagaaaggataaagggagggatgcctaagaggaaagggagag	AGGGATAATGTAAAGTTTAGGGAAAGGACACAGGCAGGTTtattaacagaaagaaaagat[A/G]agggacaaaaagggagaagagaaaggataaagggagggatgcctaagaggaaagggagag	1687
Locus_rs13600197-0_T_R_2608214185	Locus_rs13600197	TOP	[A/G]	30805481	ATTAACTTTGAACTCTGGAGCAGCCTTGGTAAGAACACCAGCCTACCCTC			5	7	33141875	diploid	Gallus gallus	dbSNP	0	BOT	TCTGCCATGGGAAATACAGCTGTAATTGAAGCACTCTGGAAAAGTAACAACGTCTAAATG[T/C]GAGGGTAGGCTGGTGTTCTTACCAAGGCTGCTCCAGAGTTCAAAGTTAATATGATTTATA	TATAAATCATATTAACTTTGAACTCTGGAGCAGCCTTGGTAAGAACACCAGCCTACCCTC[A/G]CATTTAGACGTTGTTACTTTTCCAGAGTGCTTCAATTACAGCTGTATTTCCCATGGCAGA	1687
Locus_rs13600383-0_T_F_2608214256	Locus_rs13600383	TOP	[A/G]	66777447	ATAGGACAGAGGAAAACTTGTTCCTGTCTCCTGACAGACATCTCCATCTC			5	7	33732004	diploid	Gallus gallus	dbSNP	0	TOP	GGATCTGGAAATAGGACAGAGGAAAACTTGTTCCTGTCTCCTGACAGACATCTCCATCTC[A/G]TTGCTGTGTGCTTTTCCCACAGTGACGATCACTGCTCCTTGCAATGGTCCTGAGGCTTTC	GGATCTGGAAATAGGACAGAGGAAAACTTGTTCCTGTCTCCTGACAGACATCTCCATCTC[A/G]TTGCTGTGTGCTTTTCCCACAGTGACGATCACTGCTCCTTGCAATGGTCCTGAGGCTTTC	1687
Locus_rs13600399-0_B_R_2608214261	Locus_rs13600399	BOT	[T/C]	61669422	TGATGGTTTCATGGGAAGAAGGAAGACTGCCAAGTACATCTCCAAGTACA			5	7	33766714	diploid	Gallus gallus	dbSNP	0	TOP	caCTTATTTCAGGTGCTCAATACCATACTGTATTTATATATGATATAATCTGCTCAGGAC[A/G]TGTACTTGGAGATGTACTTGGCAGTCTTCCTTCTTCCCATGAAACCATCAATGGCCCAAG	caCTTATTTCAGGTGCTCAATACCATACTGTATTTATATATGATATAATCTGCTCAGGAC[A/G]TGTACTTGGAGATGTACTTGGCAGTCTTCCTTCTTCCCATGAAACCATCAATGGCCCAAG	1687
Locus_rs13600775-0_B_F_2608214362	Locus_rs13600775	BOT	[T/C]	17661348	TCGGACAGACAGGTCAGTGTGTGCTCAATGGCATCCTTTGGTGACAAGAG			5	7	34643856	diploid	Gallus gallus	dbSNP	0	BOT	CAGTCCCTCCTCGGACAGACAGGTCAGTGTGTGCTCAATGGCATCCTTTGGTGACAAGAG[T/C]CCTCGCCTCTGCTCATGGCTCTGTCTCAACCTCCCCAGATTATGGACAGCAAGAGCACGT	ACGTGCTCTTGCTGTCCATAATCTGGGGAGGTTGAGACAGAGCCATGAGCAGAGGCGAGG[A/G]CTCTTGTCACCAAAGGATGCCATTGAGCACACACTGACCTGTCTGTCCGAGGAGGGACTG	1687
Locus_rs13601721-0_B_R_2608178983	Locus_rs13601721	BOT	[T/C]	39803490	CCTTCTACCACACTTTCTGCAGAACAATCTTTTCCAAAGCAGAAAACCCA			5	2	69479107	diploid	Gallus gallus	dbSNP	0	TOP	AATAGAATGTAGGAAAATTTCGAAGAGAGTGAAGTATCACTCATCAGTTTCAAGATTCAT[A/G]TGGGttttctgctttggaaaagATTGTTCTGCAGAAAGTGTGGTAGAAGGCTGCAAGAAT	AATAGAATGTAGGAAAATTTCGAAGAGAGTGAAGTATCACTCATCAGTTTCAAGATTCAT[A/G]TGGGttttctgctttggaaaagATTGTTCTGCAGAAAGTGTGGTAGAAGGCTGCAAGAAT	1687
Locus_rs13602343-0_T_F_2608241988	Locus_rs13602343	TOP	[A/T]	31796322	CTCTCGGGTATCATCCAGCCAGTGATATCATTACTTGGAACATCTTTATA	14722322	CTCTCGGGTATCATCCAGCCAGTGATATCATTACTTGGAACATCTTTATT	5	21	399190	diploid	Gallus gallus	dbSNP	0	TOP	ggCTCACAAGGCTCTCGGGTATCATCCAGCCAGTGATATCATTACTTGGAACATCTTTAT[A/T]GACTTTGTAGACACAAAACCAGCTGGCTGCCTGACTGCAACAGCCCAAGAGAAAGCCATT	ggCTCACAAGGCTCTCGGGTATCATCCAGCCAGTGATATCATTACTTGGAACATCTTTAT[A/T]GACTTTGTAGACACAAAACCAGCTGGCTGCCTGACTGCAACAGCCCAAGAGAAAGCCATT	1687
Locus_rs13602363-0_T_F_2608241990	Locus_rs13602363	TOP	[A/C]	51722503	GTTTTGGCTCACAGTCTGTCAGAAGTTTCTCATCATGAGATCAGAGCCTG			5	21	416199	diploid	Gallus gallus	dbSNP	0	TOP	CCATGCAGGGGTTTTGGCTCACAGTCTGTCAGAAGTTTCTCATCATGAGATCAGAGCCTG[A/C]GCTGCTGCACAGGACTGACAGACAGCAGTACAGCCACactgcacccagccctgctgtgct	CCATGCAGGGGTTTTGGCTCACAGTCTGTCAGAAGTTTCTCATCATGAGATCAGAGCCTG[A/C]GCTGCTGCACAGGACTGACAGACAGCAGTACAGCCACactgcacccagccctgctgtgct	1687
Locus_rs13602595-0_B_R_2608242131	Locus_rs13602595	BOT	[T/C]	62718447	TTTCTGTAGCTGCAGTGACCTCATGGAGCTGCTGAAACTTTTAAATACTC			5	21	1290303	diploid	Gallus gallus	dbSNP	0	TOP	AAACGTCCCACATCTATCATCTGCTCATTCTCCTTTGTGTCCCCACCTCAGCTGGGAAAC[A/G]GAGTATTTAAAAGTTTCAGCAGCTCCATGAGGTCACTGCAGCTACAGAAAGCTGTAAAAG	AAACGTCCCACATCTATCATCTGCTCATTCTCCTTTGTGTCCCCACCTCAGCTGGGAAAC[A/G]GAGTATTTAAAAGTTTCAGCAGCTCCATGAGGTCACTGCAGCTACAGAAAGCTGTAAAAG	1687
Locus_rs13602915-0_B_F_2608242294	Locus_rs13602915	BOT	[T/C]	43727323	TGTATGGTTTGTTCCTGAGAACAGGAGGTAATTCAGTGAAGCTAGCTTCT			5	21	2210386	diploid	Gallus gallus	dbSNP	0	BOT	CCATGGTAGCTGTATGGTTTGTTCCTGAGAACAGGAGGTAATTCAGTGAAGCTAGCTTCT[T/C]GTGACATCTTAATCATTCACTGTGCATTTGCACTCATTTGTTGATTAGTATAAACTTTTC	GAAAAGTTTATACTAATCAACAAATGAGTGCAAATGCACAGTGAATGATTAAGATGTCAC[A/G]AGAAGCTAGCTTCACTGAATTACCTCCTGTTCTCAGGAACAAACCATACAGCTACCATGG	1687
Locus_rs13603073-0_B_R_2608242385	Locus_rs13603073	BOT	[T/C]	23787340	TCTCTTCTGTTTTGGATAACCTTTCACCACCCTGTATGATAAACATCACG			5	21	2565413	diploid	Gallus gallus	dbSNP	0	TOP	ACATGGCACCTTCGTTGAGTTATTATTTTAGAGATGAAGCGAAGGGTGATAAAAGACAAC[A/G]CGTGATGTTTATCATACAGGGTGGTGAAAGGTTatccaaaacagaagagaggtATGGCTA	ACATGGCACCTTCGTTGAGTTATTATTTTAGAGATGAAGCGAAGGGTGATAAAAGACAAC[A/G]CGTGATGTTTATCATACAGGGTGGTGAAAGGTTatccaaaacagaagagaggtATGGCTA	1687
Locus_rs13603507-0_B_F_2608242596	Locus_rs13603507	BOT	[T/G]	39759361	TGTGCAAATATGACAATATTTGAGTAAATCTGTGGCCAGCAAGGATACTT			5	21	3650226	diploid	Gallus gallus	dbSNP	0	BOT	CTATTTGGATTGTGCAAATATGACAATATTTGAGTAAATCTGTGGCCAGCAAGGATACTT[T/G]CATGACAAAAACCTAGGAAAACTTGGATTTGTGCAGCCCTTTTTATGAATCTTCCTACTG	CAGTAGGAAGATTCATAAAAAGGGCTGCACAAATCCAAGTTTTCCTAGGTTTTTGTCATG[A/C]AAGTATCCTTGCTGGCCACAGATTTACTCAAATATTGTCATATTTGCACAATCCAAATAG	1687
Locus_rs13603865-0_T_R_2608244619	Locus_rs13603865	TOP	[C/G]	14704448	TGATGATGATTCCCCTTTCCTCCCCATGGACATCAGTTGTTTAGCACTTC	27713423	TGATGATGATTCCCCTTTCCTCCCCATGGACATCAGTTGTTTAGCACTTG	5	24	277903	diploid	Gallus gallus	dbSNP	0	BOT	AATCCTTCCCCGCTCTCTGTTCATACAGTCCCCACTTTCACGTTTGGGACATAATGTGCT[C/G]AAGTGCTAAACAACTGATGTCCatggggaggaaaggggaatcATCATCAAAAGCAGACAG	CTGTCTGCTTTTGATGATgattcccctttcctccccatGGACATCAGTTGTTTAGCACTT[C/G]AGCACATTATGTCCCAAACGTGAAAGTGGGGACTGTATGAACAGAGAGCGGGGAAGGATT	1687
Locus_rs13604056-0_T_F_2608244718	Locus_rs13604056	TOP	[A/G]	67657404	TTTGGTTCATCTCTTGGGACACTCCTTGATACATGTTTAATTCAGCAGAG			5	24	861061	diploid	Gallus gallus	dbSNP	0	TOP	TTGCAGCCTCTTTGGTTCATCTCTTGGGACACTCCTTGATACATGTTTaattcagcagag[A/G]aaaagaagcctTTTGAACACATTTCTGCATCTAAAGGCagggcttttttcttctatcttt	TTGCAGCCTCTTTGGTTCATCTCTTGGGACACTCCTTGATACATGTTTaattcagcagag[A/G]aaaagaagcctTTTGAACACATTTCTGCATCTAAAGGCagggcttttttcttctatcttt	1687
Locus_rs13604087-0_B_F_2608244726	Locus_rs13604087	BOT	[T/C]	45719336	CTGGCAGTAGAGGTTATCTCACTTTGTTAGCAGGACAGACAGGCGCAATC			5	24	896691	diploid	Gallus gallus	dbSNP	0	BOT	GCAGAGCAGTCTGGCAGTAGAGGTTATCTCACTTTGTTAGCAGGACAGACAGGCGCAATC[T/C]GTCAGATGGGTACAGTCTGCAAGTGGTACTGGAAGGTTCTGCCTGTATGTTTGGATTCTT	AAGAATCCAAACATACAGGCAGAACCTTCCAGTACCACTTGCAGACTGTACCCATCTGAC[A/G]GATTGCGCCTGTCTGTCCTGCTAACAAAGTGAGATAACCTCTACTGCCAGACTGCTCTGC	1687
Locus_rs13604652-0_B_R_2608244991	Locus_rs13604652	BOT	[T/G]	54777498	TCTCTTCCTTGCCAGAGGTCAGACAGTATTTATAGTGACACATGGGTTCA			5	24	2434413	diploid	Gallus gallus	dbSNP	0	TOP	TCCGCTACTTCTCCCTAATTGGGCTTGTATTTATACACACAAACATAAACAGCGAGCGCA[A/C]TGAACCCATGTGTCACTATAAATACTGTCTGACCTCTGGCAAGGAAGAGATACAGTGGAG	TCCGCTACTTCTCCCTAATTGGGCTTGTATTTATACACACAAACATAAACAGCGAGCGCA[A/C]TGAACCCATGTGTCACTATAAATACTGTCTGACCTCTGGCAAGGAAGAGATACAGTGGAG	1687
Locus_rs13604678-0_B_R_2608245001	Locus_rs13604678	BOT	[T/C]	17647407	AAGTCTCTCCAGATCATGGCCTGCCACTTCTCTCCCAGTGCAGCTGAAGC			5	24	2501726	diploid	Gallus gallus	dbSNP	0	TOP	ggaacCCACCAGGGGAGTTGACTTCAGCCCCATTCGGAGCGTGCTTGGGCTGAATGCAGC[A/G]GCTTCAGCTGCACTGGGAGAGAAGTGGCAGGCCATGATCTGGAGAGACTTGTCGCTGGCT	ggaacCCACCAGGGGAGTTGACTTCAGCCCCATTCGGAGCGTGCTTGGGCTGAATGCAGC[A/G]GCTTCAGCTGCACTGGGAGAGAAGTGGCAGGCCATGATCTGGAGAGACTTGTCGCTGGCT	1687
Locus_rs13604706-0_B_F_2608245006	Locus_rs13604706	BOT	[T/C]	35667442	TTGACAGATTTATTCTAAGATATATCAGGCTGCAAGGTACTCTGAGGTCA			5	24	2532097	diploid	Gallus gallus	dbSNP	0	BOT	CCATTTCACATTGACAGATTTATTCTAAGATATATCAGGCTGCAAGGTACTCTGAGGTCA[T/C]GAAGTAAAGGTGCCATGAATCTTCAAACTGCTTCATAAAATAGCCCAAATTAGAACACTG	CAGTGTTCTAATTTGGGCTATTTTATGAAGCAGTTTGAAGATTCATGGCACCTTTACTTC[A/G]TGACCTCAGAGTACCTTGCAGCCTGATATATCTTAGAATAAATCTGTCAATGTGAAATGG	1687
Locus_rs13604882-0_T_F_2608245064	Locus_rs13604882	TOP	[A/G]	10624389	TTTGAGCAAAGCTTTGCCTGCAGTTAAGAGAGAGCCTAACAGAATTACCT			5	24	2821518	diploid	Gallus gallus	dbSNP	0	TOP	AGTTGCTGTTTTTGAGCAAAGCTTTGCCTGCAGTTAAGAGAGAGCCTAACAGAATTACCT[A/G]CAAATGTGATTTTTCTCACATGCTTCCCCAATGGACTGCGAGCTGTGGGATCTTTGtgat	AGTTGCTGTTTTTGAGCAAAGCTTTGCCTGCAGTTAAGAGAGAGCCTAACAGAATTACCT[A/G]CAAATGTGATTTTTCTCACATGCTTCCCCAATGGACTGCGAGCTGTGGGATCTTTGtgat	1687
Locus_rs13604926-0_B_R_2608245089	Locus_rs13604926	BOT	[T/A]	49627504	GACTGGTTTCCCTTTTGCTGTCCTTCCTCCTCATTTTCAGATACTGCACT	31741357	GACTGGTTTCCCTTTTGCTGTCCTTCCTCCTCATTTTCAGATACTGCACA	5	24	2943116	diploid	Gallus gallus	dbSNP	0	TOP	ATTTTCATAAACAACATTATCCGTGAGGATACATAATGCACTTGCAACCCtctttaaatc[A/T]gtgcagtatCTGAAAATGAGGAGGAAGGACAGCAAAAGGGAAACCAGTCCATGTCTCTCT	ATTTTCATAAACAACATTATCCGTGAGGATACATAATGCACTTGCAACCCtctttaaatc[A/T]gtgcagtatCTGAAAATGAGGAGGAAGGACAGCAAAAGGGAAACCAGTCCATGTCTCTCT	1687
Locus_rs13604982-0_T_F_2608245106	Locus_rs13604982	TOP	[A/C]	52765438	GATGAGTTCCCTGAGAAATACCCACTGCCAACTCTCCTAAATCATTCAGC			5	24	3052908	diploid	Gallus gallus	dbSNP	0	TOP	TTCAAGCTTAGATGAGTTCCCTGAGAAATACCCACTGCCAACTCTCCTAAATCATTCAGC[A/C]AAATTATTCAATCATTTCTCTTTGGACTGTACAGACCTGCTGAGATCCTTGTTTCCATGA	TTCAAGCTTAGATGAGTTCCCTGAGAAATACCCACTGCCAACTCTCCTAAATCATTCAGC[A/C]AAATTATTCAATCATTTCTCTTTGGACTGTACAGACCTGCTGAGATCCTTGTTTCCATGA	1687
Locus_rs13605170-0_T_R_2608245159	Locus_rs13605170	TOP	[A/C]	50642423	TAGACTTGCAAACTTCTTGGTCCCATTAACTTCTAAAAGCAATTAGGTTC			5	24	3348379	diploid	Gallus gallus	dbSNP	0	BOT	GGTGacaaattgaaaatgttttaaaaggcaATTCTTTTTCACCAggacttaattaaaaaa[T/G]gaaccTAATTGCTTTTAGAAGTTAATGGGACCAAGAAGTTTGCAAGTCTAGAACAGGTTT	AAACCTGTTCTAGACTTGCAAACTTCTTGGTCCCATTAACTTCTAAAAGCAATTAggttc[A/C]ttttttaattaagtccTGGTGAAAAAGAATtgccttttaaaacattttcaatttgtCACC	1687
Locus_rs13605180-0_T_F_2608245168	Locus_rs13605180	TOP	[C/G]	34733335	CTGTTTAACTGGAATTGAAGTCAAAATACAGTCCTTAGAGCATCCAGAAC	55617498	CTGTTTAACTGGAATTGAAGTCAAAATACAGTCCTTAGAGCATCCAGAAG	5	24	3399094	diploid	Gallus gallus	dbSNP	0	TOP	TGTCTCTATTGCTGTTTAACTGGAATTGAAGTCAAAATACAGTCCTTAGAGCATCCAGAA[C/G]CAATGTGTGCACTTTCTAGGGCTGTTTTCATTGCTTGAAAACAAATGAGTCTCAGAAAGC	TGTCTCTATTGCTGTTTAACTGGAATTGAAGTCAAAATACAGTCCTTAGAGCATCCAGAA[C/G]CAATGTGTGCACTTTCTAGGGCTGTTTTCATTGCTTGAAAACAAATGAGTCTCAGAAAGC	1687
Locus_rs13605186-0_B_R_2608245171	Locus_rs13605186	BOT	[T/C]	57687381	CATTGTCCCTGACCATGGATATATTAGTATGGGTGGAGTGCATTGTACTC			5	24	3406715	diploid	Gallus gallus	dbSNP	0	TOP	AGCTGTGGTAAGTACTTACATTGGTATTAAAAAGGCATTTGCTAGCATAGAAGTATCATC[A/G]GAGTACAATGCACTCCACCCATACTAATATATCCATGGTCAGGGACAATGAGCTTGCTCC	AGCTGTGGTAAGTACTTACATTGGTATTAAAAAGGCATTTGCTAGCATAGAAGTATCATC[A/G]GAGTACAATGCACTCCACCCATACTAATATATCCATGGTCAGGGACAATGAGCTTGCTCC	1687
Locus_rs13605199-0_T_F_2608245176	Locus_rs13605199	TOP	[A/G]	17622407	TTTAGTTTCTGGGATATATTGGTGCCAGGTGGGGAAAAAAGTGGGAGATC			5	24	3436683	diploid	Gallus gallus	dbSNP	0	TOP	CACCTGCGTTTTTAGTTTCTGGGATATATTGGTGCCAGGTGGGGAAAAAAGTGGGAGATC[A/G]AGTCCTTGCAACAACCTTTGCAACTGGATCTTTACAGCAAGCAAGAGAGACAGCGAAAAA	CACCTGCGTTTTTAGTTTCTGGGATATATTGGTGCCAGGTGGGGAAAAAAGTGGGAGATC[A/G]AGTCCTTGCAACAACCTTTGCAACTGGATCTTTACAGCAAGCAAGAGAGACAGCGAAAAA	1687
Locus_rs13605259-0_T_F_2608245216	Locus_rs13605259	TOP	[C/G]	17757404	AGCCAGGCATGTGGAGTGTGCTCTGGTTTCCTGCTCTGCACATCTTAAAC	22737396	AGCCAGGCATGTGGAGTGTGCTCTGGTTTCCTGCTCTGCACATCTTAAAG	5	24	3676485	diploid	Gallus gallus	dbSNP	0	TOP	GCTCAGGTGTTAGCCAGGCATGTGGAGTGTGCTCTGGTTTCCTGCTCTGCACATCTTAAA[C/G]caagcaggagctgctcaATCCCACCTGGAAGTCATTACCCACCCCTGCAAAGGGCAATgg	GCTCAGGTGTTAGCCAGGCATGTGGAGTGTGCTCTGGTTTCCTGCTCTGCACATCTTAAA[C/G]caagcaggagctgctcaATCCCACCTGGAAGTCATTACCCACCCCTGCAAAGGGCAATgg	1687
Locus_rs13605484-0_T_R_2608245285	Locus_rs13605484	TOP	[A/G]	51713341	GGGAGGACAGCTGATGGATGGGTACACAAACCAAACCCAGGAGATGGGAG			5	24	4144160	diploid	Gallus gallus	dbSNP	0	BOT	GAAGTGTGGCTATAAGCAGGTGGGGGCCCTGAGTGGAGCAGATGTTCCTGGCACCATCCT[T/C]CTCCCATCTCCTGGGTTTGGTTTGTGTACCCATCCATCAGCTGTCCTCCCCTTCCCATTG	CAATGGGAAGGGGAGGACAGCTGATGGATGGGTACACAAACCAAACCCAGGAGATGGGAG[A/G]AGGATGGTGCCAGGAACATCTGCTCCACTCAGGGCCCCCACCTGCTTATAGCCACACTTC	1687
Locus_rs13605796-0_T_F_2608246364	Locus_rs13605796	TOP	[A/G]	64626401	TAGCTTTCAGCAGATCAGAGATTTATGAGTATTTTAAAGGGAATAGAAGG			5	26	1808415	diploid	Gallus gallus	dbSNP	0	TOP	AGGTTTCTGTTAGCTTTCAGCAGATCAGAGATTTATGAGTATTTTAAAGGGAAtagaagg[A/G]gagaaagcagaTAAATTGGCCCatagaagaaaatgcataatgCATGTTTTTGTGTTGGAG	AGGTTTCTGTTAGCTTTCAGCAGATCAGAGATTTATGAGTATTTTAAAGGGAAtagaagg[A/G]gagaaagcagaTAAATTGGCCCatagaagaaaatgcataatgCATGTTTTTGTGTTGGAG	1687
Locus_rs13605849-0_T_F_2608246394	Locus_rs13605849	TOP	[A/G]	56650310	CCATAAGCAGTCAATGGGATTTCAAGGATCGTGAAAAAAGAGCGTGGCTC			5	26	1900330	diploid	Gallus gallus	dbSNP	0	TOP	CAGTATGAGCCCATAAGCAGTCAATGGGATTTCAAGGATCGTGAAAAAAGAGCGTGGCTC[A/G]TCTTCCCCGTGGAGCCTCTGCTTGTCCTCATTATTCCCCACCTCCCAGCCCTGTAGCCAG	CAGTATGAGCCCATAAGCAGTCAATGGGATTTCAAGGATCGTGAAAAAAGAGCGTGGCTC[A/G]TCTTCCCCGTGGAGCCTCTGCTTGTCCTCATTATTCCCCACCTCCCAGCCCTGTAGCCAG	1687
Locus_rs13605920-0_T_F_2608246430	Locus_rs13605920	TOP	[A/C]	13754355	TTTGGGTTTAATAAGGCTAAGAAATGGAAGTCCTACTGCTAGCTCATGCT			5	26	2017489	diploid	Gallus gallus	dbSNP	0	TOP	CAGGGTGTGGTTTGGGTTTAATAAGGCTAAGAAATGGAAGTCCTACTGCTAGCTCATGCT[A/C]TGCACCTTCGGGAGGTgagactccaccactccctttCCCCTATACTGACTGAAACTGAGC	CAGGGTGTGGTTTGGGTTTAATAAGGCTAAGAAATGGAAGTCCTACTGCTAGCTCATGCT[A/C]TGCACCTTCGGGAGGTgagactccaccactccctttCCCCTATACTGACTGAAACTGAGC	1687
Locus_rs13606142-0_T_F_2608246642	Locus_rs13606142	TOP	[A/G]	63720387	CCAGAGGGGTCTGTCTGTGTGTGATGTAGTGGCTGTGTCCATTCTAAAGC			5	26	2712420	diploid	Gallus gallus	dbSNP	0	TOP	TGAGAGGCAGCCAGAGGGGTCTGTCTGTGTGTGATGTAGTGGCTGTGTCCATTCTAAAGC[A/G]GGACAGGTGCGTGGGAAAGGACTGGAAAGCAATTCATCAGTGAGCAGAAGTGCAGGCTGC	TGAGAGGCAGCCAGAGGGGTCTGTCTGTGTGTGATGTAGTGGCTGTGTCCATTCTAAAGC[A/G]GGACAGGTGCGTGGGAAAGGACTGGAAAGCAATTCATCAGTGAGCAGAAGTGCAGGCTGC	1687
Locus_rs13606164-0_T_F_2608246660	Locus_rs13606164	TOP	[A/G]	45759327	AGTTCCAAAACTCTCCGCTCCTTTCTGCTGTTCTGCTCACAGATGGAAAA			5	26	2763536	diploid	Gallus gallus	dbSNP	0	TOP	AAGATCATCTAGTTCCAAAACTCTCCGCTCCTTTCTGCTGTTCTGCTCACAGATGGAAAA[A/G]CCTTTGCAAAAAGCCAGCAGCCAAGCACGTCTTTCTGTTTGGCACACAAATGCAGTTTCC	AAGATCATCTAGTTCCAAAACTCTCCGCTCCTTTCTGCTGTTCTGCTCACAGATGGAAAA[A/G]CCTTTGCAAAAAGCCAGCAGCCAAGCACGTCTTTCTGTTTGGCACACAAATGCAGTTTCC	1687
Locus_rs13606186-0_T_R_2608246687	Locus_rs13606186	TOP	[A/T]	67677301	GTGGGAGGTATCCTGCTAAACGACAAGGGAAATTAAAGGCTGGTGCAATA	60605349	GTGGGAGGTATCCTGCTAAACGACAAGGGAAATTAAAGGCTGGTGCAATT	5	26	2863095	diploid	Gallus gallus	dbSNP	0	BOT	CTACGAGCACAGACTCccaaaggagggaaaaagaaagggaaatagagaaaaaaggaCTTC[A/T]ATTGCACCAGCCTTTAATTTCCCTTGTCGTTTAGCAGGATACCTCCCACCTCATCTGCTT	AAGCAGATGAGGTGGGAGGTATCCTGCTAAACGACAAGGGAAATTAAAGGCTGGTGCAAT[A/T]GAAGtccttttttctctatttccctttctttttccctcctttggGAGTCTGTGCTCGTAG	1687
Locus_rs13606363-0_T_R_2608246819	Locus_rs13606363	TOP	[A/G]	71611497	AACATTTCTTTCCTTCCATTCTGCCTTTCCCAAGTCCCCTTTCCATACAT			5	26	3297325	diploid	Gallus gallus	dbSNP	0	BOT	GGGAGGGGAGCAGGGAGCGAGAGGTGCGTGATGTGTTCTCACTCTGCCCTTCATGCTCTG[T/C]ATGTATGGAAAGGGGACTTGGGAAAGGCAGAATGGAAGGAAAGAAATGTTATGCTTAGAG	CTCTAAGCATAACATTTCTTTCCTTCCATTCTGCCTTTCCCAAGTCCCCTTTCCATACAT[A/G]CAGAGCATGAAGGGCAGAGTGAGAACACATCACGCACCTCTCGCTCCCTGCTCCCCTCCC	1687
Locus_rs13606459-0_T_F_2608246900	Locus_rs13606459	TOP	[A/G]	32750443	GCACACTGAGCCACGTGCAGCACACCTACCTTTGTATCCTTGGAATAAAC			5	26	3550610	diploid	Gallus gallus	dbSNP	0	TOP	GCCTCAGCCCGCACACTGAGCCACGTGCAGCACACCTACCTTTGTATCCTTGGAATAAAC[A/G]TTCAGAGAAAAACGCTCTGTGTTGAGTCCTGGGCGCAGCACAGGGGCTGCAGGGGCGGCC	GCCTCAGCCCGCACACTGAGCCACGTGCAGCACACCTACCTTTGTATCCTTGGAATAAAC[A/G]TTCAGAGAAAAACGCTCTGTGTTGAGTCCTGGGCGCAGCACAGGGGCTGCAGGGGCGGCC	1687
Locus_rs13606575-0_B_R_2608247013	Locus_rs13606575	BOT	[T/C]	72731434	CTGAAAGACTTCTGAAAGGCTGTCCCGACATGTGGCTGTGGCTGTGGGTT			5	26	3891193	diploid	Gallus gallus	dbSNP	0	TOP	GAAGGGGTGAAATTCCACCTCCTGACCTCCTCAGACACACTCAGCACCCTCAGCAAACCA[A/G]aacccacagccacagccacatgTCGGGACAGCCTTTCAGAAGTCTTTCAGGGTCTGTTTC	GAAGGGGTGAAATTCCACCTCCTGACCTCCTCAGACACACTCAGCACCCTCAGCAAACCA[A/G]aacccacagccacagccacatgTCGGGACAGCCTTTCAGAAGTCTTTCAGGGTCTGTTTC	1687
Locus_rs13606637-0_T_R_2608247073	Locus_rs13606637	TOP	[C/G]	39702440	GTTGTCCTGGGGAAAGGTGGGTGGCAGTGGCTTGTTTGATGGAAATAGAC	41765499	GTTGTCCTGGGGAAAGGTGGGTGGCAGTGGCTTGTTTGATGGAAATAGAG	5	26	4094723	diploid	Gallus gallus	dbSNP	0	BOT	TTCTACGCAGAGTGCAGCCATTTCCATAAAGGAGTCATTTGAAGGTAGAGAATCCATATG[C/G]TCTATTTCCATCAAACAAGCCACTGCCACCCACCTTTCCCCAGGACAACCCCAATTCAGA	TCTGAATTGGGGTTGTCCTGGGGAAAGGTGGGTGGCAGTGGCTTGTTTGATGGAAATAGA[C/G]CATATGGATTCTCTACCTTCAAATGACTCCTTTATGGAAATGGCTGCACTCTGCGTAGAA	1687
Locus_rs13606694-0_T_F_2608247142	Locus_rs13606694	TOP	[A/G]	72686431	ATGAGGAACAAACGTTCTGCAAAGAGCTTGCACCTTACTGAGGAAGGGGA			5	26	4337447	diploid	Gallus gallus	dbSNP	0	TOP	AATACATGTAATGAGGAACAAACGTTCTGCAAAGAGCTTGCACCTTACTGAGGAAGGGGA[A/G]AGTATTCTTCCTTCACAGAGGGGGTGAGGGTTTCTTGCTGAAGGATATGCTCATAAAAAC	AATACATGTAATGAGGAACAAACGTTCTGCAAAGAGCTTGCACCTTACTGAGGAAGGGGA[A/G]AGTATTCTTCCTTCACAGAGGGGGTGAGGGTTTCTTGCTGAAGGATATGCTCATAAAAAC	1687
Locus_rs13606798-0_B_F_2608247222	Locus_rs13606798	BOT	[T/G]	26703328	TGTGATGGGGAAAGCACTGAAGAGTGGCAGTGAGGAGAAAGAGCTGGAAG			5	26	4624542	diploid	Gallus gallus	dbSNP	0	BOT	GTCACAGGGGTGTGATGGGGAAAGCACTGAAGAGTGGCAGTGAGGAgaaagagctggaag[T/G]gacttccAGGGAAGAAGGGCAGCTCTGTAgtggcagaaggaagggaccCCACTCACGTCC	GGACGTGAGTGGggtcccttccttctgccacTACAGAGCTGCCCTTCTTCCCTggaagtc[A/C]cttccagctctttcTCCTCACTGCCACTCTTCAGTGCTTTCCCCATCACACCCCTGTGAC	1687
Locus_rs13606803-0_T_R_2608247231	Locus_rs13606803	TOP	[A/C]	33623426	GCATCCAAGCAAAAGCTTCTGCTCTGAGCATTGCTGCTGCGTGTCCTCCA			5	26	4643848	diploid	Gallus gallus	dbSNP	0	BOT	GCTCTGAGCCCGGCGTAGGGTGACTGCCCCACTGAGCCCGGCCTCCCTGCACACATGGCA[T/G]TGGAGGACACGCAGCAGCAATGCTCAGAGCAGAAGCTTTTGCTTGGATGCTGGGCTGAGC	GCTCAGCCCAGCATCCAAGCAAAAGCTTCTGCTCTGAGCATTGCTGCTGCGTGTCCTCCA[A/C]TGCCATGTGTGCAGGGAGGCCGGGCTCAGTGGGGCAGTCACCCTACGCCGGGCTCAGAGC	1687
Locus_rs13606842-0_T_R_2608247259	Locus_rs13606842	TOP	[A/C]	42679504	AGGTCTAGTATTTGGAAAGGATTCCACTTTAGAGTGAGAAGTATTCTTCC			5	26	4734476	diploid	Gallus gallus	dbSNP	0	BOT	AGGGTAGAAGTAGCAAATTCTGTTGTTGACCAGTGCTTTAAAGTAGACCTGTGACTTTAG[T/G]GGAAGAATACTTCTCACTCTAAAGTGGAATCCTTTCCAAATACTAGACCTAGACCTTCCA	TGGAAGGTCTAGGTCTAGTATTTGGAAAGGATTCCACTTTAGAGTGAGAAGTATTCTTCC[A/C]CTAAAGTCACAGGTCTACTTTAAAGCACTGGTCAACAACAGAATTTGCTACTTCTACCCT	1687
Locus_rs13606899-0_B_R_2608247341	Locus_rs13606899	BOT	[T/C]	61775317	CTATGAAAAGCCTCTGAAGACAATTTGAGGTTTTGAACTTTAAATGGAAG			5	26	5015246	diploid	Gallus gallus	dbSNP	0	TOP	CACGGATTGCTCCATCTGCACACCCACCTGGACGGGCTGCAAAGATCCCTCTTCCTCACC[A/G]CTTCCATTTAAAGTTCAAAACCTCAAATTGTCTTCAGAGGCTTTTCATAGAACCAGAGAG	CACGGATTGCTCCATCTGCACACCCACCTGGACGGGCTGCAAAGATCCCTCTTCCTCACC[A/G]CTTCCATTTAAAGTTCAAAACCTCAAATTGTCTTCAGAGGCTTTTCATAGAACCAGAGAG	1687
Locus_rs13607080-0_T_F_2608218596	Locus_rs13607080	TOP	[A/G]	55723381	TTTATCAGCATCGGCTTGACAATAAGTGGCAAAACATGAAAATGTTCTGC			5	9	11926221	diploid	Gallus gallus	dbSNP	0	TOP	TCCACATAAGTTTATCAGCATCGGCTTGACAATAAGTGGCAAAACATGAAAATGTTCTGC[A/G]CGGTCAAGCCAGCTGCTCTCAGAACAGAAGCTACGAGCCAACGAGTGGGAACGATGGGAT	TCCACATAAGTTTATCAGCATCGGCTTGACAATAAGTGGCAAAACATGAAAATGTTCTGC[A/G]CGGTCAAGCCAGCTGCTCTCAGAACAGAAGCTACGAGCCAACGAGTGGGAACGATGGGAT	1687
Locus_rs13607501-0_T_F_2608218682	Locus_rs13607501	TOP	[A/G]	57653381	ATGTGTCGTTTATAAAGGATGTGTAAGTATTATTGAGGATACCTGCAGTC			5	9	12729528	diploid	Gallus gallus	dbSNP	0	TOP	GAAACCTTTAATGTGTCGTTTATAAAGGATGTGTAAGTATTATTGAGGATACCTGCAGTC[A/G]GCTTCAGTAGAGGAGCAAAGGCCTGAGGTCTCTCATCTCCTGGTGACTAAAAGTTGTGGG	GAAACCTTTAATGTGTCGTTTATAAAGGATGTGTAAGTATTATTGAGGATACCTGCAGTC[A/G]GCTTCAGTAGAGGAGCAAAGGCCTGAGGTCTCTCATCTCCTGGTGACTAAAAGTTGTGGG	1687
Locus_rs13607565-0_B_F_2608218694	Locus_rs13607565	BOT	[G/C]	32626430	TTAAGCGTGCAACAGCCCACAGAAAGCCATTCGTCTTAGTGCTGTGCTGG	40633399	TTAAGCGTGCAACAGCCCACAGAAAGCCATTCGTCTTAGTGCTGTGCTGC	5	9	12833456	diploid	Gallus gallus	dbSNP	0	BOT	CAGAGCTGGAATTAAGCGTGCAACAGCCCACAGAAAGCCATTCGTCTTagtgctgtgctg[C/G]tgagacgACACAGAAGCGTGGCTGAGGTGCGGAGAGCTGCACTGCAAATCCACCACGTCT	AGACGTGGTGGATTTGCAGTGCAGCTCTCCGCACCTCAGCCACGCTTCTGTGTcgtctca[C/G]cagcacagcactAAGACGAATGGCTTTCTGTGGGCTGTTGCACGCTTAATTCCAGCTCTG	1687
Locus_rs13607931-0_B_R_2608218793	Locus_rs13607931	BOT	[T/G]	56752459	AGTAAATAAATCAACATTTCAGCTGGCAGTTAAAACCTTCTGGACTCCAT			5	9	13631914	diploid	Gallus gallus	dbSNP	0	TOP	CGTGATACCCATTCAGTTTCAGTTTACATTTCTATATAAAACCTCCTCACTAGAAAACAC[A/C]ATGGAGTCCAGAAGGTTTTAACTGCCAGCTGAAATGTTGATTTATTTACTCTCAGAATAC	CGTGATACCCATTCAGTTTCAGTTTACATTTCTATATAAAACCTCCTCACTAGAAAACAC[A/C]ATGGAGTCCAGAAGGTTTTAACTGCCAGCTGAAATGTTGATTTATTTACTCTCAGAATAC	1687
Locus_rs13608320-0_B_R_2608218887	Locus_rs13608320	BOT	[T/C]	72617426	AATGTTGTTGGGGAAGGCACTGGCTGCACAGCCATGGACCAGGTCTTCCA			5	9	14437183	diploid	Gallus gallus	dbSNP	0	TOP	TGCGTAGAAAGGCTGCCCCCTCAGCTTGTTGTTGCACATCATGCAGGTGAAGCACTCCAC[A/G]TGGAAGACCTGGTCCATGGCTGTGCAGCCAGTGCCTTCCCCAACAACATTCTCCCCACAG	TGCGTAGAAAGGCTGCCCCCTCAGCTTGTTGTTGCACATCATGCAGGTGAAGCACTCCAC[A/G]TGGAAGACCTGGTCCATGGCTGTGCAGCCAGTGCCTTCCCCAACAACATTCTCCCCACAG	1687
Locus_rs13608431-0_T_F_2608218912	Locus_rs13608431	TOP	[A/G]	68758464	GCATTTGGACTCACAACACCTGAAGGGCTTCCCAGAACTTCAGGCAGCCA			5	9	14692970	diploid	Gallus gallus	dbSNP	0	TOP	TCAGGGATGAGCATTTGGACTCACAACACCTGAAGGGCTTCCCAGAACTTCAGGCAGCCA[A/G]AGGCTGCAGGGTGAAGGACCAGACCATGGCTGAAACCCAGCCCAAAGCCCAGTGGCCAGG	TCAGGGATGAGCATTTGGACTCACAACACCTGAAGGGCTTCCCAGAACTTCAGGCAGCCA[A/G]AGGCTGCAGGGTGAAGGACCAGACCATGGCTGAAACCCAGCCCAAAGCCCAGTGGCCAGG	1687
Locus_rs13609049-0_B_F_2608219092	Locus_rs13609049	BOT	[T/C]	62710374	TGGGTCATGTAGGAAGGCAGGGAGGTACAAATGAGAATGTAGAAACACAA			5	9	16419926	diploid	Gallus gallus	dbSNP	0	BOT	ATGCATGTTGTGGGTCATgtaggaaggcagggaggtACAAATGAGAATGTAGAAACACAA[T/C]GGAAATACAGAGAGCAAAATAAATTGGAGCTAATTTCAGCCAGCATCCAGATTTCTAGGA	TCCTAGAAATCTGGATGCTGGCTGAAATTAGCTCCAATTTATTTTGCTCTCTGTATTTCC[A/G]TTGTGTTTCTACATTCTCATTTGTacctccctgccttcctacATGACCCACAACATGCAT	1687
Locus_rs13609608-0_T_R_2608225881	Locus_rs13609608	TOP	[A/G]	49807424	CAGAAAGCCAGACCGACTCATGGAGGAATTAAGTTAGTCCTGTGTTAAGC			5	12	5365885	diploid	Gallus gallus	dbSNP	0	BOT	CACTGATAAATTCTATACAGTAAACAAAAACCAGAAGTGTGCTTTGCATAGTTGTAGATA[T/C]GCTTAACACAGGACTAACTTAATTCCTCCATGAGTCGGTCTGGCTTTCTGTCTCCACATA	TATGTGGAGACAGAAAGCCAGACCGACTCATGGAGGAATTAAGTTAGTCCTGTGTTAAGC[A/G]TATCTACAACTATGCAAAGCACACTTCTGGTTTTTGTTTACTGTATAGAATTTATCAGTG	1687
Locus_rs13609686-0_B_F_2608225894	Locus_rs13609686	BOT	[T/C]	44610401	AGAAAAGCTTGATCTGTAAGAGTGACTCCAAGTCAGAGGCTAGTAAATAT			5	12	5489443	diploid	Gallus gallus	dbSNP	0	BOT	TGTAGTTAGAAGAAAAGCTTGATCTGTAAGAGTGACTCCAAGTCAGAGGCTAGTAAATAT[T/C]TGGAGACAGACTGGTTTTATTAGGTAGTAAGACTGTTGGAGGTATTAAACGTCATAAATT	AATTTATGACGTTTAATACCTCCAACAGTCTTACTACCTAATAAAACCAGTCTGTCTCCA[A/G]ATATTTACTAGCCTCTGACTTGGAGTCACTCTTACAGATCAAGCTTTTCTTCTAACTACA	1687
Locus_rs13609987-0_B_R_2608225949	Locus_rs13609987	BOT	[T/C]	19787426	GAGAAGGGAGTCAACAGAGAAGAGGACAGAAGATGCAGCACAGGCAGTAG			5	12	6031339	diploid	Gallus gallus	dbSNP	0	TOP	accactttttATAGTGATATGTTATACACTTTCAGTTGTGTGATAGTGTTATGGTCCAAC[A/G]CTACTGCCTGTGCTGCATCTTCTGTCCTCTTCTCTGTTGACTCCCTTCTCAAGATGCCAG	accactttttATAGTGATATGTTATACACTTTCAGTTGTGTGATAGTGTTATGGTCCAAC[A/G]CTACTGCCTGTGCTGCATCTTCTGTCCTCTTCTCTGTTGACTCCCTTCTCAAGATGCCAG	1687
Locus_rs13610352-0_T_F_2608226036	Locus_rs13610352	TOP	[A/C]	46664383	TTAATTTATGAGTGGCATGGCCTCACTGGACCCATTCCCATATTGTTGGG			5	12	6672252	diploid	Gallus gallus	dbSNP	0	TOP	aaaatgaaatttaatttatGAGTGGCATGGCCTCACTGGACCCATTCCCATATTGTTGGG[A/C]TCTGAGTTTAATTAAGTACTCAGGATGGCATTTTCCATGCAGGGAATATTCATGACACAT	aaaatgaaatttaatttatGAGTGGCATGGCCTCACTGGACCCATTCCCATATTGTTGGG[A/C]TCTGAGTTTAATTAAGTACTCAGGATGGCATTTTCCATGCAGGGAATATTCATGACACAT	1687
Locus_rs13610370-0_T_R_2608226039	Locus_rs13610370	TOP	[A/G]	34723477	TGTCTGCGCTGGCTATTTCTGTTTGGAGAGAAAAAACAGGATGTAGAAGC			5	12	6688481	diploid	Gallus gallus	dbSNP	0	BOT	GCAAAGGCACGAAATGTATTCCTGAATGCACCTATTTTGCTAAAGCTGAAAATAAACGCA[T/C]GCTTCTACATCctgttttttctctccaaacagAAATAGCCAGCGCAGACACAATGCGCCC	GGGCGCATTGTGTCTGCGCTGGCTATTTctgtttggagagaaaaaacagGATGTAGAAGC[A/G]TGCGTTTATTTTCAGCTTTAGCAAAATAGGTGCATTCAGGAATACATTTCGTGCCTTTGC	1687
Locus_rs13610458-0_B_F_2608226058	Locus_rs13610458	BOT	[T/C]	52654396	AATCAGAGCCAAGCCAGAAATTAAAGCAACAAGTTGTTCTGATGTCTCTA			5	12	6802757	diploid	Gallus gallus	dbSNP	0	BOT	CTAACTAACAAATCAGAGCCAAGCCAGAAATTAAAGCAACAAGTTGTTCTGATGTCTCTA[T/C]ATCCTGCAAACACCAATGGTGGACCCCATTCCCCAAGGACACCGTGGCCATGGCCACTGG	CCAGTGGCCATGGCCACGGTGTCCTTGGGGAATGGGGTCCACCATTGGTGTTTGCAGGAT[A/G]TAGAGACATCAGAACAACTTGTTGCTTTAATTTCTGGCTTGGCTCTGATTTGTTAGTTAG	1687
Locus_rs13610632-0_B_F_2608226116	Locus_rs13610632	BOT	[T/C]	24611417	CGTTGTCTCTGTTTGTCAGACAGGAATATAAGCTGGTAGTTTTTACCAGT			5	12	7207284	diploid	Gallus gallus	dbSNP	0	BOT	ATTTATGGGACGTTGTCTCTGTTTGTCAGACAGGAATATAAGCTGGTAGTTTTTACCAGT[T/C]AAAATTTATAATACTGCTGTCTTAGAGTGTTGTGTTCACAGACAGGCATAGCTAGAAGGG	CCCTTCTAGCTATGCCTGTCTGTGAACACAACACTCTAAGACAGCAGTATTATAAATTTT[A/G]ACTGGTAAAAACTACCAGCTTATATTCCTGTCTGACAAACAGAGACAACGTCCCATAAAT	1687
Locus_rs13610692-0_B_F_2608226134	Locus_rs13610692	BOT	[T/C]	71719508	CTTTCCTAAAATATCCTGCCTTCAGATTTTAAAGGACCAAGAGAAAGCAC			5	12	7331365	diploid	Gallus gallus	dbSNP	0	BOT	GGGACAGGTGCTTTCCTAAAATATCCTGCCTTCAGATTTTAAAGGACCAAGAGAAAGCAC[T/C]GTCTGACTTTTAGGGGTATGTTTGGCGTATCTCAAAGACTTGCAGTGCAAGGCTATTGCC	GGCAATAGCCTTGCACTGCAAGTCTTTGAGATACGCCAAACATACCCCTAAAAGTCAGAC[A/G]GTGCTTTCTCTTGGTCCTTTAAAATCTGAAGGCAGGATATTTTAGGAAAGCACCTGTCCC	1687
Locus_rs13611390-0_B_F_2608226448	Locus_rs13611390	BOT	[T/G]	23627398	AAAAGGGGTTGAGAATGCAGCAATTCTCTATGCAATATCTTGAAATATAC			5	12	9414543	diploid	Gallus gallus	dbSNP	0	BOT	CCCATGTACAAAAAGGGGTTGAGAATGCAGCAATTCTCTATGCAATATCTTGAAATATAC[T/G]GTCCTTTCTTGTTAAGTTACATAATATCATTAAGTCTACAGAGTACCATTGTTGATAAAA	TTTTATCAACAATGGTACTCTGTAGACTTAATGATATTATGTAACTTAACAAGAAAGGAC[A/C]GTATATTTCAAGATATTGCATAGAGAATTGCTGCATTCTCAACCCCTTTTTGTACATGGG	1687
Locus_rs13611481-0_T_R_2608226479	Locus_rs13611481	TOP	[A/T]	69787435	TTTTTGTGCTTCATTAAGCATCTCTGTACAACTGTGCGTTTGTTGACAAA	41652499	TTTTTGTGCTTCATTAAGCATCTCTGTACAACTGTGCGTTTGTTGACAAT	5	12	9610770	diploid	Gallus gallus	dbSNP	0	BOT	TCAAAGTTAGCAACCCCGCTCTCATGGGCCATGGTTCTGCACTTTTGCTCTGGCTCGCTC[A/T]TTGTCAACAAACGCACAGTTGTACAGAGATGCTTAATGAAGCACAAAAACATGGCTCATA	TATGAGCCATGTTTTTGTGCTTCATTAAGCATCTCTGTACAACTGTGCGTTTGTTGACAA[A/T]GAGCGAGCCAGAGCAAAAGTGCAGAACCATGGCCCATGAGAGCGGGGTTGCTAACTTTGA	1687
Locus_rs13611735-0_B_F_2608226594	Locus_rs13611735	BOT	[T/C]	16698444	ATTAGAATTACCAGCACCATCGTTGTAGAGGTTACTACAGTTGACTTGCA			5	12	10374837	diploid	Gallus gallus	dbSNP	0	BOT	AATTACGCATATTAGAATTACCAGCACCATCGTTGTAGAGGTTACTACAGTTGACTTGCA[T/C]TACATATGTCCTCCTAGCATTTCCCCTCTGGTAGAACAAGCAAAGATTCTTTAGGTCCCC	GGGGACCTAAAGAATCTTTGCTTGTTCTACCAGAGGGGAAATGCTAGGAGGACATATGTA[A/G]TGCAAGTCAACTGTAGTAACCTCTACAACGATGGTGCTGGTAATTCTAATATGCGTAATT	1687
Locus_rs13611777-0_B_R_2608226605	Locus_rs13611777	BOT	[T/C]	73684459	AGAGCAGAGGACAACTTCACACCTACATGGCATGCCCACGTAGGCACAGC			5	12	10440039	diploid	Gallus gallus	dbSNP	0	TOP	TCCACATTAAATGGCTGCATATTTGATGTTTAGGGGTTCTGTGTGAGGCACTTCGTGCCT[A/G]GCTGTGCCTACGTGGGCATGCCATGTAGGTGTGAAGTTGTCCTCTGCTCTTCAGAGCTAT	TCCACATTAAATGGCTGCATATTTGATGTTTAGGGGTTCTGTGTGAGGCACTTCGTGCCT[A/G]GCTGTGCCTACGTGGGCATGCCATGTAGGTGTGAAGTTGTCCTCTGCTCTTCAGAGCTAT	1687
Locus_rs13612052-0_T_F_2608226686	Locus_rs13612052	TOP	[A/G]	45693500	AGGCAACTGGAAGCAGAATGAGTGAATAAAATCAGGTCAAATGAAGTCCT			5	12	11152028	diploid	Gallus gallus	dbSNP	0	TOP	GAGAAAGCCCAGGCAACTGGAAGCAGAATGAGTGAATAAAATCAGGTCAAATGAAGTCCT[A/G]CTACAAGCAAGGATGACCCAGTCAAGGATGGATGCTCTATACCTGCTGTAGCTGACTGCA	GAGAAAGCCCAGGCAACTGGAAGCAGAATGAGTGAATAAAATCAGGTCAAATGAAGTCCT[A/G]CTACAAGCAAGGATGACCCAGTCAAGGATGGATGCTCTATACCTGCTGTAGCTGACTGCA	1687
Locus_rs13612082-0_T_F_2608226694	Locus_rs13612082	TOP	[A/C]	17661384	TACAGACTACACATTAACAAAAAGAGTGCAGAGCTACTAAGAATTAACAC			5	12	11201415	diploid	Gallus gallus	dbSNP	0	TOP	GCATTCTGACTACAGACTACACATTAACAAAAAGAGTGCAGAGCTACTAAGAATTAACAC[A/C]TGGGGAACCCAAGAGCTGACCCCAAAAGCCAACCCCACAGCTACTGGAAAATGACAGTCC	GCATTCTGACTACAGACTACACATTAACAAAAAGAGTGCAGAGCTACTAAGAATTAACAC[A/C]TGGGGAACCCAAGAGCTGACCCCAAAAGCCAACCCCACAGCTACTGGAAAATGACAGTCC	1687
Locus_rs13612170-0_T_F_2608226740	Locus_rs13612170	TOP	[A/G]	37633436	GCATGCTCTCATAGCTCTCTTTCTGTCAAATGCATCTACGGGGATTTGCA			5	12	11469973	diploid	Gallus gallus	dbSNP	0	TOP	TCTGCATTCTGCATGCTCTCATAGCTCTCTTTCTGTCAAATGCATCTACGGGGATTTGCA[A/G]TGGTTGCATTTTGGGGGGAGGAAACGTTTCAAGCCAAGCAGACCTTACTCTGCACCTATC	TCTGCATTCTGCATGCTCTCATAGCTCTCTTTCTGTCAAATGCATCTACGGGGATTTGCA[A/G]TGGTTGCATTTTGGGGGGAGGAAACGTTTCAAGCCAAGCAGACCTTACTCTGCACCTATC	1687
Locus_rs13612416-0_B_F_2608226816	Locus_rs13612416	BOT	[T/C]	61655399	GAATATGGGTATTTTGTACCACTGAGGCATGTCTTTTTGGCAAGCTTCCC			5	12	12135243	diploid	Gallus gallus	dbSNP	0	BOT	GGCTTCCTCTGAATATGGGTATTTTGTACCACTGAGGCATGTCTTTTTGGCAAGCTTCCC[T/C]CTGCTTCAAGAGGGCTAAATTTGGCTACTGTTCAGCCATCCTACCTAGTTACATGAGATA	TATCTCATGTAACTAGGTAGGATGGCTGAACAGTAGCCAAATTTAGCCCTCTTGAAGCAG[A/G]GGGAAGCTTGCCAAAAAGACATGCCTCAGTGGTACAAAATACCCATATTCAGAGGAAGCC	1687
Locus_rs13612700-0_T_R_2608226907	Locus_rs13612700	TOP	[A/G]	66703341	CTTCCTCAGATAACACAGCTTCTTCCAATTTTTATAACCATTTTCTAAGG			5	12	12856095	diploid	Gallus gallus	dbSNP	0	BOT	AAACCATGTGAGTCTAATGATGCCATTTAACAGACTGTTTTTCTTGGCATAAATAAGGAC[T/C]CCTTAGAAAATGGTTATAAAAATTGGAAGAAGCTGTGTTATCTGAGGAAGTTGCTAAAAA	TTTTTAGCAACTTCCTCAGATAACACAGCTTCTTCCAATTTTTATAACCATTTTCTAAGG[A/G]GTCCTTATTTATGCCAAGAAAAACAGTCTGTTAAATGGCATCATTAGACTCACATGGTTT	1687
Locus_rs13612706-0_B_R_2608226909	Locus_rs13612706	BOT	[T/C]	69655437	CTCCACATAATTGAATTCACATCTCTGCTCTCTGGGGTGACTGTGCTCAT			5	12	12867052	diploid	Gallus gallus	dbSNP	0	TOP	GTCAGTAGCCTTGATTTTTAGGTGCCTGCTGTAGTTTGTAAACCCTTGCAGGCTTCAGCA[A/G]ATGAGCACAGTCACCCCAGAGAGCAGAGATGTGAATTCAATTATGTGGAGTATGTTGAAT	GTCAGTAGCCTTGATTTTTAGGTGCCTGCTGTAGTTTGTAAACCCTTGCAGGCTTCAGCA[A/G]ATGAGCACAGTCACCCCAGAGAGCAGAGATGTGAATTCAATTATGTGGAGTATGTTGAAT	1687
Locus_rs13612844-0_B_R_2608226975	Locus_rs13612844	BOT	[G/C]	13775313	CCTTTGCTCCTTAGCTGCACTCAGGGAGAAGAAAGCAACTTTGAAGAGCG	25746393	CCTTTGCTCCTTAGCTGCACTCAGGGAGAAGAAAGCAACTTTGAAGAGCC	5	12	13276662	diploid	Gallus gallus	dbSNP	0	TOP	CTGGACCAGGATTTTCTCTCTGGGTAGAATTAAaaggctgcaccctgcgtgtGTAGTACA[C/G]GCTCTTCAAAGTTGCTTTCTTCTCCCTGAGTGCAGCTAAGGAGCAAAGGACACCAGCCCA	CTGGACCAGGATTTTCTCTCTGGGTAGAATTAAaaggctgcaccctgcgtgtGTAGTACA[C/G]GCTCTTCAAAGTTGCTTTCTTCTCCCTGAGTGCAGCTAAGGAGCAAAGGACACCAGCCCA	1687
Locus_rs13613210-0_B_F_2608227074	Locus_rs13613210	BOT	[T/C]	70807427	GCTGAGTTCAGTTTATGCCTCGGTCAGCCATCATCCTCAGATGAAACAAC			5	12	13979898	diploid	Gallus gallus	dbSNP	0	BOT	TGCTCCCAGAGCTGAGTTCAGTTTATGCCTCGGTCAGCCATCATCCTCAGATGAAACAAC[T/C]TCAGTGAGTGACTGAGCACCCTTCATGCAGCCCCCACTGCCATCTGAGCACTGCACATGG	CCATGTGCAGTGCTCAGATGGCAGTGGGGGCTGCATGAAGGGTGCTCAGTCACTCACTGA[A/G]GTTGTTTCATCTGAGGATGATGGCTGACCGAGGCATAAACTGAACTCAGCTCTGGGAGCA	1687
Locus_rs13613487-0_T_F_2608227172	Locus_rs13613487	TOP	[A/G]	38739358	GGAAGGAAAACTAATTTGCTCTGTCTTCTCTGCTTGTTCAAAGCAGAGAG			5	12	14635683	diploid	Gallus gallus	dbSNP	0	TOP	CCACTAGTTTGGAAGGAAAACTAATTTGCTCTGTCTTCTCTGCTTGTTCAAAGCAGAGAG[A/G]CAGCTTAGAGAAAGCAGAGAGTAAAAACTAACCATTTGCACTCTTTGGGGAGCACCTGCA	CCACTAGTTTGGAAGGAAAACTAATTTGCTCTGTCTTCTCTGCTTGTTCAAAGCAGAGAG[A/G]CAGCTTAGAGAAAGCAGAGAGTAAAAACTAACCATTTGCACTCTTTGGGGAGCACCTGCA	1687
Locus_rs13613508-0_T_F_2608227178	Locus_rs13613508	TOP	[A/C]	36674346	TTTTTTACTACTTCTTTTTTTGGATAAGGAAAATGCTCATGTGGCCAACA			5	12	14664157	diploid	Gallus gallus	dbSNP	0	TOP	ttttttttttttttttactacttctttttttGGATAAGGAAAATGCTCATGTGGCCAACA[A/C]TGGTCACTCTACAGGCTTCAATAAGAAAAGGAcacttgatttaaaaaataaatacttaaa	ttttttttttttttttactacttctttttttGGATAAGGAAAATGCTCATGTGGCCAACA[A/C]TGGTCACTCTACAGGCTTCAATAAGAAAAGGAcacttgatttaaaaaataaatacttaaa	1687
Locus_rs13613939-0_T_F_2608224184	Locus_rs13613939	TOP	[C/G]	31666341	CCATTGCAATCATAACTGTTATTTGGCATAGTAAAACTCTCCCTCAAAAC	51624328	CCATTGCAATCATAACTGTTATTTGGCATAGTAAAACTCTCCCTCAAAAG	5	11	13400123	diploid	Gallus gallus	dbSNP	0	TOP	TAATCTTATTCCCATTGCAATCATAACTGTTATTTGGCATAGTAAAACTCTCCCTCAAAA[C/G]ACATCACAGAAGCTTAAATTTGCAATACCGTTCAAAAAAGCAATTAGCTACTTATTTTTT	TAATCTTATTCCCATTGCAATCATAACTGTTATTTGGCATAGTAAAACTCTCCCTCAAAA[C/G]ACATCACAGAAGCTTAAATTTGCAATACCGTTCAAAAAAGCAATTAGCTACTTATTTTTT	1687
Locus_rs13614025-0_B_F_2608214594	Locus_rs13614025	BOT	[T/C]	16645303	AGCCGTGGAGATACACAGCACTGCAGACTTTGTTTGATTGAGTAGCAGTC			5	8	539693	diploid	Gallus gallus	dbSNP	0	BOT	TCCCTTTTATAGCCGTGGAGAtacacagcactgcagacttTGTTTGATTGAGTAGCAGTC[T/C]GGGAATTTTTCAAAGTAGGAAAATCAAGAGAATCTAAATCTGAATTTCGGCCAGTTCATC	GATGAACTGGCCGAAATTCAGATTTAGATTCTCTTGATTTTCCTACTTTGAAAAATTCCC[A/G]GACTGCTACTCAATCAAACAaagtctgcagtgctgtgtaTCTCCACGGCTATAAAAGGGA	1687
Locus_rs13614391-0_B_R_2608214719	Locus_rs13614391	BOT	[T/G]	36654374	AAGAGTCCTTCTGCTGTGCTCGGTCAGCTACCCCACCAGAAATGAACGTG			5	8	1783381	diploid	Gallus gallus	dbSNP	0	TOP	GCTAGTTTATACAAACAGATGTATTCAAGACTATCAACTTCTCAGTTTAAATAACATGTC[A/C]CACGTTCATTTCTGGTGGGGTAGCTGACCgagcacagcagaaggactCTTAGCACTCATC	GCTAGTTTATACAAACAGATGTATTCAAGACTATCAACTTCTCAGTTTAAATAACATGTC[A/C]CACGTTCATTTCTGGTGGGGTAGCTGACCgagcacagcagaaggactCTTAGCACTCATC	1687
Locus_rs13614457-0_B_F_2608214744	Locus_rs13614457	BOT	[T/C]	35790461	TCTGCGTCAAGCCTCTAACTCCTGTTTACCAAGCACAGAAAGACATTCCA			5	8	2008112	diploid	Gallus gallus	dbSNP	0	BOT	TCCAGCAGTTTCTGCGTCAAGCCTCTAACTCCTGTTTACCAAGCACAGAAAGACATTCCA[T/C]CTTACCTTTCAAACTACAACACAATGAATACCTATGAAAACCATACGTGATTCAGGActa	tagTCCTGAATCACGTATGGTTTTCATAGGTATTCATTGTGTTGTAGTTTGAAAGGTAAG[A/G]TGGAATGTCTTTCTGTGCTTGGTAAACAGGAGTTAGAGGCTTGACGCAGAAACTGCTGGA	1687
Locus_rs13614747-0_B_R_2608214805	Locus_rs13614747	BOT	[G/C]	44703301	ACATTAAAACCCCCTAGAACATTTTTGTCTATTTAGAATAATAGAGAGAG	54673376	ACATTAAAACCCCCTAGAACATTTTTGTCTATTTAGAATAATAGAGAGAC	5	8	2713018	diploid	Gallus gallus	dbSNP	0	TOP	AGCTCTTTCAAAGTATAGTGATTATTGAGATATTTAATAAGGAGTAAACACTACAGAACA[C/G]TCTCTCTATTATTCTAAATAGACAAAAATGTTCTAGGGGGTTTTAATGTTTTCctcactt	AGCTCTTTCAAAGTATAGTGATTATTGAGATATTTAATAAGGAGTAAACACTACAGAACA[C/G]TCTCTCTATTATTCTAAATAGACAAAAATGTTCTAGGGGGTTTTAATGTTTTCctcactt	1687
Locus_rs13614778-0_B_R_2608214817	Locus_rs13614778	BOT	[T/C]	59713502	GAATCGCACTTCAGAGTATCTTCTGATGTTGTACTTCACTTGAAGCAAAC			5	8	2840845	diploid	Gallus gallus	dbSNP	0	TOP	agTTGGGAGGTTCCTTTCTGTTGTGAGAAACCTTGTAGATAATCTTGTGCTTAGGTCATC[A/G]GTTTGCTTCAAGTGAAGTACAACATCAGAAGATACTCTGAAGTGCGATTCTCAAATGACC	agTTGGGAGGTTCCTTTCTGTTGTGAGAAACCTTGTAGATAATCTTGTGCTTAGGTCATC[A/G]GTTTGCTTCAAGTGAAGTACAACATCAGAAGATACTCTGAAGTGCGATTCTCAAATGACC	1687
Locus_rs13615143-0_B_R_2608214919	Locus_rs13615143	BOT	[T/C]	61618349	GACAGACTGAACGGGGATGGGCTGCAGGAGGTCTTTACCACCAACCTCTT			5	8	3812082	diploid	Gallus gallus	dbSNP	0	TOP	CAGCACCCACTGGGCCGTGTTACCCAGACCTTCGCTCAGCCTCACCAGGATGAAGTGCCC[A/G]AAGAGGTTGGTGGTAAAGACCTCCTGCAGCCCATCCCCGTTCAGTCTGTCCGTCTGCGTC	CAGCACCCACTGGGCCGTGTTACCCAGACCTTCGCTCAGCCTCACCAGGATGAAGTGCCC[A/G]AAGAGGTTGGTGGTAAAGACCTCCTGCAGCCCATCCCCGTTCAGTCTGTCCGTCTGCGTC	1687
Locus_rs13615166-0_T_F_2608214924	Locus_rs13615166	TOP	[A/G]	55679340	AAAAGACCTGAAAATACAATTCCTCAAAGCCGTTTGGAAGCAGCTGATGG			5	8	3855921	diploid	Gallus gallus	dbSNP	0	TOP	ATCCAATGATAAAAGACCTGAAAATACAATTCCTCAAAGCCGTTTGGAAGCAGCTGATGG[A/G]GATGAGGGATGCAGATGACTCAGAAAAGCACCCGACGGGGTGATGCAGCTCTGCCCGTCC	ATCCAATGATAAAAGACCTGAAAATACAATTCCTCAAAGCCGTTTGGAAGCAGCTGATGG[A/G]GATGAGGGATGCAGATGACTCAGAAAAGCACCCGACGGGGTGATGCAGCTCTGCCCGTCC	1687
Locus_rs13615361-0_T_R_2608229047	Locus_rs13615361	TOP	[A/G]	11722482	TAATTTCTTTCTATCACAAAGCAGAGAATATACAGATCGGTCACTTCAGC			5	13	9587654	diploid	Gallus gallus	dbSNP	0	BOT	CAGAATAAATGAGAGCTACAAAAATACCATTGCAACTAACACTGCACATCATTTTTCAAT[T/C]GCTGAAGTGACCGATCTGTATATTCTCTGCTTTGTGATAGAAAGAAATTAATGGGGAGAC	GTCTCCCCATTAATTTCTTTCTATCACAAAGCAGAGAATATACAGATCGGTCACTTCAGC[A/G]ATTGAAAAATGATGTGCAGTGTTAGTTGCAATGGTATTTTTGTAGCTCTCATTTATTCTG	1687
Locus_rs13615423-0_T_R_2608251353	Locus_rs13615423	TOP	[A/G]	51731505	AAGGGAAGAAGGGACTTTTTTGGGGGGTGCGTGTGTGGGTGGCTACCTGG			5	z	7619700	diploid	Gallus gallus	dbSNP	0	BOT	ATACaaaaaaaGACTTATGGCATTGTTAAATTATTGTGTAACAAGACAAGTTTTCTGAAT[T/C]CCAGGTAGCCACCCACACACGCACCCCCCAAAAAAGTCCCTTCTTCCCTTTGTCTTTTGT	ACAAAAGACAAAGGGAAGAAGGGACTTTTTTGGGGGGTGCGTGTGTGGGTGGCTACCTGG[A/G]ATTCAGAAAACTTGTCTTGTTACACAATAATTTAACAATGCCATAAGTCtttttttGTAT	1687
Locus_rs13615428-0_B_F_2608251356	Locus_rs13615428	BOT	[T/C]	59751506	AAATAAGCTTCAAAACCCCAACCCCATGGGCATCACACTGACCTGCTGCT			5	z	7651562	diploid	Gallus gallus	dbSNP	0	BOT	ACACATGGCAAAATAAGCTTCAAAACCCCAACCCCATGGGCATCACACTGACCTGCTGCT[T/C]ATCACCACCTGCTAGTGCTGACTGAACCAATCCCCAACACCTGCTTTGAGGCTTTTCCTT	AAGGAAAAGCCTCAAAGCAGGTGTTGGGGATTGGTTCAGTCAGCACTAGCAGGTGGTGAT[A/G]AGCAGCAGGTCAGTGTGATGCCCATGGGGTTGGGGTTTTGAAGCTTATTTTGCCATGTGT	1687
Locus_rs13615525-0_T_R_2608220089	Locus_rs13615525	TOP	[A/G]	10686396	ACTTGCATTCCTCCCTCTCAACATCTCCATAGGTCCAGTCACCAAAGACT			5	10	2290697	diploid	Gallus gallus	dbSNP	0	BOT	ACGAGCACAAAGGGATGCTGGCCTCAATATGGGACATAGGTCTGAGAGACCACCACCCCA[T/C]AGTCTTTGGTGACTGGACCTATGGAGATGTTGAGAGGGAGGAATGCAAGTGATCTGTTGG	CCAACAGATCACTTGCATTCCTCCCTCTCAACATCTCCATAGGTCCAGTCACCAAAGACT[A/G]TGGGGTGGTGGTCTCTCAGACCTATGTCCCATATTGAGGCCAGCATCCCTTTGTGCTCGT	1687
Locus_rs13615737-0_B_R_2608220023	Locus_rs13615737	BOT	[T/C]	69661343	CACCTGAAAGAATAACACTTTTTGCTTGGACTCTTCATTATTACCACCCA			5	10	1828330	diploid	Gallus gallus	dbSNP	0	TOP	ttaatagaaattataGATGCTAAAGTTGTGTGAAAAATATGTGTTAAAATTTGTACTTAA[A/G]TGGGTGGTAATAATGAAGAGTCCAAGCAAAAAGTGTTATTCTTTCAGGTGGGAAAATTGT	ttaatagaaattataGATGCTAAAGTTGTGTGAAAAATATGTGTTAAAATTTGTACTTAA[A/G]TGGGTGGTAATAATGAAGAGTCCAAGCAAAAAGTGTTATTCTTTCAGGTGGGAAAATTGT	1687
Locus_rs13616068-0_T_F_2608219872	Locus_rs13616068	TOP	[A/G]	13731389	AGAGTTGAGATTAAGGCTGGGGCCTTCAAAGCCCCAGTGTTGATAGCTGG			5	10	916921	diploid	Gallus gallus	dbSNP	0	TOP	CTGGGAAAATAGAGTTGAGATTAAGGCTGGGGCCTTCAAAGCCCCAGTGTTGATAGCTGG[A/G]CTTCAGCAGAAGTGCCCAGTCTGTTGCAGCTCATTTGCAGGTGCCAGCCCCAAGAACTTG	CTGGGAAAATAGAGTTGAGATTAAGGCTGGGGCCTTCAAAGCCCCAGTGTTGATAGCTGG[A/G]CTTCAGCAGAAGTGCCCAGTCTGTTGCAGCTCATTTGCAGGTGCCAGCCCCAAGAACTTG	1687
Locus_rs13616085-0_B_F_2608219866	Locus_rs13616085	BOT	[T/C]	55633401	AAGTTTCCCTACTGCTAAGTTACTCTCATCCTTTCACTTTCTATACATCT			5	10	883248	diploid	Gallus gallus	dbSNP	0	BOT	CTGTTCCCCAAAGTTTCCCTACTGCTAAGTTACTCTCATCCTTTCACTTTCTATACATCT[T/C]CCATAAGAGTCACATTGGCACCTGCATTAATTCAAGAAAACCTGAAATTTAATTTCTAAC	GTTAGAAATTAAATTTCAGGTTTTCTTGAATTAATGCAGGTGCCAATGTGACTCTTATGG[A/G]AGATGTATAGAAAGTGAAAGGATGAGAGTAACTTAGCAGTAGGGAAACTTTGGGGAACAG	1687
Locus_rs13616138-0_T_R_2608219851	Locus_rs13616138	TOP	[A/G]	21689444	CTGTTTAAGGAGACTAATTAATGTTTAAATAGCAGGAGCTCAGCCAGCAG			5	10	811354	diploid	Gallus gallus	dbSNP	0	BOT	AGTGATGCTCTCACCAGTTTCTCACTGTCTCAGAACTGTGATATCCGGATGTGGCCTCAA[T/C]CTGCTGGCTGAGCTCCTGCTATTTAAACATTAATTAGTCTCCTTAAACAGGGAGCCAAGG	CCTTGGCTCCCTGTTTAAGGAGACTAATTAATGTTTAAATAGCAGGAGCTCAGCCAGCAG[A/G]TTGAGGCCACATCCGGATATCACAGTTCTGAGACAGTGAGAAACTGGTGAGAGCATCACT	1687
Locus_rs13616463-0_B_R_2608177511	Locus_rs13616463	BOT	[T/C]	44701491	TCTCTTTTGAAGGATTAGGAAAAAAGCTCATGCCAAGATAGAGCCTACCA			5	2	54423340	diploid	Gallus gallus	dbSNP	0	TOP	GTAAATTGAATGAGCTTGAAAACTGTTTTATCTCAGTTATTCTTTTAACCATTAGGAGGT[A/G]TGGTAGGCTCTATCTTGGCATGAGCTTTTTTCCTAATCCTTCAAAAGAGATGTGTATATG	GTAAATTGAATGAGCTTGAAAACTGTTTTATCTCAGTTATTCTTTTAACCATTAGGAGGT[A/G]TGGTAGGCTCTATCTTGGCATGAGCTTTTTTCCTAATCCTTCAAAAGAGATGTGTATATG	1687
Locus_rs13616484-0_B_F_2608177514	Locus_rs13616484	BOT	[T/C]	20695405	CTCAGTTCTTTTTTTTGTAAAGGTGCAGTCTGATGACAGAATTGCCTAAT			5	2	54516537	diploid	Gallus gallus	dbSNP	0	BOT	TATACCCGGCctcagttcttttttttgtaaaggTGCAGTCTGATGACAGAATTGCCTAAT[T/C]GTGACATATGAAATAGTAGGTGTTGATCCtagctaattttttttattaaggtaATTAtct	agaTAATtaccttaataaaaaaaattagctaGGATCAACACCTACTATTTCATATGTCAC[A/G]ATTAGGCAATTCTGTCATCAGACTGCAcctttacaaaaaaaagaactgagGCCGGGTATA	1687
Locus_rs13617070-0_B_F_2608177680	Locus_rs13617070	BOT	[T/C]	19686436	AGAGATACATATACATTCACATGGAGGATTCAGTCACATTTGAAAGTATT			5	2	56583758	diploid	Gallus gallus	dbSNP	0	BOT	GTTTAACTTGAGAGATACATATACATTCACATGGAGGATTCAGTCACATTTGAAAGTATT[T/C]ACCCTTAATTATAGTAACATTGAAGCTGTAAATAAGAAGtataatatggaaaaaaaagtt	aacttttttttccatattataCTTCTTATTTACAGCTTCAATGTTACTATAATTAAGGGT[A/G]AATACTTTCAAATGTGACTGAATCCTCCATGTGAATGTATATGTATCTCTCAAGTTAAAC	1687
Locus_rs13617493-0_B_F_2608177778	Locus_rs13617493	BOT	[T/C]	38750347	TGACCGTGTCTGCGTCTCCTGTCATTTTTTGAATGAAGCCTGTGTTAGTG			5	2	57858703	diploid	Gallus gallus	dbSNP	0	BOT	GTTTGAACAGTGACCGTGTCTGCGTCTCCTGTCATTTTTTGAATGAAGCCTGTGTTAGTG[T/C]TTCACGTTATTCTCAGACTGatcagcacatccacactgCTCTCTGGGCTTTCTTCATTCC	GGAATGAAGAAAGCCCAGAGAGcagtgtggatgtgctgatCAGTCTGAGAATAACGTGAA[A/G]CACTAACACAGGCTTCATTCAAAAAATGACAGGAGACGCAGACACGGTCACTGTTCAAAC	1687
Locus_rs13617738-0_B_R_2608177823	Locus_rs13617738	BOT	[T/C]	40663461	CAAAGCCAAATCTATATGTGAAGGCCAGTATACATGGCAGGACAATAAAC			5	2	58440320	diploid	Gallus gallus	dbSNP	0	TOP	TTCAGTATGTTAGGGAATTAGAAAACACCTGAGGTGACTAGTAAATATTGAAATTTATGA[A/G]GTTTATTGTCCTGCCATGTATACTGGCCTTCACATATAgatttggctttgcttttgggga	TTCAGTATGTTAGGGAATTAGAAAACACCTGAGGTGACTAGTAAATATTGAAATTTATGA[A/G]GTTTATTGTCCTGCCATGTATACTGGCCTTCACATATAgatttggctttgcttttgggga	1687
Locus_rs13618237-0_T_F_2608177930	Locus_rs13618237	TOP	[A/C]	20626366	TGTTTGAGCTTTGCCTAAGTGAATGTATGGTCTGGACCTGCCAGCTATTA			5	2	59521976	diploid	Gallus gallus	dbSNP	0	TOP	TCATTTAGGATGTTTGAGCTTTGCCTAAGTGAATGTATGGTCTGGACCTGCCAGCTATTA[A/C]TCATCACTGTTTTAATACAGCCACTTCAATCACCAGACAGCAGTTTTCCAAGTTACATAC	TCATTTAGGATGTTTGAGCTTTGCCTAAGTGAATGTATGGTCTGGACCTGCCAGCTATTA[A/C]TCATCACTGTTTTAATACAGCCACTTCAATCACCAGACAGCAGTTTTCCAAGTTACATAC	1687
Locus_rs13618372-0_B_F_2608177960	Locus_rs13618372	BOT	[T/C]	56783432	AACAACAATGGCAATTTAGCACTCACAGATAGAGTAGAGCTGTATCTGCT			5	2	59879041	diploid	Gallus gallus	dbSNP	0	BOT	ATCTACTGAGAACAACAATGGCAATTTAGCACTCACAGATAGAGTAGAGCTGTATCTGCT[T/C]GTAGTATATACTGCTGTAACTTCCTCAAAACATGCCTGAGTACCAATATTTCTTCTTTAA	TTAAAGAAGAAATATTGGTACTCAGGCATGTTTTGAGGAAGTTACAGCAGTATATACTAC[A/G]AGCAGATACAGCTCTACTCTATCTGTGAGTGCTAAATTGCCATTGTTGTTCTCAGTAGAT	1687
Locus_rs13618382-0_T_F_2608177962	Locus_rs13618382	TOP	[A/G]	52643440	GGATGCAAGAGCTCAGCCTCCTCACCCACAGAAACATGCAGGTACCTGGT			5	2	59899515	diploid	Gallus gallus	dbSNP	0	TOP	ATGTGTAAAAGGATGCAAGAGCTCAGCCTCCTCACCCACAGAAACATGCAGGTACCTGGT[A/G]CTCCAACTTGCTGCTGCCCCCAAGCAGAACTCTTGGGGCAGGCTGTCACAGCCAGCGGGT	ATGTGTAAAAGGATGCAAGAGCTCAGCCTCCTCACCCACAGAAACATGCAGGTACCTGGT[A/G]CTCCAACTTGCTGCTGCCCCCAAGCAGAACTCTTGGGGCAGGCTGTCACAGCCAGCGGGT	1687
Locus_rs13618427-0_B_F_2608177976	Locus_rs13618427	BOT	[T/C]	30600506	TCCTTCATTTATAGCTATGAGCTGTCTGTCCATGCTTATGTGCTGAAAGG			5	2	60028793	diploid	Gallus gallus	dbSNP	0	BOT	GTCATGATTCTCCTTCATTTATAGCTATGAGCTGTCTGTCCATGCTTATGTGCTGAAAGG[T/C]ATTGATGCACTCTTGAAAGAGCCCTGTAGTGCTCATTTAATCAGTGTCGGCACTGCATTT	AAATGCAGTGCCGACACTGATTAAATGAGCACTACAGGGCTCTTTCAAGAGTGCATCAAT[A/G]CCTTTCAGCACATAAGCATGGACAGACAGCTCATAGCTATAAATGAAGGAGAATCATGAC	1687
Locus_rs13618472-0_B_F_2608177986	Locus_rs13618472	BOT	[T/C]	72718307	GGAAGCAAGTTAAGTTTTTAGGAGTCCAAAGGACAGATTGTAGAGGTAGC			5	2	60150420	diploid	Gallus gallus	dbSNP	0	BOT	CAATGGTTTGGGAAGCAAGTTAAGTTTTTAGGAGTCCAAAGGACAGATTGTAGAGGTAGC[T/C]GCCTATGTGGCAGATAGAGCTAATGGTCTGGACTGCTTTCTCAGTCAGTGGAGAGAGATT	AATCTCTCTCCACTGACTGAGAAAGCAGTCCAGACCATTAGCTCTATCTGCCACATAGGC[A/G]GCTACCTCTACAATCTGTCCTTTGGACTCCTAAAAACTTAACTTGCTTCCCAAACCATTG	1687
Locus_rs13618657-0_T_F_2608178022	Locus_rs13618657	TOP	[A/G]	57787453	TCTTTTCCACTTCTTTGCTTCTGATCAATTTCCTGGTATAGCTGCATTAG			5	2	60589930	diploid	Gallus gallus	dbSNP	0	TOP	tttactactttcttttccacttctttGCTTCTGATCAATTTCCTGGTATAGCTGCATTAG[A/G]CTGATTCTAAGCTCATTTGATTCTATTAATATAACTTTACATATGTAGGTAGCAGCAACC	tttactactttcttttccacttctttGCTTCTGATCAATTTCCTGGTATAGCTGCATTAG[A/G]CTGATTCTAAGCTCATTTGATTCTATTAATATAACTTTACATATGTAGGTAGCAGCAACC	1687
Locus_rs13618920-0_T_F_2608178110	Locus_rs13618920	TOP	[C/G]	29802453	CAAGAACGATTCCTAGATGGTACATATCCTGAAATGACAGATAACATTAC	70669417	CAAGAACGATTCCTAGATGGTACATATCCTGAAATGACAGATAACATTAG	5	2	61095519	diploid	Gallus gallus	dbSNP	0	TOP	TGCCCTTTCCACAAGAACGATTCCTAGATGGTACATATCCTGAAATGACAGATAACATTA[C/G]TTGTTGGAAACTCCCCTGAACATTATGCTACAGAGATATTAATAATATTATCCACAGGAT	TGCCCTTTCCACAAGAACGATTCCTAGATGGTACATATCCTGAAATGACAGATAACATTA[C/G]TTGTTGGAAACTCCCCTGAACATTATGCTACAGAGATATTAATAATATTATCCACAGGAT	1687
Locus_rs13618991-0_T_F_2608178156	Locus_rs13618991	TOP	[A/G]	20659395	TGGTATTCTTCTGGTTATGTTTTGAAGAATGTTAGCCTGTCACCCCTTGT			5	2	61292276	diploid	Gallus gallus	dbSNP	0	TOP	CCAGCTGTAGTGGTATTCTTCTGGTTATGTTTTGAAGAATGTTAGCCTGTCACCCCTTGT[A/G]TCCATGGAAGGAGATGGCTACGTACATGCCTCGCTTGGCAGATCTGATGAATGCCTTAAA	CCAGCTGTAGTGGTATTCTTCTGGTTATGTTTTGAAGAATGTTAGCCTGTCACCCCTTGT[A/G]TCCATGGAAGGAGATGGCTACGTACATGCCTCGCTTGGCAGATCTGATGAATGCCTTAAA	1687
Locus_rs13619240-0_T_F_2608178208	Locus_rs13619240	TOP	[A/G]	46630432	CACCTAAGGCATTTTAAGCTCTTCATTTTTACTATAACCTGGAGAACAAA			5	2	61883776	diploid	Gallus gallus	dbSNP	0	TOP	CCCTTCTTTCCACCTaaggcattttaagctcttcatTTTTACTATAACCTGGAGAACAAA[A/G]GAGGTCTCGAACACCTCTACTTCGTTTGCAGAGCTGGAGAACATCTGGATCCTGAGATGA	CCCTTCTTTCCACCTaaggcattttaagctcttcatTTTTACTATAACCTGGAGAACAAA[A/G]GAGGTCTCGAACACCTCTACTTCGTTTGCAGAGCTGGAGAACATCTGGATCCTGAGATGA	1687
Locus_rs13619423-0_B_F_2608178242	Locus_rs13619423	BOT	[T/C]	73665328	AAGTTGCTTACAAGTAACTTCAGAAAAACCTTTTTGTTTTCCTGGTGAGC			5	2	62234679	diploid	Gallus gallus	dbSNP	0	BOT	AAGAGCCACAAAGTTGCTTACAAGTAACTTCAGAAaaacctttttgttttcctggtgagc[T/C]gtgtgctggaggCCAGGCTGAGCTGTCATGAAAAAGCACATCCTCACTGAAGACGAAGAC	GTCTTCGTCTTCAGTGAGGATGTGCTTTTTCATGACAGCTCAGCCTGGcctccagcacac[A/G]gctcaccaggaaaacaaaaaggtttTTCTGAAGTTACTTGTAAGCAACTTTGTGGCTCTT	1687
Locus_rs13619466-0_B_R_2608178251	Locus_rs13619466	BOT	[T/C]	59621375	TTGAGCGTTAAGAGGTCTTTAGAGGAGAGTAGAAGCAACACTGGGAAACG			5	2	62341308	diploid	Gallus gallus	dbSNP	0	TOP	GATTGTGTAGAtaaatgcagagaaaagaaaatctcctgggcaaataaaagaacagttttc[A/G]cGTTTCCCAGTGTTGCTTCTACTCTCCTCTAAAGACCTCTTAACGCTCAAGTCTGACACC	GATTGTGTAGAtaaatgcagagaaaagaaaatctcctgggcaaataaaagaacagttttc[A/G]cGTTTCCCAGTGTTGCTTCTACTCTCCTCTAAAGACCTCTTAACGCTCAAGTCTGACACC	1687
Locus_rs13620273-0_B_R_2608247831	Locus_rs13620273	BOT	[T/C]	56730371	GTCTTTGCTGTTATTATGGAGAAGGATAAACAGGAGGCATCACGCCAAGC			5	27	2410364	diploid	Gallus gallus	dbSNP	0	TOP	GTTTAACTTGGAGCTGTCTCAGGTGCTGACATAGCACGGATGCATCCCATCAGTAGGAAG[A/G]GCTTGGCGTGATGCCTCCTGTTTATCCTTCTCCATAATAACAGCAAAGACCCAAGGGGAT	GTTTAACTTGGAGCTGTCTCAGGTGCTGACATAGCACGGATGCATCCCATCAGTAGGAAG[A/G]GCTTGGCGTGATGCCTCCTGTTTATCCTTCTCCATAATAACAGCAAAGACCCAAGGGGAT	1687
Locus_rs13620303-0_T_F_2608247866	Locus_rs13620303	TOP	[A/G]	69604369	GTCATGCAGGGATGGAAAGAAATCTCTTCTTTGTTCTTGGCAGCCAACTG			5	27	2520369	diploid	Gallus gallus	dbSNP	0	TOP	GGGAAACTGAGTCATGCAGGGATGGAAAGAAATCTCTTCTTTGTTCTTGGCAGCCAACTG[A/G]ACCTTATTTGTCAATCTGAGCAGTGCAACTGCTTTTGGTTTGGTGCCGTGTTACAGAAAA	GGGAAACTGAGTCATGCAGGGATGGAAAGAAATCTCTTCTTTGTTCTTGGCAGCCAACTG[A/G]ACCTTATTTGTCAATCTGAGCAGTGCAACTGCTTTTGGTTTGGTGCCGTGTTACAGAAAA	1687
Locus_rs13620491-0_B_F_2608248006	Locus_rs13620491	BOT	[T/C]	67600333	CTGCCTGAAATAAAAGGCATTCAAGATTCAGTAATATTTCTAGAAGCACA			5	27	2973033	diploid	Gallus gallus	dbSNP	0	BOT	TTCAAAGCCTCTGCCTGAAATAAAAGGCATTCAAGATTCAGTAATATTTCTAGAAGCACA[T/C]AGTTCTAAAGAACTCCTCCAATCCTTGGCCCTCAAATAACCTTTATACTCATTTACTCAA	TTGAGTAAATGAGTATAAAGGTTATTTGAGGGCCAAGGATTGGAGGAGTTCTTTAGAACT[A/G]TGTGCTTCTAGAAATATTACTGAATCTTGAATGCCTTTTATTTCAGGCAGAGGCTTTGAA	1687
Locus_rs13620802-0_T_F_2608225280	Locus_rs13620802	TOP	[A/G]	12730491	CATCTGTCTACCCTGTAGGTAGGCTATGGGTAAATGTGTTAAGTTGCTCA			5	12	864806	diploid	Gallus gallus	dbSNP	0	TOP	TTATAGTAAGCATCTGTCTACCCTGTAGGTAGGCTATGGGTAAATGTGTTAAGTTGCTCA[A/G]CAAGTCACAAGCAAAGGGCTAGGGGGAAAAGATACATCAGAAACAACTTCTGAGCTTCTC	TTATAGTAAGCATCTGTCTACCCTGTAGGTAGGCTATGGGTAAATGTGTTAAGTTGCTCA[A/G]CAAGTCACAAGCAAAGGGCTAGGGGGAAAAGATACATCAGAAACAACTTCTGAGCTTCTC	1687
Locus_rs13621332-0_B_R_2608225485	Locus_rs13621332	BOT	[T/C]	50717388	TTGCACTTCTTCGCAAGCAGAGAGGGAACAGGAATGAGAAGGGGAATGCA			5	12	2320177	diploid	Gallus gallus	dbSNP	0	TOP	TGCATGTAAAACCCCATATAAAATGTCACAAGGCAGtatttatgaaataaatagGCAAGT[A/G]TGCATTCCCCTTCTCATTCCTGTTCCCTCTCTGCTTGCGAAGAAGTGCAAAATGCCCAGG	TGCATGTAAAACCCCATATAAAATGTCACAAGGCAGtatttatgaaataaatagGCAAGT[A/G]TGCATTCCCCTTCTCATTCCTGTTCCCTCTCTGCTTGCGAAGAAGTGCAAAATGCCCAGG	1687
Locus_rs13621466-0_T_R_2608225531	Locus_rs13621466	TOP	[A/G]	15637510	CTACAGTCCATCTTTCCCCCTCCATCCAGAAGAAAGGATCTGCTTGAGAC			5	12	2587280	diploid	Gallus gallus	dbSNP	0	BOT	ATGTTCTGTCACAGCCCTATAatttatggggctgtgtggacTGACCACATTTTGGGGCCG[T/C]GTCTCAAGCAGATCCTTTCTTCTGGATGGAGGGGGAAAGATGGACTGTAGCATCATACCT	AGGTATGATGCTACAGTCCATCTTTCCCCCTCCATCCAGAAGAAAGGATCTGCTTGAGAC[A/G]CGGCCCCAAAATGTGGTCAgtccacacagccccataaatTATAGGGCTGTGACAGAACAT	1687
Locus_rs13621636-0_B_F_2608225632	Locus_rs13621636	BOT	[T/C]	36709316	AACATTCTCCTGCCAGTACTTGGTGTGCTGCCTCATGTATCTACCTTACA			5	12	2965366	diploid	Gallus gallus	dbSNP	0	BOT	CATGCGTTCAAACATTCTCCTGCCAGTACTTGGTGTGCTGCCTCATGTATCTACCTTACA[T/C]GTGAGGTGCAGTAAAAGTTTGATAGAGGCCTACCTCTCAGAAAGCCCAAGGAAATGCCCA	TGGGCATTTCCTTGGGCTTTCTGAGAGGTAGGCCTCTATCAAACTTTTACTGCACCTCAC[A/G]TGTAAGGTAGATACATGAGGCAGCACACCAAGTACTGGCAGGAGAATGTTTGAACGCATG	1687
Locus_rs13621704-0_T_R_2608225663	Locus_rs13621704	TOP	[A/G]	14643384	TCAGCAGGCCACTCGTTAAACCAGTCAATGGTACAGCAGTTCACAAGAGA			5	12	3079145	diploid	Gallus gallus	dbSNP	0	BOT	GCATGCCTTTCCATCCAGCCCTATTGGAGAAGTGTTCCGTGCACGCTTGAGGCAGTTTCC[T/C]TCTCTTGTGAACTGCTGTACCATTGACTGGTTTAACGAGTGGCCTGCTGAAGCCCTGCAG	CTGCAGGGCTTCAGCAGGCCACTCGTTAAACCAGTCAATGGTACAGCAGTTCACAAGAGA[A/G]GGAAACTGCCTCAAGCGTGCACGGAACACTTCTCCAATAGGGCTGGATGGAAAGGCATGC	1687
Locus_rs13621796-0_B_R_2608158255	Locus_rs13621796	BOT	[T/C]	17780472	TAAGTCAGCACAGCAGGTGTAAACCATAAGGTGTTCTAGATCCATGAATG			5	1	5254812	diploid	Gallus gallus	dbSNP	0	TOP	GTCTAGTGTATGTAGAGTGTCTAAATTGCATCTAGAGCAATGTAGTGCTTAATCAGAAGT[A/G]CATTCATGGATCTAGAACACCTTATGGTTTACACCTGCTGTGCTGACTTACAAATCTTCT	GTCTAGTGTATGTAGAGTGTCTAAATTGCATCTAGAGCAATGTAGTGCTTAATCAGAAGT[A/G]CATTCATGGATCTAGAACACCTTATGGTTTACACCTGCTGTGCTGACTTACAAATCTTCT	1687
Locus_rs13621831-0_T_F_2608158198	Locus_rs13621831	TOP	[A/G]	21719313	CTGTCAGAAAAAAGCCTGAGAAAAGCTTTGATTACAGAATATAGCACAGA			5	1	4586754	diploid	Gallus gallus	dbSNP	0	TOP	TTTATTTAGACTGTCAGAAAAAAGCCTGAGAAAAGCTTTGATTACAGAATATAGCACAGA[A/G]AATGTAGGGATAGTTAAATCTGTCAGAAAAAAAGACAGCAAGAGTCATGGAAATGAAAGC	TTTATTTAGACTGTCAGAAAAAAGCCTGAGAAAAGCTTTGATTACAGAATATAGCACAGA[A/G]AATGTAGGGATAGTTAAATCTGTCAGAAAAAAAGACAGCAAGAGTCATGGAAATGAAAGC	1687
Locus_rs13622266-0_T_R_2608244297	Locus_rs13622266	TOP	[A/G]	35802334	TCAGGGCCTTGCAAAGACGAGACCTTATACCTTGTTAATCCAAAGGCATC			5	23	3133406	diploid	Gallus gallus	dbSNP	0	BOT	GATATCCCCTTTTagcattttttctcttaatgCATTCCCTCTTATCGTCACCATCTGCTG[T/C]GATGCCTTTGGATTAACAAGGTATAAGGTCTCGTCTTTGCAAGGCCCTGATATACTCTGC	GCAGAGTATATCAGGGCCTTGCAAAGACGAGACCTTATACCTTGTTAATCCAAAGGCATC[A/G]CAGCAGATGGTGACGATAAGAGGGAATGcattaagagaaaaaatgctAAAAGGGGATATC	1687
Locus_rs13622450-0_T_F_2608244362	Locus_rs13622450	TOP	[A/G]	50702303	CACGTCTTCTGCAGCTGAAAATGTGCAGTACTTCAGATTAATTTTAAAAG			5	23	3507173	diploid	Gallus gallus	dbSNP	0	TOP	ACGCAGTAATCACGTcttctgcagctgaaaatgtgcagtacttcagattaattttaaaag[A/G]tCTCAGTGAGAAGTGCTTTACCAAGGACACCAATTGATGACCAGATCACCTAGCACAGAG	ACGCAGTAATCACGTcttctgcagctgaaaatgtgcagtacttcagattaattttaaaag[A/G]tCTCAGTGAGAAGTGCTTTACCAAGGACACCAATTGATGACCAGATCACCTAGCACAGAG	1687
Locus_rs13622590-0_T_R_2608244439	Locus_rs13622590	TOP	[A/G]	52728396	TGTGCTGCTGAAGTATCAGCTGATCCTTCTTAATAGAGTGAAGAGGTGCT			5	23	3961951	diploid	Gallus gallus	dbSNP	0	BOT	agcattgtgggccttttcaacccaggccattctatgattctgtattacACTGCAATTTGT[T/C]AGCACCTCTTCACTCTATTAAGAAGGATCAGCTGATACTTCAGCAGCACAAACTGCATCC	GGATGCAGTTTGTGCTGCTGAAGTATCAGCTGATCCTTCTTAATAGAGTGAAGAGGTGCT[A/G]ACAAATTGCAGTgtaatacagaatcatagaatggcctgggttgaaaaggcccacaatgct	1687
Locus_rs13622615-0_T_R_2608244453	Locus_rs13622615	TOP	[A/G]	51680410	GTATGAATTTAGAGGTGGTTGCATGACTTACTGAAGACTAGGTGAGGATC			5	23	4044592	diploid	Gallus gallus	dbSNP	0	BOT	TCTATGTCCTTTGCATTAAAAGCTTGTGAAGCGGAGCACAGACCTCACATTGAGTGCTCC[T/C]GATCCTCACCTAGTCTTCAGTAAGTCATGCAACCACCTCTAAATTCATACTTCAGAATAA	TTATTCTGAAGTATGAATTTAGAGGTGGTTGCATGACTTACTGAAGACTAGGTGAGGATC[A/G]GGAGCACTCAATGTGAGGTCTGTGCTCCGCTTCACAAGCTTTTAATGCAAAGGACATAGA	1687
Locus_rs13622654-0_B_F_2608244488	Locus_rs13622654	BOT	[T/C]	19649491	GAACATACAGAACAGCAAGATTTTGCTAACTGCAGACTTTCTTTCAGGTT			5	23	4247555	diploid	Gallus gallus	dbSNP	0	BOT	AACAGAAGTAGAACATACAGAACAGCAAGATTTTGCTAACTGCAGACTTTCTTTCAGGTT[T/C]CTGAATGTTGGACAACATAGAAATAAATACCAATCCTCAAAGCATGGACTGACTCTAGCC	GGCTAGAGTCAGTCCATGCTTTGAGGATTGGTATTTATTTCTATGTTGTCCAACATTCAG[A/G]AACCTGAAAGAAAGTCTGCAGTTAGCAAAATCTTGCTGTTCTGTATGTTCTACTTCTGTT	1687
Locus_rs13624231-0_B_F_2608168032	Locus_rs13624231	BOT	[T/C]	59640386	TGTACAAACCACACCTGCACAAAGCAGTGAGAATGAGTCACTGGTGGGAA			5	1	130967005	diploid	Gallus gallus	dbSNP	0	BOT	TGTATGCTCCTGTACAAACCACACCTGCACAAAGCAGTGAGAATGAGTCACTGGTGGGAA[T/C]TCTACAGCCCTGGCCATTTCACGGGGCAAGAGAGTGAGGCAGACTTACTGTTTTGTCTTC	GAAGACAAAACAGTAAGTCTGCCTCACTCTCTTGCCCCGTGAAATGGCCAGGGCTGTAGA[A/G]TTCCCACCAGTGACTCATTCTCACTGCTTTGTGCAGGTGTGGTTTGTACAGGAGCATACA	1687
Locus_rs13624511-0_B_F_2608168086	Locus_rs13624511	BOT	[T/C]	37704453	TCCCCAGTTTTTAGGCAGAGAACAAAGAAACACACGAGGACTTGAACTAG			5	1	131718452	diploid	Gallus gallus	dbSNP	0	BOT	CAGGCTGCTTTCCCCAGTTTTTAGGCagagaacaaagaaacacaCGAGGACTTGAACTAG[T/C]TTGTTCAGCAAAAGCAGgtgataaaaaataataatcctcaAACCCCCAGGTACTCAGATT	AATCTGAGTACCTGGGGGTTtgaggattattattttttatcacCTGCTTTTGCTGAACAA[A/G]CTAGTTCAAGTCCTCGtgtgtttctttgttctctGCCTAAAAACTGGGGAAAGCAGCCTG	1687
Locus_rs13625164-0_B_F_2608168212	Locus_rs13625164	BOT	[G/C]	20748405	CAAGACAGAACTGCAAAGCATGTTTTCCTCTGTTCCTAACCACTAAGGAG	13678309	CAAGACAGAACTGCAAAGCATGTTTTCCTCTGTTCCTAACCACTAAGGAC	5	1	133170465	diploid	Gallus gallus	dbSNP	0	BOT	AATGGACCTCACAAGACAGAACTGCAAAGCATGTTTTCCTCTGTTCCTAACCACtaagga[C/G]aaagaaaaaaagatccaaTACAAAATTTGCAGACTTCTACCAAGACAAGCAGGAATTGAA	TTCAATTCCTGCTTGTCTTGGTAGAAGTCTGCAAATTTTGTAttggatctttttttcttt[C/G]tccttaGTGGTTAGGAACAGAGGAAAACATGCTTTGCAGTTCTGTCTTGTGAGGTCCATT	1687
Locus_rs13626525-0_T_R_2608168541	Locus_rs13626525	TOP	[A/C]	23735402	CAAACCAGTAGTCAGTTTTATAATGAGATCCTTGTCATTGAAAGGTGGAT			5	1	137148152	diploid	Gallus gallus	dbSNP	0	BOT	GAAATCAGGTGCGATTTTCTGGAATCAGAAAATATTTGCCCATAAAATCATCATCAAAAT[T/G]ATCCACCTTTCAATGACAAGGATCTCATTATAAAACTGACTACTGGTTTGGCTCAGAAGG	CCTTCTGAGCCAAACCAGTAGTCAGTTTTATAATGAGATCCTTGTCATTGAAAGGTGGAT[A/C]ATTTTGATGATGATTTTATGGGCAAATATTTTCTGATTCCAGAAAATCGCACCTGATTTC	1687
Locus_rs13626651-0_B_R_2608168565	Locus_rs13626651	BOT	[T/A]	52691505	TTTCATTTCTCTTTGGTTTTCTTTTTAGGCAGACTGACTGAGTCTTTGCT	32650435	TTTCATTTCTCTTTGGTTTTCTTTTTAGGCAGACTGACTGAGTCTTTGCA	5	1	137360056	diploid	Gallus gallus	dbSNP	0	TOP	CACACCTCTTGTAGTCTGAGAAAAAACAGCATATTGAAGCCTTAAAAAACAAGCAGTGTA[A/T]GCAAAGACTCAGTCAGTCTGcctaaaaagaaaaccaaagagaaatgaaatgaggCAGAGG	CACACCTCTTGTAGTCTGAGAAAAAACAGCATATTGAAGCCTTAAAAAACAAGCAGTGTA[A/T]GCAAAGACTCAGTCAGTCTGcctaaaaagaaaaccaaagagaaatgaaatgaggCAGAGG	1687
Locus_rs13626666-0_B_F_2608168568	Locus_rs13626666	BOT	[T/A]	74750336	TTCTAACATTTTTGGGCAGTATATTTTCTTCACTGACTGTGTGTATCAAT	36781349	TTCTAACATTTTTGGGCAGTATATTTTCTTCACTGACTGTGTGTATCAAA	5	1	137400867	diploid	Gallus gallus	dbSNP	0	BOT	ttaatttatttttctaacatttttGGGCAGTATATTTTCTTCACTGACTGTGTGTATCAA[A/T]TTCATTGAGAGAATCTATgaaaatgttttacattttaACTGCCTTAATACACTTAGCACT	AGTGCTAAGTGTATTAAGGCAGTtaaaatgtaaaacattttcATAGATTCTCTCAATGAA[A/T]TTGATACACACAGTCAGTGAAGAAAATATACTGCCCaaaaatgttagaaaaataaattaa	1687
Locus_rs13626751-0_T_F_2608168578	Locus_rs13626751	TOP	[A/G]	65650386	GTAAGTACTGTCACAGAACAGTGTGATGGCACAACTCATGATTTCCATGT			5	1	137551422	diploid	Gallus gallus	dbSNP	0	TOP	TAGAGCATATGTAAGTACTGTCACAGAACAGTGTGATGGCACAACTCATGATTTCCATGT[A/G]TTATTCTTGCAAGACTTCTTCAAAGACTCAGGGTCTTTGAAGGGGTAGGGATACACAAGA	TAGAGCATATGTAAGTACTGTCACAGAACAGTGTGATGGCACAACTCATGATTTCCATGT[A/G]TTATTCTTGCAAGACTTCTTCAAAGACTCAGGGTCTTTGAAGGGGTAGGGATACACAAGA	1687
Locus_rs13627123-0_T_F_2608168670	Locus_rs13627123	TOP	[A/G]	19764491	TCCACTCAGCCCCCAGCCCCTTCTGCTGCAATTTTGTTTTGAACTATATT			5	1	138398096	diploid	Gallus gallus	dbSNP	0	TOP	CTGCTTCCTGTCCACTCAGCCCCCAGCCCCTTCTGCTGCAATTTTGTTTTGAACTATATT[A/G]AGTTTCTACCAGCTCATTTCCACAGTCTGCCTGTGTCCACTGAATTGCAACTCTGTGCTC	CTGCTTCCTGTCCACTCAGCCCCCAGCCCCTTCTGCTGCAATTTTGTTTTGAACTATATT[A/G]AGTTTCTACCAGCTCATTTCCACAGTCTGCCTGTGTCCACTGAATTGCAACTCTGTGCTC	1687
Locus_rs13627147-0_T_R_2608168679	Locus_rs13627147	TOP	[A/G]	26669302	CCACTCTTCTATCACATCCCTCCCAAAAAGCACATCATTTTTTCAGCAGG			5	1	138473479	diploid	Gallus gallus	dbSNP	0	BOT	TAAGGATCTGCTTCTTACATATATGATTTTCCAAGATGATAAAGAATCTCTTGCTAAATC[T/C]CCTGCTGAAAAAATGATGTGCTTTTTGGGAGGGATGTGATAGAAGAGTGGTTTGTAAGCA	TGCTTACAAACCACTCTTCTATCACATCCCTCCCAAAAAGCACATCATTTTTTCAGCAGG[A/G]GATTTAGCAAGAGATTCTTTATCATCTTGGAAAATCATATATGTAAGAAGCAGATCCTTA	1687
Locus_rs13627865-0_T_R_2608222669	Locus_rs13627865	TOP	[A/G]	16727455	TGTCATGCAACAGAAAGAAAAAGCACTGCCTGAACTGAGGTATCTTCTCC			5	11	1220961	diploid	Gallus gallus	dbSNP	0	BOT	GCTATCACTTCTAACAGCTGAGAGAGGGACGGCTCTGGAGCAAGAACACATGTATGTTAG[T/C]GGAGAAGATACCTCAGTTCAGgcagtgctttttctttctgttgcatGACAGAAGCCTGTG	CACAGGCTTCTGTCatgcaacagaaagaaaaagcactgcCTGAACTGAGGTATCTTCTCC[A/G]CTAACATACATGTGTTCTTGCTCCAGAGCCGTCCCTCTCTCAGCTGTTAGAAGTGATAGC	1687
Locus_rs13627900-0_T_F_2608222672	Locus_rs13627900	TOP	[A/G]	62738390	AATTTTACCCTGTGCATTTTTGCTGCTGTGTCTCAGTTCATCAGCTGGTC			5	11	1274831	diploid	Gallus gallus	dbSNP	0	TOP	ACTGAAATGTAATTTTACCCTGTgcatttttgctgctgtgtcTCAGTTCATCAGCTGGTC[A/G]AGTGACCTGCTCAGCATTATGTCCTACTCTGCGTCTGAGTCAGAAAATCCAGCCTTAGCC	ACTGAAATGTAATTTTACCCTGTgcatttttgctgctgtgtcTCAGTTCATCAGCTGGTC[A/G]AGTGACCTGCTCAGCATTATGTCCTACTCTGCGTCTGAGTCAGAAAATCCAGCCTTAGCC	1687
Locus_rs13628263-0_B_F_2608222750	Locus_rs13628263	BOT	[T/C]	25802504	GAGAGTCCTTGCAGCGCGCTACGACCAGCACATCACAGAAGGAACAGCAG			5	11	1876586	diploid	Gallus gallus	dbSNP	0	BOT	ACAGGGATTTGAGAGTCCTTGCAGCGCGCTACGACCAGCACATCACAGAAGGAACAGCAG[T/C]AAGCTGCACGCCAGCACTCACCCTCCGTCCCTGCTCCTCTGTGCGGTAGGCATGCCTGTA	TACAGGCATGCCTACCGCACAGAGGAGCAGGGACGGAGGGTGAGTGCTGGCGTGCAGCTT[A/G]CTGCTGTTCCTTCTGTGATGTGCTGGTCGTAGCGCGCTGCAAGGACTCTCAAATCCCTGT	1687
Locus_rs13628416-0_B_F_2608222826	Locus_rs13628416	BOT	[T/C]	53698301	TACCTCTCACCATTACAAGGCCTGTTGTAGGCAGGAAGGTGTCCGCAGGG			5	11	2358937	diploid	Gallus gallus	dbSNP	0	BOT	TTAAGGCCGTTACCTCTCACCATTACAAGGCCTGTTGTAGGCAGGAAGGTGTCCGCAGGG[T/C]ACACAGGAAGGCCTCTGCACAGCCCCCACGGCACCCCACCAGCTCGGCTGGGCCATCCCG	CGGGATGGCCCAGCCGAGCTGGTGGGGTGCCGTGGGGGCTGTGCAGAGGCCTTCCTGTGT[A/G]CCCTGCGGACACCTTCCTGCCTACAACAGGCCTTGTAATGGTGAGAGGTAACGGCCTTAA	1687
Locus_rs13628623-0_T_R_2608232415	Locus_rs13628623	TOP	[A/C]	38625350	GGAGTGATCGCAGCTTTCTGTATACGTGGTGTGTCGGTTTCTTCAACCCA			5	15	1627772	diploid	Gallus gallus	dbSNP	0	BOT	AATGCCTCCGCCCGAGCCTGTGCCAGCAGAAAAACGACTCAATGTGCAGGCTCTGGGGAC[T/G]TGGGTTGAAGAAACCGACACACCACGTATACAGAAAGCTGCGATCACTCCTATTTTAAAG	CTTTAAAATAGGAGTGATCGCAGCTTTCTGTATACGTGGTGTGTCGGTTTCTTCAACCCA[A/C]GTCCCCAGAGCCTGCACATTGAGTCGTTTTTCTGCTGGCACAGGCTCGGGCGGAGGCATT	1687
Locus_rs13628637-0_B_R_2608232431	Locus_rs13628637	BOT	[T/C]	54657484	TGAGAAGGACAGTTCCTAAAGCACCCATCGTGCAGTCACAGCTGCACGGC			5	15	1712872	diploid	Gallus gallus	dbSNP	0	TOP	tgcagctgaagccaaCGGGGCCCATGGATGCAAATACGGCTCTGCACAGACACAGAGCCC[A/G]GCCGTGCAGCTGTGACTGCACGATGGGTGCTTTAGGAACTGTCCTTCTCACAGCCAGTTG	tgcagctgaagccaaCGGGGCCCATGGATGCAAATACGGCTCTGCACAGACACAGAGCCC[A/G]GCCGTGCAGCTGTGACTGCACGATGGGTGCTTTAGGAACTGTCCTTCTCACAGCCAGTTG	1687
Locus_rs13628857-0_T_R_2608232569	Locus_rs13628857	TOP	[A/G]	15636426	GATGACTCTCTCACTTGCAATGAAGTACTGCATAGGATAACATCTGAGAA			5	15	2359158	diploid	Gallus gallus	dbSNP	0	BOT	AAAGACTGGTGTTACACAAACACTCAGAACTGCGCCGTTTCATCCCAGTGTTGAGCAGGG[T/C]TTCTCAGATGTTATCCTATGCAGTACTTCATTGCAAGTGAGAGAGTCATCTGATGCCTTC	GAAGGCATCAGATGACTCTCTCACTTGCAATGAAGTACTGCATAGGATAACATCTGAGAA[A/G]CCCTGCTCAACACTGGGATGAAACGGCGCAGTTCTGAGTGTTTGTGTAACACCAGTCTTT	1687
Locus_rs13629077-0_T_F_2608232714	Locus_rs13629077	TOP	[A/G]	22707386	AGAGAAGTGAGAGAAGGACATTCACGGAGATTGACTGATCAGACTGTCAC			5	15	3019993	diploid	Gallus gallus	dbSNP	0	TOP	TAAAGCAGACAGAGAAGTGAGAGAAGGACATTCACGGAGATTGACTGATCAGACTGTCAC[A/G]CACATTGTAATGCCAGTGAAATGCACATGACTTGCTTGCTCATTTAGAGGTGAGCCTTAC	TAAAGCAGACAGAGAAGTGAGAGAAGGACATTCACGGAGATTGACTGATCAGACTGTCAC[A/G]CACATTGTAATGCCAGTGAAATGCACATGACTTGCTTGCTCATTTAGAGGTGAGCCTTAC	1687
Locus_rs13629260-0_T_R_2608232871	Locus_rs13629260	TOP	[A/G]	11747339	TGAATACCTACAGGACACACAGGTTAACTTTCTGCCTTGCAAAGACTAAT			5	15	3801718	diploid	Gallus gallus	dbSNP	0	BOT	TCTCTTGTGAATAATTCCTTTTGACAGGAATATTGCTCTAAAGAAAGAGTTAATAGTGGG[T/C]ATTAGTCTTTGCAAGGCAGAAAGTTAACCTGTGTGTCCTGTAGGTATTCAATTTCAGTAG	CTACTGAAATTGAATACCTACAGGACACACAGGTTAACTTTCTGCCTTGCAAAGACTAAT[A/G]CCCACTATTAACTCTTTCTTTAGAGCAATATTCCTGTCAAAAGGAATTATTCACAAGAGA	1687
Locus_rs13629293-0_B_F_2608232886	Locus_rs13629293	BOT	[T/C]	23602364	GACGCATGATGTGCACAAAGGAAGGAAAATATACTGGAAACGTTACCCAA			5	15	3861679	diploid	Gallus gallus	dbSNP	0	BOT	AGGAATGTCAGACGCATGATGTgcacaaaggaaggaaaatatacTGGAAACGTTACCCAA[T/C]ACCTTCATAACTAGTACCACTGCAAGCATTAGAGAGTCTCAGCATTACAAAGCAATTGGT	ACCAATTGCTTTGTAATGCTGAGACTCTCTAATGCTTGCAGTGGTACTAGTTATGAAGGT[A/G]TTGGGTAACGTTTCCAgtatattttccttcctttgtgcACATCATGCGTCTGACATTCCT	1687
Locus_rs13629333-0_T_F_2608232952	Locus_rs13629333	TOP	[A/T]	73808506	AAAATGCCAATGGATATTCATGCCTTGAAGCACTTGCCTTCTAAGCTGTA	66738411	AAAATGCCAATGGATATTCATGCCTTGAAGCACTTGCCTTCTAAGCTGTT	5	15	4184189	diploid	Gallus gallus	dbSNP	0	TOP	TCCATTCTGTGAAAATGCCAATGGATATTCATGCCTTGAAGCACTTGCCTTCTAAGCTGT[A/T]CTTTTCTTATTCAATAGCAATATGAAGCCAGAAATATCAGCACAACTTTTATGTATACTA	TCCATTCTGTGAAAATGCCAATGGATATTCATGCCTTGAAGCACTTGCCTTCTAAGCTGT[A/T]CTTTTCTTATTCAATAGCAATATGAAGCCAGAAATATCAGCACAACTTTTATGTATACTA	1687
Locus_rs13629493-0_B_F_2608233058	Locus_rs13629493	BOT	[T/C]	52780303	CTGTGTGTTGCTGCTCGCTGCTCTCCAGAGATGCAGCCTGAATGGATAGA			5	15	4723191	diploid	Gallus gallus	dbSNP	0	BOT	AGTGCCAATCCTGTGTGTTGCTGCTCGCTGCTCTCCAGAGATGCAGCCTGAATGGATAGA[T/C]GTTAATCAGGCAGCATGGCCCGGTGCCAGGCGCGGGGTGAGCAGGTGCCAGGAGGGGAGC	GCTCCCCTCCTGGCACCTGCTCACCCCGCGCCTGGCACCGGGCCATGCTGCCTGATTAAC[A/G]TCTATCCATTCAGGCTGCATCTCTGGAGAGCAGCGAGCAGCAACACACAGGATTGGCACT	1687
Locus_rs13629768-0_T_R_2608233193	Locus_rs13629768	TOP	[A/C]	23657343	ACTAGAAACAAACCTGGGGTGCATTTAGCTGCTAGAACAGCCACAAATAA			5	15	5456376	diploid	Gallus gallus	dbSNP	0	BOT	aataaatatCGTGATATTTGTGTGTAAATTTAAGTCTCACTGGGATATATTAGAAATCAG[T/G]TTATTTGTGGCTGTTCTAGCAGCTAAATGCACCCCAGGTTTGTTTCTAGTTCTTACCAAT	ATTGGTAAGAACTAGAAACAAACCTGGGGTGCATTTAGCTGCTAGAACAGCCACAAATAA[A/C]CTGATTTCTAATATATCCCAGTGAGACTTAAATTTACACACAAATATCACGatatttatt	1687
Locus_rs13629785-0_B_F_2608233202	Locus_rs13629785	BOT	[T/C]	47718492	GTTTTCTATCAGCAGCCCTCACCAGAGCTCATGGAAAATCTCATTTTTCT			5	15	5506072	diploid	Gallus gallus	dbSNP	0	BOT	TGTCTGGGAGGTTTTCTATCAGCAGCCCTCACCAGAGCTCATggaaaatctcatttttct[T/C]ctcacttcGGCCCATCTCTGAGCCCTGCTCCAagcacagccctccccaccGAAGTCATGA	TCATGACTTCggtggggagggctgtgctTGGAGCAGGGCTCAGAGATGGGCCgaagtgag[A/G]agaaaaatgagattttccATGAGCTCTGGTGAGGGCTGCTGATAGAAAACCTCCCAGACA	1687
Locus_rs13629791-0_T_R_2608233205	Locus_rs13629791	TOP	[A/G]	46660446	ATGGAAGCCAGCAGTAACACAGAAGCTGTGATTTCTGTTGTGCTCCAGGC			5	15	5515201	diploid	Gallus gallus	dbSNP	0	BOT	ccTCAGTAATAACATGCTGGGAGGCAGTGGAGAAAGCCTGCACTGAGCACTGTGAGCTAC[T/C]GCCTGGAGCACAACAGAAATCACAGCTTCTGTGTTACTGCTGGCTTCCATCAAGGCTGGA	TCCAGCCTTGATGGAAGCCAGCAGTAACACAGAAGCTGTGATTTCTGTTGTGCTCCAGGC[A/G]GTAGCTCACAGTGCTCAGTGCAGGCTTTCTCCACTGCCTCCCAGCATGTTATTACTGAgg	1687
Locus_rs13629878-0_B_R_2608233265	Locus_rs13629878	BOT	[T/C]	70690401	ACCAAGCTGCATCCCAACCCTCTGGCTATTAACCACCAGTGCTATTTTCA			5	15	5854104	diploid	Gallus gallus	dbSNP	0	TOP	ATGAACTGTGCTGGTTCTTTGTAATGACTGATTATTTTAAGCCTTATGAATGCCTGATTT[A/G]TGAAAATAGCACTGGTGGTTAATAGCCAGAGGGTTGGGATGCAGCTTGGTGTAGCGACTG	ATGAACTGTGCTGGTTCTTTGTAATGACTGATTATTTTAAGCCTTATGAATGCCTGATTT[A/G]TGAAAATAGCACTGGTGGTTAATAGCCAGAGGGTTGGGATGCAGCTTGGTGTAGCGACTG	1687
Locus_rs13630048-0_B_F_2608242866	Locus_rs13630048	BOT	[T/G]	26795358	TTTTGCCATTGCCACGTAAAATACAGAAACGCTTTTCAGGTTGTAGGATT			5	21	5329939	diploid	Gallus gallus	dbSNP	0	BOT	GAGAAACCCCTTTTGCCATTGCCACGTAAAATACAGAAACGCTTTTCAGGTTGTAGGATT[T/G]AGCCTCCTGATCTCCTGATACGCCAGATTCTGCCAGGATTATGGGACCCACTGGAATGTG	CACATTCCAGTGGGTCCCATAATCCTGGCAGAATCTGGCGTATCAGGAGATCAGGAGGCT[A/C]AATCCTACAACCTGAAAAGCGTTTCTGTATTTTACGTGGCAATGGCAAAAGGGGTTTCTC	1687
Locus_rs13630783-0_T_R_2608240031	Locus_rs13630783	TOP	[A/G]	69650313	GCACCGCCAGTAGTGTTGGCCTTGTAGAACTAAAAAATGACATCAAAATC			5	20	1345397	diploid	Gallus gallus	dbSNP	0	BOT	GTCCCCCAGCATCATGCTGCCCCCATATAACCTTTCTGGCTGTCACCTCCCAGTGGAGGA[T/C]GATTTTGATGTCATTTTTTAGTTCTACAAGGCCAACACTACTGGCGGTGCTCCTTCCTTC	GAAGGAAGGAGCACCGCCAGTAGTGTTGGCCTTGTAGAACTAAAAAATGACATCAAAATC[A/G]TCCTCCACTGGGAGGTGACAGCCAGAAAGGTTATATGGGGGCAGCATGATGCTGGGGGAC	1687
Locus_rs13630902-0_B_F_2608240100	Locus_rs13630902	BOT	[T/C]	57708349	TCACACTTTCTAAATACTGACTTAGTGCCCTAGTCTCCATGTGAATACAA			5	20	1767696	diploid	Gallus gallus	dbSNP	0	BOT	CTTCACAAAATCACACTTTCTAAATACTGACTTAGTGCCCTAGTCTCCATGTGAATACAA[T/C]CACTTACATTTATAAATAAAACATATTTTGGGATCTTGTTATTTGTTTTTGGGTTCTTAA	TTAAGAACCCAAAAACAAATAACAAGATCCCAAAATATGTTTTATTTATAAATGTAAGTG[A/G]TTGTATTCACATGGAGACTAGGGCACTAAGTCAGTATTTAGAAAGTGTGATTTTGTGAAG	1687
Locus_rs13631021-0_B_F_2608240168	Locus_rs13631021	BOT	[T/C]	42742455	TGCTCTCACATATCATTTCAGCAAAAGGATCACATTTTGGATTCCCACAG			5	20	2092949	diploid	Gallus gallus	dbSNP	0	BOT	CAATGGAAGCTGCTCTCACATATCATTTCAGCAAAAGGATCACATTTTGGATTCCCACAG[T/C]TGACACAGGTGAGAATACAGTGCCCCCAGCATCAGATAGGATTCACGTGCTGGATAGGGA	TCCCTATCCAGCACGTGAATCCTATCTGATGCTGGGGGCACTGTATTCTCACCTGTGTCA[A/G]CTGTGGGAATCCAAAATGTGATCCTTTTGCTGAAATGATATGTGAGAGCAGCTTCCATTG	1687
Locus_rs13631169-0_B_F_2608240220	Locus_rs13631169	BOT	[T/C]	48626471	TGTGATGAACTTTTGGGCAGGTTTGGAGAAGGTCGCACGTCACACAGTGA			5	20	2424216	diploid	Gallus gallus	dbSNP	0	BOT	CCCACCTGAATGTGATGAACTTTTGGGCAGGTTTGGAGAAGGTCGCACGTCACACAGTGA[T/C]AGGCAGCAAGGCCTGAAGCATCTTCATGGTGCCTCACACAGAGAGCTGAGGCTCAATGGG	CCCATTGAGCCTCAGCTCTCTGTGTGAGGCACCATGAAGATGCTTCAGGCCTTGCTGCCT[A/G]TCACTGTGTGACGTGCGACCTTCTCCAAACCTGCCCAAAAGTTCATCACATTCAGGTGGG	1687
Locus_rs13631179-0_T_F_2608240222	Locus_rs13631179	TOP	[A/G]	52607345	AGCGGGGCCAATGAATTACTTGGGTAGAGTTGGAGGGATACCGTAAAGAA			5	20	2430901	diploid	Gallus gallus	dbSNP	0	TOP	GCCTGTGAATAGCGGGGCCAATGAATTACTTGGGTAGAGTTGGAGGGATACcgtaaagaa[A/G]tatttattaacaGCCAGCCACATGCAGTCTACAAATTGTCTTTGATGTTCTTCCAGCCCC	GCCTGTGAATAGCGGGGCCAATGAATTACTTGGGTAGAGTTGGAGGGATACcgtaaagaa[A/G]tatttattaacaGCCAGCCACATGCAGTCTACAAATTGTCTTTGATGTTCTTCCAGCCCC	1687
Locus_rs13631640-0_T_F_2608240396	Locus_rs13631640	TOP	[A/G]	41780321	AATGACAGGATTTGTATTTAGGGAAGCAGCTTGGCCCTGCGACTGCTATG			5	20	3475270	diploid	Gallus gallus	dbSNP	0	TOP	GCTTTGACCAAATGACAGGATTTGTATTTAGGGAAGCAGCTTGGCCCTGCGACTGCTATG[A/G]AGCAGGAAGAAAGGGCTTGTCCTCTGTGAGGCTACACCACAAAGGCAGCGTtgggcagct	GCTTTGACCAAATGACAGGATTTGTATTTAGGGAAGCAGCTTGGCCCTGCGACTGCTATG[A/G]AGCAGGAAGAAAGGGCTTGTCCTCTGTGAGGCTACACCACAAAGGCAGCGTtgggcagct	1687
Locus_rs13631673-0_T_F_2608240402	Locus_rs13631673	TOP	[A/T]	12788491	ATGTTATAAGCTGCTTGTTCAAGTGCCTGCTATAATCAAATGTGAACATA	58774396	ATGTTATAAGCTGCTTGTTCAAGTGCCTGCTATAATCAAATGTGAACATT	5	20	3525244	diploid	Gallus gallus	dbSNP	0	TOP	ttgtctttgtaaTGTTATAAGCTGCTTGTTCAAGTGCCTGCTATAATCAAATGTGAACAT[A/T]TAGCCATATGATAGAGAGTCAGAGAATCATgtaggttggaaagaccactaagagcATCTA	ttgtctttgtaaTGTTATAAGCTGCTTGTTCAAGTGCCTGCTATAATCAAATGTGAACAT[A/T]TAGCCATATGATAGAGAGTCAGAGAATCATgtaggttggaaagaccactaagagcATCTA	1687
Locus_rs13631900-0_T_R_2608240437	Locus_rs13631900	TOP	[A/G]	23701407	CTTGTGGTGTAACTGTTAGGGAGAAAGGAGATGTGTTTCCAAAGTTGGTC			5	20	4288619	diploid	Gallus gallus	dbSNP	0	BOT	TCTGTGAACCTCTAATGCAATTATCCTGTTAGTTTTATGAGAAGCACACAGAGTATCCAA[T/C]GACCAACTTTGGAAACACATCTCCTTTCTCCCTAACAGTTACACCACAAGTAAGTAGAat	atTCTACTTACTTGTGGTGTAACTGTTAGGGAGAAAGGAGATGTGTTTCCAAAGTTGGTC[A/G]TTGGATACTCTGTGTGCTTCTCATAAAACTAACAGGATAATTGCATTAGAGGTTCACAGA	1687
Locus_rs13632022-0_B_F_2608240500	Locus_rs13632022	BOT	[G/C]	31646317	CCTCTTAAGTCTGGTCACTTCTGGATTCCTTCACAGATTTAGGTGTCTGG	52743497	CCTCTTAAGTCTGGTCACTTCTGGATTCCTTCACAGATTTAGGTGTCTGC	5	20	4629714	diploid	Gallus gallus	dbSNP	0	BOT	ATCTGCCTGTTCCTCTTAAGTCTGGTCACTTCTGGATTCCTTCACAGATTTAGGTGTCTG[C/G]ACTTTTGAACCCCaaaaaaaCTCTCCAGGCAGTGAAACAACTTAAAAAATCTTACCTCTG	CAGAGGTAAGATTTTTTAAGTTGTTTCACTGCCTGGAGAGtttttttGGGGTTCAAAAGT[C/G]CAGACACCTAAATCTGTGAAGGAATCCAGAAGTGACCAGACTTAAGAGGAACAGGCAGAT	1687
Locus_rs13632494-0_T_F_2608240580	Locus_rs13632494	TOP	[A/G]	52667446	GCTACCTGTTCCAACTGGGAGGAGTAATTGAAGATTGGAGCAGCCTTACA			5	20	5713347	diploid	Gallus gallus	dbSNP	0	TOP	AGTACATCTTGCTACCTGTTCCAACTGGGAGGAGTAATTGAAGATTGGAGCAGCCTTACA[A/G]CTAGAAAACATATGCAAAGGTGATACTTTTTCCACTCTCCATTTGCACACTGAAATCATC	AGTACATCTTGCTACCTGTTCCAACTGGGAGGAGTAATTGAAGATTGGAGCAGCCTTACA[A/G]CTAGAAAACATATGCAAAGGTGATACTTTTTCCACTCTCCATTTGCACACTGAAATCATC	1687
Locus_rs13632544-0_T_R_2608240599	Locus_rs13632544	TOP	[A/G]	10738487	AGTGCTGGAATGTGACCCTGCGGTGAGCGTGGTCAGAAATTTGGGAAGTC			5	20	5813219	diploid	Gallus gallus	dbSNP	0	BOT	ctttttttcccccttggctttctcttttctgaatAATAATCAAAAGTTGGTATTTCTATG[T/C]GACTTCCCAAATTTCTGACCACGCTCACCGCAGGGTCACATTCCAGCACTAAATCCCAGc	gCTGGGATTTAGTGCTGGAATGTGACCCTGCGGTGAGCGTGGTCAGAAATTTGGGAAGTC[A/G]CATAGAAATACCAACTTTTGATTATTattcagaaaagagaaagccaagggggaaaaaaag	1687
Locus_rs13632631-0_T_F_2608240630	Locus_rs13632631	TOP	[A/C]	53665391	AAAGTGTGCTATTTGCCAGAGCATACATGGACCAAAACACGGAGAAAAAC			5	20	5997955	diploid	Gallus gallus	dbSNP	0	TOP	GACAAAATTTAAAGTGTGCTATTTGCCAGAGCATACATGGACCAAAACACGGAGAAAAAC[A/C]ATCCTGATACACATGCATGCTGCACGTTACCCATTACAAAGGTAACATTTCCACACTAAT	GACAAAATTTAAAGTGTGCTATTTGCCAGAGCATACATGGACCAAAACACGGAGAAAAAC[A/C]ATCCTGATACACATGCATGCTGCACGTTACCCATTACAAAGGTAACATTTCCACACTAAT	1687
Locus_rs13632675-0_T_F_2608240654	Locus_rs13632675	TOP	[A/G]	48778346	ATGCTTGCTCTTTCTGCCACCTACTGCGTTGGGCCTGTTCTAACATTTCT			5	20	6127474	diploid	Gallus gallus	dbSNP	0	TOP	GTTAGCTGCTATGCTTGCTCTTTCTGCCACCTACTGCGTTGGGCCTGTTCTAACATTTCT[A/G]CTCCATCCCCTATCctactgcccccccccccccccatgctaCTCATTGCAACTTGTCTGC	GTTAGCTGCTATGCTTGCTCTTTCTGCCACCTACTGCGTTGGGCCTGTTCTAACATTTCT[A/G]CTCCATCCCCTATCctactgcccccccccccccccatgctaCTCATTGCAACTTGTCTGC	1687
Locus_rs13632881-0_T_F_2608240756	Locus_rs13632881	TOP	[A/G]	34669311	TATAGGTACTTTTACCCATTTCCTGTTGGGCCTTTACTTTATCAAGTTGA			5	20	6635942	diploid	Gallus gallus	dbSNP	0	TOP	TTTATCTCTTTATAGGTACTTTTACCCATTTCCTGTTGGGCCTTTACTTTATCAAGTTGA[A/G]CTTTCAATTGGGGGGCAACAGTTTCATGGGAAAGGAAGAACAAGACAAGCTGCTAAGCAC	TTTATCTCTTTATAGGTACTTTTACCCATTTCCTGTTGGGCCTTTACTTTATCAAGTTGA[A/G]CTTTCAATTGGGGGGCAACAGTTTCATGGGAAAGGAAGAACAAGACAAGCTGCTAAGCAC	1687
Locus_rs13632882-0_T_R_2608240761	Locus_rs13632882	TOP	[A/G]	62708443	CCTCCAAAAATGACATAAATGGATCACAGCCACATTGTAGCTGAAGCAGG			5	20	6655428	diploid	Gallus gallus	dbSNP	0	BOT	TTTTGTGTCTCTGGTGATCGATAGCTGCTGACCTCTAAATCTCACCAATGGGTTTGAGGT[T/C]CCTGCTTCAGCTACAATGTGGCTGTGATCCATTTATGtcatttttggaggaaaaccCATG	CATGggttttcctccaaaaatgaCATAAATGGATCACAGCCACATTGTAGCTGAAGCAGG[A/G]ACCTCAAACCCATTGGTGAGATTTAGAGGTCAGCAGCTATCGATCACCAGAGACACAAAA	1687
Locus_rs13633093-0_B_F_2608240818	Locus_rs13633093	BOT	[T/C]	20669441	GATTGAATAAGGTGTGATTTAAGGAAACACGATATTGGCCCAAGCTGCAA			5	20	6986684	diploid	Gallus gallus	dbSNP	0	BOT	GCTGTTATTGGATTGAATAAGGTGTGATTTAAGGAAACACGATATTGGCCCAAGCTGCAA[T/C]GAGGACAAAATTGGCTGCTGGCCCATTTCAGGAACAAGCAAatataaagataaagcaaag	ctttgctttatctttatatTTGCTTGTTCCTGAAATGGGCCAGCAGCCAATTTTGTCCTC[A/G]TTGCAGCTTGGGCCAATATCGTGTTTCCTTAAATCACACCTTATTCAATCCAATAACAGC	1687
Locus_rs13633397-0_T_R_2608240953	Locus_rs13633397	TOP	[A/G]	30745492	CTCTCTCTTTCCCTTCAAGGTTTTTGAATTGTTTTTCTCCTGGATGTGGA			5	20	7745705	diploid	Gallus gallus	dbSNP	0	BOT	TCTCCTTATTGAGCCAGATTTATATTCTTGTGTTCTCCATCTGCTTCGTCTTACGTCTTC[T/C]TCCACatccaggagaaaaacaattcaaaaaccttgaagggaaagagagagcgagagcgag	ctcgctctcgctctctctttcccttcaaggtttttgaattgtttttctcctggatGTGGA[A/G]GAAGACGTAAGACGAAGCAGATGGAGAACACAAGAATATAAATCTGGCTCAATAAGGAGA	1687
Locus_rs13634460-0_T_F_2608241432	Locus_rs13634460	TOP	[A/G]	20619327	GTGGGCGTTTTGTGGGTGCAAACATTTGTTGTACTCAGTGAGTAAAGCTG			5	20	10376094	diploid	Gallus gallus	dbSNP	0	TOP	GTGTTTGGAGGTGGGCGTTTTGTGGGTGCAAACATTTGTTGTACTCAGTGAGTAAAGCTG[A/G]TAATGagaaatgggtattttccaggaggagagggagagcttTCCCCAAACTTTGATGAAA	GTGTTTGGAGGTGGGCGTTTTGTGGGTGCAAACATTTGTTGTACTCAGTGAGTAAAGCTG[A/G]TAATGagaaatgggtattttccaggaggagagggagagcttTCCCCAAACTTTGATGAAA	1687
Locus_rs13634661-0_B_F_2608241534	Locus_rs13634661	BOT	[T/A]	16680320	TGATGGCATGACTTCCCTTAAGTTTCCATACTCCTCAAACTTGTAGAACT	38777491	TGATGGCATGACTTCCCTTAAGTTTCCATACTCCTCAAACTTGTAGAACA	5	20	11001898	diploid	Gallus gallus	dbSNP	0	BOT	GTGCTTAATTATGATGGCATGACTTCCCTTAAGTTTCCATACTCCTCAAACTTGTAGAAC[A/T]ATCAGTCTCCTGAAGGTGGCAAACCTTTGTATGACCGGTGTGTGTACATTCAGGAGAACA	TGTTCTCCTGAATGTACACACACCGGTCATACAAAGGTTTGCCACCTTCAGGAGACTGAT[A/T]GTTCTACAAGTTTGAGGAGTATGGAAACTTAAGGGAAGTCATGCCATCATAATTAAGCAC	1687
Locus_rs13634677-0_B_R_2608241539	Locus_rs13634677	BOT	[T/C]	37781363	CTAGGGCCAGGAGAACAACCTTACCAGTTATCTTTGCCTCCTGAATAATG			5	20	11034354	diploid	Gallus gallus	dbSNP	0	TOP	GGACAAGATACTAGCAAGTATGTGTATTTTCAGGAATATCTTAGAAACTTACTCTCAACT[A/G]CATTATTCAGGAGGCAAAGATAACTGGTAAGGTTGTTCTCCTGGCCCTagatttttttgc	GGACAAGATACTAGCAAGTATGTGTATTTTCAGGAATATCTTAGAAACTTACTCTCAACT[A/G]CATTATTCAGGAGGCAAAGATAACTGGTAAGGTTGTTCTCCTGGCCCTagatttttttgc	1687
Locus_rs13634874-0_T_R_2608241631	Locus_rs13634874	TOP	[C/G]	34604439	GTTGGTGAACTGTAAAGCCCTCTGAGATAGAGATTTTATGCTTCACTTAC	44646340	GTTGGTGAACTGTAAAGCCCTCTGAGATAGAGATTTTATGCTTCACTTAG	5	20	11564451	diploid	Gallus gallus	dbSNP	0	BOT	CCTATGCTTCCTAATGACTACAGGTTAAATCACAGAACTATTTTATGCCTCAGTTTACAT[C/G]TAAGTGAAGCATAAAATCTCTATCTCAGAGGGCTTTACAGTTCACCAACCCCCTGGGGAA	TTCCCCAGGGGGTTGGTGAACTGTAAAGCCCTCTGAGATAGAGATTTTATGCTTCACTTA[C/G]ATGTAAACTGAGGCATAAAATAGTTCTGTGATTTAACCTGTAGTCATTAGGAAGCATAGG	1687
Locus_rs13634948-0_T_F_2608241646	Locus_rs13634948	TOP	[A/G]	20647336	CATCTCTGTGAAACTCTGCATCTTTACCCATAAAAGAATTCCAAGTTGCA			5	20	11658104	diploid	Gallus gallus	dbSNP	0	TOP	TTTTTCCTAGCATCTCTGTGAAACTCTGCATCTTTACCCATAAAAGAATTCCAAGTTGCA[A/G]TAGGAGATGGAGCTGTGTCTACAGTCATATGGGTGTCTGGGGAAGACCTGATCTCATCTG	TTTTTCCTAGCATCTCTGTGAAACTCTGCATCTTTACCCATAAAAGAATTCCAAGTTGCA[A/G]TAGGAGATGGAGCTGTGTCTACAGTCATATGGGTGTCTGGGGAAGACCTGATCTCATCTG	1687
Locus_rs13635038-0_B_R_2608241671	Locus_rs13635038	BOT	[T/G]	54656449	TCACTGGAGACCACATTTCTCACCTTGCAATGCTACAACATGATAGAAAA			5	20	11791053	diploid	Gallus gallus	dbSNP	0	TOP	CATCCAAACACGTCCTCCCTTGCTGCAGCCAAAGACCTTGCTACTCTTCCaccatatttt[A/C]ttttctatcatGTTGTAGCATTGCAAGGTGAGAAATGTGGTCTCCAGTGAGAAGTGTGAG	CATCCAAACACGTCCTCCCTTGCTGCAGCCAAAGACCTTGCTACTCTTCCaccatatttt[A/C]ttttctatcatGTTGTAGCATTGCAAGGTGAGAAATGTGGTCTCCAGTGAGAAGTGTGAG	1687
Locus_rs13635068-0_T_R_2608241689	Locus_rs13635068	TOP	[A/G]	17696401	GATCGCTAGCACTGAGTGCTCATCATTCATGGTATTATAAGTACTGACCT			5	20	11900721	diploid	Gallus gallus	dbSNP	0	BOT	AAGACACTCTGAATCCTCAAATGCTTTTGTATCAATATTTAAGCAGCAGTTTACTTACAC[T/C]AGGTCAGTACTTATAATACCATGAATGATGAGCACTCAGTGCTAGCGATCCCTACCAGTA	TACTGGTAGGGATCGCTAGCACTGAGTGCTCATCATTCATGGTATTATAAGTACTGACCT[A/G]GTGTAAGTAAACTGCTGCTTAAATATTGATACAAAAGCATTTGAGGATTCAGAGTGTCTT	1687
Locus_rs13635357-0_T_R_2608241757	Locus_rs13635357	TOP	[A/G]	43631472	GTAGACATAGTATACAGTTTGTTTTTGTGCGTGGGCAGACGTGGAATGAG			5	20	12459973	diploid	Gallus gallus	dbSNP	0	BOT	TGCAGATTTCCATGGGGTAGTGGTGGCTTACATGGCCCACCATTTCCCTTGGCTAAATTG[T/C]CTCATTCCACGTCTGCCCACgcacaaaaacaaactgtatACTATGTCTACTGCAAGGACA	TGTCCTTGCAGTAGACATAGTatacagtttgtttttgtgcGTGGGCAGACGTGGAATGAG[A/G]CAATTTAGCCAAGGGAAATGGTGGGCCATGTAAGCCACCACTACCCCATGGAAATCTGCA	1687
Locus_rs13635622-0_B_F_2608179784	Locus_rs13635622	BOT	[T/C]	21777315	TCTTGTAGCAGTTACATCCCCCCACTATTCAATACTTTTCAGCATTGTCT			5	2	80336454	diploid	Gallus gallus	dbSNP	0	BOT	GATATGAACATCTTGTAGCAGTTACATCCCCCCACTATTCAATACTTTTCAGCATTGTCT[T/C]AAGAGACTAAATAGAAACGGCTTCCCTTGTTGCCTAATGCCTCTAACTCTTGTAAATATT	AATATTTACAAGAGTTAGAGGCATTAGGCAACAAGGGAAGCCGTTTCTATTTAGTCTCTT[A/G]AGACAATGCTGAAAAGTATTGAATAGTGGGGGGATGTAACTGCTACAAGATGTTCATATC	1687
Locus_rs13636951-0_T_R_2608179885	Locus_rs13636951	TOP	[A/G]	32691435	TGTGTAGGTTTTGCAGTAAAGCATTTGACTGCAGGATGCCCCGGGTTGTT			5	2	85173509	diploid	Gallus gallus	dbSNP	0	BOT	taCCCTGCGCCTCTCCCACTCTCATACTTGAAGAAGAAATATTGGTAGAAAGACACACTA[T/C]AACAACCCGGGGCATCCTGCAGTCAAATGCTTTACTGCAAAACCTACACAGCTATCTTCA	TGAAGATAGCTGTGTAGGTTTTGCAGTAAAGCATTTGACTGCAGGATGCCCCGGGTTGTT[A/G]TAGTGTGTCTTTCTACCAATATTTCTTCTTCAAGTATGAGAGTGGGAGAGGCGCAGGGta	1687
Locus_rs13637896-0_T_F_2608180166	Locus_rs13637896	TOP	[A/G]	67793475	ATGATTATTTCTTCTGGTGTTCTTCCAACTAAGGATTTTTTGAACCGTGC			5	2	88800785	diploid	Gallus gallus	dbSNP	0	TOP	GCAAGGAAATATGATTATTTCTTCTGGTGTTCTTCCAACTAAGGATTTTTTGAACCGTGC[A/G]TATCTATCTTCTACATCTTTTAGGATCTTCATTAGATTTCTCTTCTGTGGTCTTGCCCAG	GCAAGGAAATATGATTATTTCTTCTGGTGTTCTTCCAACTAAGGATTTTTTGAACCGTGC[A/G]TATCTATCTTCTACATCTTTTAGGATCTTCATTAGATTTCTCTTCTGTGGTCTTGCCCAG	1687
Locus_rs13638212-0_T_R_2608180241	Locus_rs13638212	TOP	[A/G]	39804478	CTTTTCAAGCTAATTGCTACATAAAGAGCACCACTGCAGATACCGCGTAA			5	2	89605262	diploid	Gallus gallus	dbSNP	0	BOT	CTAGATACTGCTACTCTTTCAAAGTTTTGCTATTTTCCTTAGTAGTTAGTTATTTAGAGC[T/C]TTACGCGGTATCTGCAGTGGTGCTCTTTATGTAGCAATTAGCTTGAAAAGCTTTAACATA	TATGTTAAAGCTTTTCAAGCTAATTGCTACATAAAGAGCACCACTGCAGATACCGCGTAA[A/G]GCTCTAAATAACTAACTACTAAGGAAAATAGCAAAACTTTGAAAGAGTAGCAGTATCTAG	1687
Locus_rs13638494-0_B_R_2608180287	Locus_rs13638494	BOT	[T/C]	23809326	AGCGTGCATCTTGGCAAGTACAATTTAATAAATGAAAGTGAGCTCAAGTG			5	2	90189582	diploid	Gallus gallus	dbSNP	0	TOP	CTGTGAATCCCTTAGTCCcagttttcaagagaaaaacatcAAGGGAAAAGATCTTGGCAA[A/G]CACTTGAGCTCACTTTCATTTATTAAATTGTACTTGCCAAGATGCACGCTCCTAAATACT	CTGTGAATCCCTTAGTCCcagttttcaagagaaaaacatcAAGGGAAAAGATCTTGGCAA[A/G]CACTTGAGCTCACTTTCATTTATTAAATTGTACTTGCCAAGATGCACGCTCCTAAATACT	1687
Locus_rs13639564-0_B_F_2608180504	Locus_rs13639564	BOT	[T/C]	43797389	ACTGTCAGGTCACTTGGTTACGTCCTTCCTAATGCCTTCTGAAAGTCTAC			5	2	93164585	diploid	Gallus gallus	dbSNP	0	BOT	AACAATAACAACTGTCAGGTCACTTGGTTACGTCCTTCCTAATGCCTTCTGAAAGTCTAC[T/C]TGTTCAGGTGTGGAAAAGGGGTAAAATATGGTAAATGCTGGGTTCCAAACTTaaaaaaaC	GtttttttAAGTTTGGAACCCAGCATTTACCATATTTTACCCCTTTTCCACACCTGAACA[A/G]GTAGACTTTCAGAAGGCATTAGGAAGGACGTAACCAAGTGACCTGACAGTTGTTATTGTT	1687
Locus_rs13639776-0_T_R_2608180625	Locus_rs13639776	TOP	[A/G]	30648355	GGGAAAAAAGGAAAAAAACAGTGCACAATCTGCAATCCTCTCAGAGTGAC			5	2	94715530	diploid	Gallus gallus	dbSNP	0	BOT	tttttgtttgtttgtttgttttttactattattttgtACTATGAGGATACTGCAAACACC[T/C]GTCACTCTGAGAGGATTGCAGATtgtgcactgtttttttccttttttccccaccatTTCC	GGAAatggtggggaaaaaaggaaaaaaacagtgcacaATCTGCAATCCTCTCAGAGTGAC[A/G]GGTGTTTGCAGTATCCTCATAGTacaaaataatagtaaaaaacaaacaaacaaacaaaaa	1687
Locus_rs13639989-0_T_F_2608180716	Locus_rs13639989	TOP	[A/C]	64691428	GAGTTCAGACATGGACATATTCAATCTAGAGAAGAGATGGCTTCAAAAAG			5	2	96099242	diploid	Gallus gallus	dbSNP	0	TOP	AAACAAAGAAGAGTTCAGACATGGACATATTCAATCTAGAGAAGAGATGGCTTCAAAAAG[A/C]CTTTCATGGGGACATTTTTAACTCAGAGTGGTGATACACTGGAACAAGCTGCCTGGAGAA	AAACAAAGAAGAGTTCAGACATGGACATATTCAATCTAGAGAAGAGATGGCTTCAAAAAG[A/C]CTTTCATGGGGACATTTTTAACTCAGAGTGGTGATACACTGGAACAAGCTGCCTGGAGAA	1687
Locus_rs13640143-0_T_F_2608248506	Locus_rs13640143	TOP	[A/T]	47746471	AGTGTCAGGGCATTGTGTCTGCACTCCAGACTCCTAAATTTTCTCAGCTA	61705310	AGTGTCAGGGCATTGTGTCTGCACTCCAGACTCCTAAATTTTCTCAGCTT	5	28	288600	diploid	Gallus gallus	dbSNP	0	TOP	AGTTCTAAATGAGTGTCAGGGCATTGTGTCTGCACTCCAGACTCCTAAATTTTCTCAGCT[A/T]CACTAAATCTTAGCCCTTGCTTAGAGCATTgaatgcaaagcacagcagacTGTGTAGGGA	AGTTCTAAATGAGTGTCAGGGCATTGTGTCTGCACTCCAGACTCCTAAATTTTCTCAGCT[A/T]CACTAAATCTTAGCCCTTGCTTAGAGCATTgaatgcaaagcacagcagacTGTGTAGGGA	1687
Locus_rs13640200-0_T_F_2608248536	Locus_rs13640200	TOP	[A/C]	73727404	TTCTTGATTTCCTTCCTGTCCTCTGCTATTTCTCCACCTTTTGCTATGTG			5	28	384687	diploid	Gallus gallus	dbSNP	0	TOP	GGTTGGAATCTTCTTGATTTCCTTCCTGTCCTCTGCTATTTCTCCACCTTTTGCTATGTG[A/C]AAACCACATACTGATATGAAAACCTTATGTTATTCTTAGGGAGTGTTACCTTCCTTGTTA	GGTTGGAATCTTCTTGATTTCCTTCCTGTCCTCTGCTATTTCTCCACCTTTTGCTATGTG[A/C]AAACCACATACTGATATGAAAACCTTATGTTATTCTTAGGGAGTGTTACCTTCCTTGTTA	1687
Locus_rs13640227-0_B_F_2608248562	Locus_rs13640227	BOT	[T/G]	55736492	TTCAGGTACTTGAAAGCATCCCAGGGAGGCTGGAAAGTTTGTCCTATGAG			5	28	459336	diploid	Gallus gallus	dbSNP	0	BOT	CTGAAAAGTGTTCAGGTACTTGAAAGCATCCCAGGGAGGCTGGAAAGTTTGTCCTATGAG[T/G]AGAGGCTGAGGGCACTTGCGTATTTGAGCCTGGAGACAAGGAGACCAAGAGGCAGCCTCA	TGAGGCTGCCTCTTGGTCTCCTTGTCTCCAGGCTCAAATACGCAAGTGCCCTCAGCCTCT[A/C]CTCATAGGACAAACTTTCCAGCCTCCCTGGGATGCTTTCAAGTACCTGAACACTTTTCAG	1687
Locus_rs13640307-0_B_F_2608248644	Locus_rs13640307	BOT	[T/C]	20685417	AGAAATCACTGCAAAGTGAAAGGAACCAAAGAGGAAGGATGAAGATACTC			5	28	719688	diploid	Gallus gallus	dbSNP	0	BOT	tttttttaacagaaatcaCTGCAAAGTGAAAGGAACCAAAGAGGAAGGATGAAGATACTC[T/C]ATAGGGATAAAATCAaaagtgaagagaaataaaacaaactcaGAGTTTTACCATCTAtgg	ccaTAGATGGTAAAACTCtgagtttgttttatttctcttcactttTGATTTTATCCCTAT[A/G]GAGTATCTTCATCCTTCCTCTTTGGTTCCTTTCACTTTGCAGtgatttctgttaaaaaaa	1687
Locus_rs13641150-0_B_F_2608194330	Locus_rs13641150	BOT	[T/C]	12738466	TTACAGTTACAGTCAGTGCTCTAGAAACGTGCTAAAGAAAATTGCAGCAT			5	4	3326366	diploid	Gallus gallus	dbSNP	0	BOT	CTACAGTGCATTACAGTTACAGTCAGTGCTCTAGAAACGTGCTAAAGAAAATTGCAGCAT[T/C]TCAGCAAGTTACATGATTTAGTGAAACTGGTAAATATATCCATCAGTGTTCAAGCATGGG	CCCATGCTTGAACACTGATGGATATATTTACCAGTTTCACTAAATCATGTAACTTGCTGA[A/G]ATGCTGCAATTTTCTTTAGCACGTTTCTAGAGCACTGACTGTAACTGTAATGCACTGTAG	1687
Locus_rs13641387-0_T_R_2608194387	Locus_rs13641387	TOP	[A/T]	43617502	AGCAAGCTAACTTAGTTTATAGCTGAGAGATATCACTCATGCAAGGACTA	34809377	AGCAAGCTAACTTAGTTTATAGCTGAGAGATATCACTCATGCAAGGACTT	5	4	3970106	diploid	Gallus gallus	dbSNP	0	BOT	TTTTCCCAAGCACACTAAGTAATATGGAATATTTTTGGTACATTCGTAGCACTTGGATTC[A/T]AGTCCTTGCATGAGTGATATCTCTCAGCTATAAACTAAGTTAGCTTGCTGGATTAGTCTC	GAGACTAATCCAGCAAGCTAACTTAGTTTATAGCTGAGAGATATCACTCATGCAAGGACT[A/T]GAATCCAAGTGCTACGAATGTACCAAAAATATTCCATATTACTTAGTGTGCTTGGGAAAA	1687
Locus_rs13641753-0_T_R_2608194475	Locus_rs13641753	TOP	[A/G]	72732499	CAAAACAGTGAACAGCTTGTTTCTCAGATACTGATCCTTTTCTTTGCCTC			5	4	4762437	diploid	Gallus gallus	dbSNP	0	BOT	TAATGTAAGCTGAGAAGTGATTTCGTGTTTGTGGATAGTGAGATTCCAAGGCATAATTCA[T/C]GAGGCAAAGAAAAGGATCAGTATCTGAGAAACAAGCTGTTCACTGTTTTGCCCAGCTGAA	TTCAGCTGGGCAAAACAGTGAACAGCTTGTTTCTCAGATACTGATCCTTTTCTTTGCCTC[A/G]TGAATTATGCCTTGGAATCTCACTATCCACAAACACGAAATCACTTCTCAGCTTACATTA	1687
Locus_rs13642044-0_T_F_2608194540	Locus_rs13642044	TOP	[A/G]	35601313	TGGCAAACTGACTTAAGCATGAAACACTCTACCTTCTCAAAGCTGCATGT			5	4	5450842	diploid	Gallus gallus	dbSNP	0	TOP	GCCAGCCAGCTGGCAAACTGACTTAAGCATGAAACACTCTACCTTCTCAAAGCTGCATGT[A/G]AAGGGGAATGCCATTTTTTAAAACTTGCTTTAATGCTTAGATAAACACCCTATCCTTCCA	GCCAGCCAGCTGGCAAACTGACTTAAGCATGAAACACTCTACCTTCTCAAAGCTGCATGT[A/G]AAGGGGAATGCCATTTTTTAAAACTTGCTTTAATGCTTAGATAAACACCCTATCCTTCCA	1687
Locus_rs13642422-0_T_R_2608194723	Locus_rs13642422	TOP	[A/G]	33671428	ATCTAATGCCATGTTACTGAAAAAGGTTTCAAGCACACCACCAAGCTAAC			5	4	7500099	diploid	Gallus gallus	dbSNP	0	BOT	TGATGTACAAAATTGATAAATCACCAAAATATTAGTTTGTGTCTAGTTGGCACAGCAGCC[T/C]GTTAGCTTGGTGGTGTGCTTGAAACCTTTTTCAGTAACATGGCATTAGATAAAGTTTTGA	TCAAAACTTTATCTAATGCCATGTTACTGAAAAAGGTTTCAAGCACACCACCAAGCTAAC[A/G]GGCTGCTGTGCCAACTAGACACAAACTAATATTTTGGTGATTTATCAATTTTGTACATCA	1687
Locus_rs13642646-0_T_F_2608194784	Locus_rs13642646	TOP	[C/G]	71672467	TGCTGTGTTAGCCTATGGTTTTAGTAAAAGCATTGTTTGGGACAATGGAC	61705389	TGCTGTGTTAGCCTATGGTTTTAGTAAAAGCATTGTTTGGGACAATGGAG	5	4	8263842	diploid	Gallus gallus	dbSNP	0	TOP	GCagacttctgtgctgtgttagCCTATGGTTTTAGTAAAAGCATTGTTTGGGACAATGGA[C/G]AGGGCTGAGCTATTTCTAGTTCACCGGATGCAAAAGACATGCAGTTACAAATGGCAGCCC	GCagacttctgtgctgtgttagCCTATGGTTTTAGTAAAAGCATTGTTTGGGACAATGGA[C/G]AGGGCTGAGCTATTTCTAGTTCACCGGATGCAAAAGACATGCAGTTACAAATGGCAGCCC	1687
Locus_rs13643314-0_B_F_2608194928	Locus_rs13643314	BOT	[T/G]	22769378	GATATATTCTCAGGGCTGTTGGTACACCACAGCATCCTCTGGAGAACTGG			5	4	9973165	diploid	Gallus gallus	dbSNP	0	BOT	TGTGGAAGAAGATATATTCTCAGGGCTGTTGGTACACCACAGCATCCTCTGGAGAACTGG[T/G]CTTAGTCATTTGCTAATGAAAACTGTTACATTTACAGATGTCAGTGAACCCATACATGCT	AGCATGTATGGGTTCACTGACATCTGTAAATGTAACAGTTTTCATTAGCAAATGACTAAG[A/C]CCAGTTCTCCAGAGGATGCTGTGGTGTACCAACAGCCCTGAGAATATATCTTCTTCCACA	1687
Locus_rs13643342-0_B_R_2608194937	Locus_rs13643342	BOT	[T/C]	40670500	TCCTTGTAGCTAAAGATTTGACATTCACTGTATTTTATTAGATGAATCCA			5	4	10072016	diploid	Gallus gallus	dbSNP	0	TOP	GctaaaagaaatggaaacagaattaTAGTATACAGTACTAAGTaggaacattttaaaagc[A/G]tggaTTCATctaataaaatacagtgaatgTCAAATCTTTAGCTACAAGGACGCTCAAGAC	GctaaaagaaatggaaacagaattaTAGTATACAGTACTAAGTaggaacattttaaaagc[A/G]tggaTTCATctaataaaatacagtgaatgTCAAATCTTTAGCTACAAGGACGCTCAAGAC	1687
Locus_rs13644160-0_B_F_2608195116	Locus_rs13644160	BOT	[T/C]	63650510	GCGTTTGTACCAACTCTTTCATGGGAGATAAATCTGAAACTGACCATTGT			5	4	12198936	diploid	Gallus gallus	dbSNP	0	BOT	GGCAGTGTTAGCGTTTGTACCAACTCTTTCATGGGAGATAAATCTGAAACTGACCATTGT[T/C]GCATTAGGACTAATCTGTAATGAACGGTAAGATGGGGCAGATACTTCTCTGTCTCTTCTT	AAGAAGAGACAGAGAAGTATCTGCCCCATCTTACCGTTCATTACAGATTAGTCCTAATGC[A/G]ACAATGGTCAGTTTCAGATTTATCTCCCATGAAAGAGTTGGTACAAACGCTAACACTGCC	1687
Locus_rs13644556-0_B_F_2608195212	Locus_rs13644556	BOT	[T/C]	27754356	ATCTCTATTCTGGAAGAGAAGGTAGAAAGCAGCCCTCCAATGAAATAACT			5	4	13273203	diploid	Gallus gallus	dbSNP	0	BOT	TTCACTGGTAATCTCtattctggaagagaaggtAGAAAGCAGCCCTCCAATGAAATAACT[T/C]CATATCCTAATTTAAAACAATAGTTCAGTGAATGGGGCCTCCTGTCTCCTCCCCTGCTAA	TTAGCAGGGGAGGAGACAGGAGGCCCCATTCACTGAACTATTGTTTTAAATTAGGATATG[A/G]AGTTATTTCATTGGAGGGCTGCTTTCTaccttctcttccagaataGAGATTACCAGTGAA	1687
Locus_rs13644949-0_T_F_2608195332	Locus_rs13644949	TOP	[A/G]	49637418	TTTCCATATCTAACATTTGAGCAGCAGATGGAGCAAAGGACCAGACAAAT			5	4	14433523	diploid	Gallus gallus	dbSNP	0	TOP	GGCTGTGGCTTTTCCATATCTAACATTTGAGCAGCAGATGGAGCAAAGGACCAGACAAAT[A/G]CTTGCTGGATCGCTGTGCTCCAAAAAGgcgaagcagaggaggaggctgTTGCAGCAGTGG	GGCTGTGGCTTTTCCATATCTAACATTTGAGCAGCAGATGGAGCAAAGGACCAGACAAAT[A/G]CTTGCTGGATCGCTGTGCTCCAAAAAGgcgaagcagaggaggaggctgTTGCAGCAGTGG	1687
Locus_rs13645520-0_T_F_2608195508	Locus_rs13645520	TOP	[A/C]	43796490	TATCTTGGTATTTGCACAAGATGTTCTCACTTTATAAATTAATTGACCTG			5	4	16340993	diploid	Gallus gallus	dbSNP	0	TOP	ACTTTGAACTTATCTTGGTATTTGCACAAGATGTTCTCACTTTATAAATTAATTGACCTG[A/C]ggcatggaaaaaaatactaaatcTTCTGGTGGTTAGTATAGACTAATATAACTACTGCAC	ACTTTGAACTTATCTTGGTATTTGCACAAGATGTTCTCACTTTATAAATTAATTGACCTG[A/C]ggcatggaaaaaaatactaaatcTTCTGGTGGTTAGTATAGACTAATATAACTACTGCAC	1687
Locus_rs13645783-0_B_F_2608195556	Locus_rs13645783	BOT	[T/C]	61741392	GTAAATTTGATTTCTCTAGCTCTGACTGAATAGTTCCATATGGTTTCAAG			5	4	16837480	diploid	Gallus gallus	dbSNP	0	BOT	TATAAATACTGTAAATTTGATTTCTCTAGCTCTGACTGAATAGTTCCATATGGTTTCAAG[T/C]CACGGTAATATATAAACCTATCACCTCTGAACTTCAGATCAGTTATTAAAATGATTGTTC	GAACAATCATTTTAATAACTGATCTGAAGTTCAGAGGTGATAGGTTTATATATTACCGTG[A/G]CTTGAAACCATATGGAACTATTCAGTCAGAGCTAGAGAAATCAAATTTACAGTATTTATA	1687
Locus_rs13645948-0_T_R_2608195599	Locus_rs13645948	TOP	[A/G]	44751425	ACACAAAGATGACAAGCTCACAATCAAAGGCAATGACGTTAAGAAGCAAC			5	4	17300250	diploid	Gallus gallus	dbSNP	0	BOT	AGTACTTACCAGCTGATGATTTTGTTTCTGCCTGAGGCCAGAGGCATGTGCTTTCTCGTT[T/C]GTTGCTTCTTAACGTCATTGCCTTTGATTGTGAGCTTGTCATCTTTGTGTTTGCAGTCAT	ATGACTGCAAACACAAAGATGACAAGCTCACAATCAAAGGCAATGACGTTAAGAAGCAAC[A/G]AACGAGAAAGCACATGCCTCTGGCCTCAGGCAGAAACAAAATCATCAGCTGGTAAGTACT	1687
Locus_rs13646120-0_T_R_2608195645	Locus_rs13646120	TOP	[A/G]	30759509	TTGCTTCCACGTTCTGTATCACTAAGGCCAATAGGTGCAACAGTGAGGCA			5	4	17861702	diploid	Gallus gallus	dbSNP	0	BOT	tggctgtgctctgctgccgCAGCACGCACAAGGGGACTCGTGTAGATGTGCTTAGCTTTA[T/C]TGCCTCACTGTTGCACCTATTGGCCTTAGTGATACAGAACGTGGAAGCAAAGGAAGAACC	GGTTCTTCCTTTGCTTCCACGTTCTGTATCACTAAGGCCAATAGGTGCAACAGTGAGGCA[A/G]TAAAGCTAAGCACATCTACACGAGTCCCCTTGTGCGTGCTGcggcagcagagcacagcca	1687
Locus_rs13646128-0_B_F_2608195656	Locus_rs13646128	BOT	[G/C]	51633504	GGAGCACAGTGGATGTTGCAAAAAGTGCAGCAAGACACAATTTTTCTTCG	49721391	GGAGCACAGTGGATGTTGCAAAAAGTGCAGCAAGACACAATTTTTCTTCC	5	4	17949429	diploid	Gallus gallus	dbSNP	0	BOT	CAGCTAGGAAAGGAGCACAGTGGATGTTGCAAAAAGTGCAGCAAGACACAATTTTTCTTC[C/G]AAGGGAATTTACTTCTCCATTACAAGTCTCACTATATACAAATAGTTGGCTTGTTATTGC	GCAATAACAAGCCAACTATTTGTATATAGTGAGACTTGTAATGGAGAAGTAAATTCCCTT[C/G]GAAGAAAAATTGTGTCTTGCTGCACTTTTTGCAACATCCACTGTGCTCCTTTCCTAGCTG	1687
Locus_rs13647398-0_T_F_2608164522	Locus_rs13647398	TOP	[C/G]	22702380	TAGCATGGGCAAACAGCGGTACAGTTTAGCTTGCATATGAGCTGTTTATC	35617457	TAGCATGGGCAAACAGCGGTACAGTTTAGCTTGCATATGAGCTGTTTATG	5	1	85553973	diploid	Gallus gallus	dbSNP	0	TOP	CTCAGAATTTATAGCATGGGCAAACAGCGGTACAGTTTAGCTTGCATATGAGCTGTTTAT[C/G]AATCTTTGGGTTTCCCCTTTTGAgtcagtttttttctcttcttctgagttatttttccat	CTCAGAATTTATAGCATGGGCAAACAGCGGTACAGTTTAGCTTGCATATGAGCTGTTTAT[C/G]AATCTTTGGGTTTCCCCTTTTGAgtcagtttttttctcttcttctgagttatttttccat	1687
Locus_rs13648521-0_T_R_2608164723	Locus_rs13648521	TOP	[A/C]	27755505	AAAGTCCTCGTTTCACCAGTTCTACTTTAAAAAAAGACTTTTGTACAATG			5	1	88055859	diploid	Gallus gallus	dbSNP	0	BOT	ATTGAGTCCAACTGCCTTACctcttcagggctaaccaaaaattaaagcattttgTTGAGT[T/G]CATTGTACAAAagtctttttttaaagtagaacTGGTGAAACGAGGACTTTTCTGCATATT	AATATGCAGAAAAGTCCTCGTTTCACCAgttctactttaaaaaaagactTTTGTACAATG[A/C]ACTCAAcaaaatgctttaatttttggttagccctgaagagGTAAGGCAGTTGGACTCAAT	1687
Locus_rs13648870-0_T_R_2608164779	Locus_rs13648870	TOP	[A/G]	43712507	CTTGTTTGGAAGTGAATGGAAAACAAAGCACTTAATATAAGTACCTGTGT			5	1	88945355	diploid	Gallus gallus	dbSNP	0	BOT	ACTATTCTTACCATTCTATGCAAAGACCATAAGATATATGGTTATGATATAACTCTTATA[T/C]ACACAGGTACTTATATtaagtgctttgttttccattcaCTTCCAAACAAGATTTTCCCAT	ATGGGAAAATCTTGTTTGGAAGtgaatggaaaacaaagcacttaATATAAGTACCTGTGT[A/G]TATAAGAGTTATATCATAACCATATATCTTATGGTCTTTGCATAGAATGGTAAGAATAGT	1687
Locus_rs13649767-0_T_R_2608202049	Locus_rs13649767	TOP	[A/G]	58681402	ACTAAGGTCCTGCACTGATGGAGCATTACTCAGCTCTGGACTGTTTGTAC			5	5	1872940	diploid	Gallus gallus	dbSNP	0	BOT	ATCCTTGCCCCTTTAATGAGACGTATAGTGATTAGAGCATTAAATATTGCGCTTCATTCA[T/C]GTACAAACAGTCCAGAGCTGAGTAATGCTCCATCAGTGCAGGACCTTAGTAACGTAGGAG	CTCCTACGTTACTAAGGTCCTGCACTGATGGAGCATTACTCAGCTCTGGACTGTTTGTAC[A/G]TGAATGAAGCGCAATATTTAATGCTCTAATCACTATACGTCTCATTAAAGGGGCAAGGAT	1687
Locus_rs13650043-0_B_R_2608201999	Locus_rs13650043	BOT	[T/A]	12604303	AGTTCCTGTGGACTGTCTCAGTATTTGCTAGGGAACCTATGAAGCCCATT	24715371	AGTTCCTGTGGACTGTCTCAGTATTTGCTAGGGAACCTATGAAGCCCATA	5	5	1283641	diploid	Gallus gallus	dbSNP	0	TOP	ACAAAGTACAATAGCTTAGTCAAGTCAGTACACAACTTTTATCTTACACTTGCACATTAT[A/T]ATGGGCTTCATAGGTTCCCTAGCAAATACTGAGACAGTCCACAGGAACTTTGAATTTTAT	ACAAAGTACAATAGCTTAGTCAAGTCAGTACACAACTTTTATCTTACACTTGCACATTAT[A/T]ATGGGCTTCATAGGTTCCCTAGCAAATACTGAGACAGTCCACAGGAACTTTGAATTTTAT	1687
Locus_rs13651032-0_T_R_2608161065	Locus_rs13651032	TOP	[A/G]	12664374	ACTGGGAGTTGTCACAGCTAAATACTGAACCACATACTATTCCTTACACT			5	1	45845857	diploid	Gallus gallus	dbSNP	0	BOT	AAATTGATGTATGCCACAGCACAGAAGGGTATATTACACGTAATAAAACCATTGTCAGAA[T/C]AGTGTAAGGAATAGTATGTGGTTCAGTATTTAGCTGTGACAACTCCCAGTTATTTGCAGT	ACTGCAAATAACTGGGAGTTGTCACAGCTAAATACTGAACCACATACTATTCCTTACACT[A/G]TTCTGACAATGGTTTTATTACGTGTAATATACCCTTCTGTGCTGTGGCATACATCAATTT	1687
Locus_rs13651136-0_T_R_2608161087	Locus_rs13651136	TOP	[A/G]	64809435	TAAAACATTCACACTACTTCCAGAGCTCAAGCCATATAGTTGGAAAGTAC			5	1	46248220	diploid	Gallus gallus	dbSNP	0	BOT	TAAAAGGCTTTAATATTTGGTTTAGTGTATTAATTTTAAGATATTGACCAAAGCCAGGTA[T/C]GTACTTTCCAACTATATGGCTTGAGCTCTGGAAGTAGTGTGAATGTTTTAACTCATATTG	CAATATGAGTTAAAACATTCACACTACTTCCAGAGCTCAAGCCATATAGTTGGAAAGTAC[A/G]TACCTGGCTTTGGTCAATATCTTAAAATTAATACACTAAACCAAATATTAAAGCCTTTTA	1687
Locus_rs13651209-0_B_F_2608161110	Locus_rs13651209	BOT	[T/C]	13726442	GTTCGGCCTCTTGGCAATTAATGGATGGATTGAAAGCCTGCTAGAAAATG			5	1	46551698	diploid	Gallus gallus	dbSNP	0	BOT	CACCTTTCAGGTTCGGCCTCTTGGCAATTAATGGATGGATTGAAAGCCTGCTAGAAAATG[T/C]AGTGCTTTAGCACTGCAGCACTACTCCATTTAGTACTTTGCAAGTGGGTTGTAAAAATTT	AAATTTTTACAACCCACTTGCAAAGTACTAAATGGAGTAGTGCTGCAGTGCTAAAGCACT[A/G]CATTTTCTAGCAGGCTTTCAATCCATCCATTAATTGCCAAGAGGCCGAACCTGAAAGGTG	1687
Locus_rs13651518-0_T_R_2608161141	Locus_rs13651518	TOP	[A/G]	17695498	CAAAGAAGGATGCTTTTATTCCCCTCTAGTGTCTTAACCAAGTGGAGGTT			5	1	47432686	diploid	Gallus gallus	dbSNP	0	BOT	ACTTCCCACAATCAGGTTCCATTTCTTTAGATTAAACAGTACTGTGAATTATGCCAGCCT[T/C]AACCTCCACTTGGTTAAGACACTAGAGGGGAATAAAAGCATCCTTCTTTGAGTTAATTCA	TGAATTAACTCAAAGAAGGATGCTTTTATTCCCCTCTAGTGTCTTAACCAAGTGGAGGTT[A/G]AGGCTGGCATAATTCACAGTACTGTTTAATCTAAAGAAATGGAACCTGATTGTGGGAAGT	1687
Locus_rs13651709-0_T_R_2608161177	Locus_rs13651709	TOP	[A/C]	21688318	GGAAAAAAACATGTTTCAAGTGTCTCAGTCCCTGCGTGGACATGTGTTGC			5	1	47924092	diploid	Gallus gallus	dbSNP	0	BOT	CAGTTGCCTGTTGAATCACTACAGGCATGTTGCAGCTCACTCTACAAGCCACCGGACAGC[T/G]GCAACACATGTCCACGCAGGGACTGAGACACTtgaaacatgtttttttcccctctttctt	aagaaagaggggaaaaaaacatgtttcaAGTGTCTCAGTCCCTGCGTGGACATGTGTTGC[A/C]GCTGTCCGGTGGCTTGTAGAGTGAGCTGCAACATGCCTGTAGTGATTCAACAGGCAACTG	1687
Locus_rs13652140-0_B_F_2608161280	Locus_rs13652140	BOT	[T/G]	19707340	TGTTTATAGTTCTAAAGGTTCTAGGTAGCATCCAAGAATACCTCTTACAG			5	1	49155620	diploid	Gallus gallus	dbSNP	0	BOT	AAGTAAGAATTGTTTATAGTTCTAAAGGTTCTAGGTAGCATCCAAGAATACCTCTTACAG[T/G]GCACATCAGGCATGTAGGCTGGGCCTGTCTCTGAGTGTGTTGGATCTTGCTTAAAGCTCT	AGAGCTTTAAGCAAGATCCAACACACTCAGAGACAGGCCCAGCCTACATGCCTGATGTGC[A/C]CTGTAAGAGGTATTCTTGGATGCTACCTAGAACCTTTAGAACTATAAACAATTCTTACTT	1687
Locus_rs13652237-0_T_F_2608161302	Locus_rs13652237	TOP	[A/G]	17710362	GAGATGGGGTACTTTGGCTGTGAGTTTCACAAGCATACTTAAACAATAGT			5	1	49411907	diploid	Gallus gallus	dbSNP	0	TOP	GAGCTGCATGGAGATGGGGTACTTTGGCTGTGAGTTTCACAAGCATACTTAAACAATAGT[A/G]GAGGAATGATGAAACTTGTGAATCTCTGTGTTCAGTCCAGGAACAGTATGATTTACCGAG	GAGCTGCATGGAGATGGGGTACTTTGGCTGTGAGTTTCACAAGCATACTTAAACAATAGT[A/G]GAGGAATGATGAAACTTGTGAATCTCTGTGTTCAGTCCAGGAACAGTATGATTTACCGAG	1687
Locus_rs13652265-0_T_R_2608161309	Locus_rs13652265	TOP	[A/G]	47727372	AGACAAAAGACATCAGCCCCTGCAGACCTTTCCCTTCTGACGGGAGACTT			5	1	49498126	diploid	Gallus gallus	dbSNP	0	BOT	CAGCTGCCGTGCCTGTGTTCCCACTTCACGGGCACTGCTGACCACGTGGCATCAGCTCTG[T/C]AAGTCTCCCGTCAGAAGGGAAAGGTCTGCAGGGGCTGATGTCTTTTGTCTCATCTCTGTG	CACAGAGATGAGACAAAAGACATCAGCCCCTGCAGACCTTTCCCTTCTGACGGGAGACTT[A/G]CAGAGCTGATGCCACGTGGTCAGCAGTGCCCGTGAAGTGGGAACACAGGCACGGCAGCTG	1687
Locus_rs13652855-0_T_F_2608161452	Locus_rs13652855	TOP	[A/G]	11806328	TGACCTGAATTTTGGAGTAGCCTCTAAGGCTATTCTCCTAATGAAATCTC			5	1	51715629	diploid	Gallus gallus	dbSNP	0	TOP	ACAGTGTATGTGACCTGAATTTTGGAGTAGCCTCTAAGGCTATTCTCCTAATGAAATCTC[A/G]GTGTGCTGCGTTTCCCGCTTCTGGTTAACTCCCACCATCCGATGGGATTGTCAGAACCTG	ACAGTGTATGTGACCTGAATTTTGGAGTAGCCTCTAAGGCTATTCTCCTAATGAAATCTC[A/G]GTGTGCTGCGTTTCCCGCTTCTGGTTAACTCCCACCATCCGATGGGATTGTCAGAACCTG	1687
Locus_rs13653247-0_T_F_2608161546	Locus_rs13653247	TOP	[A/G]	40653459	ACACTGATGCTCCATGCCTATCAGTGTTTCAGAGTCATTTTGTTAATGCC			5	1	52869281	diploid	Gallus gallus	dbSNP	0	TOP	gagtggtcaAACACTGATGCTCCATGCCTATCAGTGTTTCAGAGTCATTTTGTTAATGCC[A/G]TAATAATATGCTTTAACTTCTGGTTTACCATGAAATGGTCAGGCatttggactcaatgat	gagtggtcaAACACTGATGCTCCATGCCTATCAGTGTTTCAGAGTCATTTTGTTAATGCC[A/G]TAATAATATGCTTTAACTTCTGGTTTACCATGAAATGGTCAGGCatttggactcaatgat	1687
Locus_rs13653551-0_T_R_2608161613	Locus_rs13653551	TOP	[A/C]	27680338	TCTACCTAGAAATGAGAGGCAGAGAAAGGAAGAGGGTTAAGGGAATGACT			5	1	53616050	diploid	Gallus gallus	dbSNP	0	BOT	ATCCTATAATCCACTGATTTTCTAGGGAGTGGACTAGGAGGCTGTAAGTAGTTGAGCAGC[T/G]AGTCATTCCCTTAaccctcttcctttctctgcctctcATTTCTAGGTAGACAATAATCTA	TAGATTATTGTCTACCTAGAAATgagaggcagagaaaggaagagggtTAAGGGAATGACT[A/C]GCTGCTCAACTACTTACAGCCTCCTAGTCCACTCCCTAGAAAATCAGTGGATTATAGGAT	1687
Locus_rs13653955-0_T_F_2608161684	Locus_rs13653955	TOP	[A/G]	10697398	GAGACAAGAAAACCCAAGGGACAAGTATGTCGACCTCCATGGATGGCAAA			5	1	54441975	diploid	Gallus gallus	dbSNP	0	TOP	TCAGAACGTAGAGACAAGAAAACCCAAGGGACAAGTATGTCGACCTCCATGGATGGCAAA[A/G]GACAAGTCAAACCCCTCGGGGTCATGGACGCTCTTCCCTCAGAGTTGTGGATTCAGCTGA	TCAGAACGTAGAGACAAGAAAACCCAAGGGACAAGTATGTCGACCTCCATGGATGGCAAA[A/G]GACAAGTCAAACCCCTCGGGGTCATGGACGCTCTTCCCTCAGAGTTGTGGATTCAGCTGA	1687
Locus_rs13654024-0_T_R_2608161699	Locus_rs13654024	TOP	[A/T]	26732452	CAATAGATAATGAAAAAGATAGCACATGTGTTTCAGAGGTGAGAGTAGCA	67779383	CAATAGATAATGAAAAAGATAGCACATGTGTTTCAGAGGTGAGAGTAGCT	5	1	54597096	diploid	Gallus gallus	dbSNP	0	BOT	CCCTTCTCCATGGAGAGTTTAACCTGAGAAGCAGAACTGTTTTTCCAGGTCTAACCATGG[A/T]GCTACTCTCACCTCTGAAACACATGTGCTATCTTTTTCATTATCTATTGTTAGTCTTAAT	ATTAAGACTAACAATAGATAATGAAAAAGATAGCACATGTGTTTCAGAGGTGAGAGTAGC[A/T]CCATGGTTAGACCTGGAAAAACAGTTCTGCTTCTCAGGTTAAACTCTCCATGGAGAAGGG	1687
Locus_rs13655003-0_T_R_2608161929	Locus_rs13655003	TOP	[A/G]	21630304	CAGAGGAGGAAGGATGAGAAAACTTGACTTCTTAGAACTGTCAGTATAGC			5	1	57068610	diploid	Gallus gallus	dbSNP	0	BOT	GAATaacagtaaaggaaaaataaagttgaGCTTTATTGTTATTACATAAAATGGATATGA[T/C]GCTATACTGACAGTTCTAAGAAGTCAAGTTTTCTCATCCTTCCTCCTCTGAATATAGGTG	CACCTATATTCAGAGGAGGAAGGATGAGAAAACTTGACTTCTTAGAACTGTCAGTATAGC[A/G]TCATATCCATTTTATGTAATAACAATAAAGCtcaactttatttttcctttactgttATTC	1687
Locus_rs13655195-0_B_R_2608161959	Locus_rs13655195	BOT	[T/C]	56775336	TGTGAACTACTGAGACAGAGACCAAAACAATAGACTGAGAAAATGCCCTT			5	1	57457542	diploid	Gallus gallus	dbSNP	0	TOP	ACACGCAACATATTTTGTCTCAACTTGGCAGTACACCGTTGCTTTATTGATATCTATCTC[A/G]AAGGGCATTTTCTCAGTCTATTGTTTTGGTCTCTGTCTCAGTAGTTCACATGTTGGATGT	ACACGCAACATATTTTGTCTCAACTTGGCAGTACACCGTTGCTTTATTGATATCTATCTC[A/G]AAGGGCATTTTCTCAGTCTATTGTTTTGGTCTCTGTCTCAGTAGTTCACATGTTGGATGT	1687
Locus_rs13655414-0_B_R_2608162033	Locus_rs13655414	BOT	[T/A]	13706483	AGGAATTGCAAAGACAAACATACTGTAAAAAGCAACAGCATTCAAGAAGT	50773386	AGGAATTGCAAAGACAAACATACTGTAAAAAGCAACAGCATTCAAGAAGA	5	1	58311289	diploid	Gallus gallus	dbSNP	0	TOP	cttaatttacattttaaactGTTGGCAGTTAATTTATCGTAGGAATAGAAGAAATAGAAG[A/T]CTTCTTGAATGCTGTTGCTTTTTACAGTATGTTTGTCTTTGCAATTCCTATTTTGTTAGT	cttaatttacattttaaactGTTGGCAGTTAATTTATCGTAGGAATAGAAGAAATAGAAG[A/T]CTTCTTGAATGCTGTTGCTTTTTACAGTATGTTTGTCTTTGCAATTCCTATTTTGTTAGT	1687
Locus_rs13656156-0_B_R_2608162213	Locus_rs13656156	BOT	[T/C]	29680430	GGATGCTGCATGGGCGGAGTCTCTCCAGCTGCCATCTTCAAAGCTTTTGG			5	1	60199196	diploid	Gallus gallus	dbSNP	0	TOP	AATTGCAAGCTGACATACAACTCCAGGCTCTCGCCTCCAACAGCAGCCTGGCAAGGGAGA[A/G]CCAAAAGCTTTGAAGATGGCAGCTGGAGAGACTCCGCCCATGCAGCATCCTGCCTATGGA	AATTGCAAGCTGACATACAACTCCAGGCTCTCGCCTCCAACAGCAGCCTGGCAAGGGAGA[A/G]CCAAAAGCTTTGAAGATGGCAGCTGGAGAGACTCCGCCCATGCAGCATCCTGCCTATGGA	1687
Locus_rs13656306-0_T_F_2608162260	Locus_rs13656306	TOP	[A/G]	22624428	TGCGCTTGTGAAACCACAAAGTGCAGTGTTCAGATAGCCTTAAGAAATAC			5	1	60621162	diploid	Gallus gallus	dbSNP	0	TOP	ACACTTGGGCTGCGCTTGTGAAACCACAAAGTGCAGTGTTCAGATAGCCTTAAGAAATAC[A/G]TGCCCCACTCTTCCATGGAAACCAAAACATTTCTAGTGGTGCACAGCAACCCAACAAAGG	ACACTTGGGCTGCGCTTGTGAAACCACAAAGTGCAGTGTTCAGATAGCCTTAAGAAATAC[A/G]TGCCCCACTCTTCCATGGAAACCAAAACATTTCTAGTGGTGCACAGCAACCCAACAAAGG	1687
Locus_rs13656955-0_T_R_2608162451	Locus_rs13656955	TOP	[A/G]	47626404	CCAGTGTAACCTCAGACTGAACACACAGCACTGATTTGCCAAATTCAAAG			5	1	62102433	diploid	Gallus gallus	dbSNP	0	BOT	TACCAAGTTATCATGTTGCACGTACATTGAAAACCCAACTTACACCTTAAAATATGTCAG[T/C]CTTTGAATTTGGCAAATCAGTGCTGTGTGTTCAGTCTGAGGTTACACTGGCCTGGCGTGA	TCACGCCAGGCCAGTGTAACCTCAGACTGAACACACAGCACTGATTTGCCAAATTCAAAG[A/G]CTGACATATTTTAAGGTGTAAGTTGGGTTTTCAATGTACGTGCAACATGATAACTTGGTA	1687
Locus_rs13657100-0_B_F_2608162470	Locus_rs13657100	BOT	[T/C]	18734419	CAACCATCAATTCATCATTGCAACTACTAACTCAAGTTCCTGAACAGAAT			5	1	62314818	diploid	Gallus gallus	dbSNP	0	BOT	TCATCTAGTCCAACCATCAATTCATCATTGCAACTACTAACTCAAGTTCCTGAACAGAAT[T/C]GTAGAAGACATGTATGTTGGTGCAGTAAGTTACAGTACATGCTTTCCTGTAAAGGCATCT	AGATGCCTTTACAGGAAAGCATGTACTGTAACTTACTGCACCAACATACATGTCTTCTAC[A/G]ATTCTGTTCAGGAACTTGAGTTAGTAGTTGCAATGATGAATTGATGGTTGGACTAGATGA	1687
Locus_rs13657155-0_T_R_2608162497	Locus_rs13657155	TOP	[A/T]	18731324	AGGGGTCAGTACCGAGCAAGGAGTCTATAGCAAGATAAGCAAAGGTACAA	12669361	AGGGGTCAGTACCGAGCAAGGAGTCTATAGCAAGATAAGCAAAGGTACAT	5	1	62506236	diploid	Gallus gallus	dbSNP	0	BOT	TGGATATCTATGGAAAGTACTATAAACATGATATCATGTCAGTGCCTTACCTTAGGCATC[A/T]TGTACCTTTGCTTATCTTGCTATAGACTCCTTGCTCGGTACTGACCCCTGCCTACTTACC	GGTAAGTAGGCAGGGGTCAGTACCGAGCAAGGAGTCTATAGCAAGATAAGCAAAGGTACA[A/T]GATGCCTAAGGTAAGGCACTGACATGATATCATGTTTATAGTACTTTCCATAGATATCCA	1687
Locus_rs13657168-0_T_R_2608162505	Locus_rs13657168	TOP	[A/G]	13805353	TCAAGGTGGGCTAGGATGCAAATCAGAAATAGTTTATTGTTTTCTGGGAC			5	1	62585978	diploid	Gallus gallus	dbSNP	0	BOT	TGTACAGGAGTGTGAAATTTAACCTTTTCTGTAAATCAAATGATACTTCAAACTGGTGCT[T/C]GTCCCAGAAAACAATAAACTATTTCTGATTTGCATCCTAGCCCACCTTGATGGCTGAAGG	CCTTCAGCCATCAAGGTGGGCTAGGATGCAAATCAGAAATAGTTTATTGTTTTCTGGGAC[A/G]AGCACCAGTTTGAAGTATCATTTGATTTACAGAAAAGGTTAAATTTCACACTCCTGTACA	1687
Locus_rs13657273-0_B_F_2608162542	Locus_rs13657273	BOT	[T/C]	69745353	CCAGCCTTTCCAGTAACGCCACTGAGAAGGTTATTTTTTTTAGATCAATC			5	1	62961921	diploid	Gallus gallus	dbSNP	0	BOT	GCTCTTTTCTCCAGCCTTTCCAGTAACGCCACTgagaaggttattttttttagatCAATC[T/C]AATCCAAGCGCAGCTGAGGTAGCTTCGACTCCATTTCTATAGCATCTAACTGTCTGAGCA	TGCTCAGACAGTTAGATGCTATAGAAATGGAGTCGAAGCTACCTCAGCTGCGCTTGGATT[A/G]GATTGatctaaaaaaaataaccttctcAGTGGCGTTACTGGAAAGGCTGGAGAAAAGAGC	1687
Locus_rs13657285-0_B_F_2608162544	Locus_rs13657285	BOT	[T/C]	42649509	TACCTAAATTAATGCTTTCATGCTCTGCCTTTGCACCATGCATGACATAC			5	1	62994538	diploid	Gallus gallus	dbSNP	0	BOT	TAATACACAGTACCTAAATTAATGCTTTCATGCTCTGCCTTTGCACCATGCATGACATAC[T/C]CTCCTGCGAAATAAATTACTGTATCTTCACAGTGGAACAAGAAATGGGAACATACATTAC	GTAATGTATGTTCCCATTTCTTGTTCCACTGTGAAGATACAGTAATTTATTTCGCAGGAG[A/G]GTATGTCATGCATGGTGCAAAGGCAGAGCATGAAAGCATTAATTTAGGTACTGTGTATTA	1687
Locus_rs13657337-0_T_R_2608162553	Locus_rs13657337	TOP	[A/G]	61697496	GCAATGCAGTTACACCACTGGTTAACATCTCTGTGACTTGGAGGGAACAT			5	1	63080852	diploid	Gallus gallus	dbSNP	0	BOT	CAAGATTTGGCTGTTAGTATTATTTAAGTTCTATTTACTGAGTGTGAACATTTCAGAGTG[T/C]ATGTTCCCTCCAAGTCACAGAGATGTTAACCAGTGGTGTAACTGCATTGCAGCATCAGAA	TTCTGATGCTGCAATGCAGTTACACCACTGGTTAACATCTCTGTGACTTGGAGGGAACAT[A/G]CACTCTGAAATGTTCACACTCAGTAAATAGAACTTAAATAATACTAACAGCCAAATCTTG	1687
Locus_rs13657581-0_B_R_2608162653	Locus_rs13657581	BOT	[T/C]	21699385	CTCAAGAAACTCATTTCGAGTGGCTATTCAAGAATTCCTTCCACCATGTT			5	1	63955414	diploid	Gallus gallus	dbSNP	0	TOP	CAAggacatttattttctgagacTTTCTCCATCACTTCCTAGAACTAAGTGAAATTGAGA[A/G]AACATGGTGGAAGGAATTCTTGAATAGCCACTCGAAATGAGTTTCTTGAGAGCTTTCTTT	CAAggacatttattttctgagacTTTCTCCATCACTTCCTAGAACTAAGTGAAATTGAGA[A/G]AACATGGTGGAAGGAATTCTTGAATAGCCACTCGAAATGAGTTTCTTGAGAGCTTTCTTT	1687
Locus_rs13657661-0_B_F_2608162676	Locus_rs13657661	BOT	[T/G]	13642460	AAGCTGGCCTTTGTATCCTCCTTGGGACTTGCTTTTATGAAATGAACATA			5	1	64142440	diploid	Gallus gallus	dbSNP	0	BOT	ATCACATTAAAAGCTGGCCTTTGTATCCTCCTTGGGACTTGCTTTTATGAAATGAACATA[T/G]AAGTCAGACCGAGTTAATCCAAATCGTTTTGAAAATTGAGGTCTACAGGCTTTTAAAAGC	GCTTTTAAAAGCCTGTAGACCTCAATTTTCAAAACGATTTGGATTAACTCGGTCTGACTT[A/C]TATGTTCATTTCATAAAAGCAAGTCCCAAGGAGGATACAAAGGCCAGCTTTTAATGTGAT	1687
Locus_rs13657799-0_T_F_2608162710	Locus_rs13657799	TOP	[A/G]	65706504	ATAGACTTTGAACAGCATGCCACAATTCAAGAAGCTTAGAGTCCCTCATC			5	1	64488885	diploid	Gallus gallus	dbSNP	0	TOP	CCAAAGATGTATAGACTTTGAACAGCATGCCACAATTCAAGAAGCTTAGAGTCCCTCATC[A/G]GCTTGAATTAAAccatctgtgaagaaaaatggcTTCCAGCTTCTAGTTCCTGAGGAAGTA	CCAAAGATGTATAGACTTTGAACAGCATGCCACAATTCAAGAAGCTTAGAGTCCCTCATC[A/G]GCTTGAATTAAAccatctgtgaagaaaaatggcTTCCAGCTTCTAGTTCCTGAGGAAGTA	1687
Locus_rs13658033-0_T_F_2608162818	Locus_rs13658033	TOP	[A/G]	62727366	CCTTCAATCTCTGCATAAGAGACTGCATCGTGAAAGTGCTTTATGTTCCC			5	1	65439895	diploid	Gallus gallus	dbSNP	0	TOP	TCAAATTATTCCTTCAATCTCTGCATAAGAGACTGCATCGTGAAAGTGCTTTATGTTCCC[A/G]ACAGAGTTTTATGAAATTCCATAGGAAATCCTTATAGTTCCTTTTCAGCTTGGGATATTC	TCAAATTATTCCTTCAATCTCTGCATAAGAGACTGCATCGTGAAAGTGCTTTATGTTCCC[A/G]ACAGAGTTTTATGAAATTCCATAGGAAATCCTTATAGTTCCTTTTCAGCTTGGGATATTC	1687
Locus_rs13658203-0_T_F_2608162862	Locus_rs13658203	TOP	[A/G]	42639339	AGAGGTTCAATCTATGACAAGTGAACATTGTTGTTCTGCCTTCTGAACTT			5	1	65784836	diploid	Gallus gallus	dbSNP	0	TOP	TAGGCAAACTAGAGGTTCAATCTATGACAAGTGAACATTGTTGTTCTGCCTTCTGAACTT[A/G]CTCCCATTTCTAGCAGATGTGCCCCTGGCTTTGGTGTCTTctatttctgctgctgggaTC	TAGGCAAACTAGAGGTTCAATCTATGACAAGTGAACATTGTTGTTCTGCCTTCTGAACTT[A/G]CTCCCATTTCTAGCAGATGTGCCCCTGGCTTTGGTGTCTTctatttctgctgctgggaTC	1687
Locus_rs13658323-0_T_F_2608162896	Locus_rs13658323	TOP	[A/G]	47789423	GGGAGAACTGTCTAAATCTGTGCCCCTGCCATTGAATAGGATGTCAAGTA			5	1	66103065	diploid	Gallus gallus	dbSNP	0	TOP	AGAAACAAGAGGGAGAACTGTCTAAATCTGTGCCCCTGCCATTGAATAGGATGTCAAGTA[A/G]TGGAGGCAAGACACGTTGCCTTCcttatttctctcctctccaTTGCAAGATGCCCAGCTT	AGAAACAAGAGGGAGAACTGTCTAAATCTGTGCCCCTGCCATTGAATAGGATGTCAAGTA[A/G]TGGAGGCAAGACACGTTGCCTTCcttatttctctcctctccaTTGCAAGATGCCCAGCTT	1687
Locus_rs13658416-0_B_R_2608162925	Locus_rs13658416	BOT	[T/C]	11634337	AGCAGTTTCCAGGTGTTGGTACTTCAGGAAATCAGGTGTCTTGGGAACCT			5	1	66314644	diploid	Gallus gallus	dbSNP	0	TOP	TTTCATACAGTTGCTGAAACACAGAGCTCACACCTTCTACAGATGGGGAGGGAGCAAAAC[A/G]AGGTTCCCAAGACACCTGATTTCCTGAAGTACCAACACCTGGAAACTGCTCCTTGCCATA	TTTCATACAGTTGCTGAAACACAGAGCTCACACCTTCTACAGATGGGGAGGGAGCAAAAC[A/G]AGGTTCCCAAGACACCTGATTTCCTGAAGTACCAACACCTGGAAACTGCTCCTTGCCATA	1687
Locus_rs13658588-0_T_F_2608162980	Locus_rs13658588	TOP	[A/G]	62790486	CCACCAACGACTCGGAGAGGTTTGTGGAGACCTGAAGTTGTTGAAAAAGG			5	1	66835761	diploid	Gallus gallus	dbSNP	0	TOP	CAGTCATGATCCACCAACGACTCGGAGAGGTTTGTGGAGACCTGAAGTTgttgaaaaagg[A/G]aagaagagatagggagagagaaaaaaacttttAGAAAACACTGGAGGTAACATGAGAGCT	CAGTCATGATCCACCAACGACTCGGAGAGGTTTGTGGAGACCTGAAGTTgttgaaaaagg[A/G]aagaagagatagggagagagaaaaaaacttttAGAAAACACTGGAGGTAACATGAGAGCT	1687
Locus_rs13658993-0_T_R_2608163075	Locus_rs13658993	TOP	[A/G]	68769323	GAATCACAAGTATCTAAGCTTCAGTTACTTACTGAACTCCATATATACAC			5	1	67585590	diploid	Gallus gallus	dbSNP	0	BOT	TCCCTTCCTCAGCAAAAGTCAAGCAAGTATGTCTGTGTCCTACAGTCAGGCTTATTATAA[T/C]GTGTATATATGGAGTTCAGTAAGTAACTGAAGCTTAGATACTTGTGATTCAACCTGACGT	ACGTCAGGTTGAATCACAAGTATCTAAGCTTCAGTTACTTACTGAACTCCATATATACAC[A/G]TTATAATAAGCCTGACTGTAGGACACAGACATACTTGCTTGACTTTTGCTGAGGAAGGGA	1687
Locus_rs13659420-0_B_F_2608163188	Locus_rs13659420	BOT	[G/C]	58759329	TTGTATGAATGGGTACACAGCTCAAGTCTCTTCTTAAACAAACCAATGAG	55704444	TTGTATGAATGGGTACACAGCTCAAGTCTCTTCTTAAACAAACCAATGAC	5	1	68556550	diploid	Gallus gallus	dbSNP	0	BOT	CCCAGTTCAAGTTGTATGAATGGGTACACAGCTCAAGTCTCTTCTTAAACAAACCAATGA[C/G]AGAAATCATTAGCATAAACTCACTAGGTATTATttactgaaaagcaaacaaacaaacata	tatgtttgtttgtttgcttttcagtaaATAATACCTAGTGAGTTTATGCTAATGATTTCT[C/G]TCATTGGTTTGTTTAAGAAGAGACTTGAGCTGTGTACCCATTCATACAACTTGAACTGGG	1687
Locus_rs13659736-0_T_R_2608163239	Locus_rs13659736	TOP	[A/G]	74772306	AAAGCAGAAGGTGATACAGAGCATCTTCTAGCTAGTGAAAAGACATAGGG			5	1	69056086	diploid	Gallus gallus	dbSNP	0	BOT	CTTGAATTTCTAAGCTTAGGACAGTGATGAGAAACCCAAGGTTGTCTGTCAGGTCTTGGC[T/C]CCCTATGTCTTTTCACTAGCTAGAAGATGCTCTGTATCACCTTCTGCTTTCTTGATCTCT	AGAGATCAAGAAAGCAGAAGGTGATACAGAGCATCTTCTAGCTAGTGAAAAGACATAGGG[A/G]GCCAAGACCTGACAGACAACCTTGGGTTTCTCATCACTGTCCTAAGCTTAGAAATTCAAG	1687
Locus_rs13659952-0_B_R_2608163273	Locus_rs13659952	BOT	[T/C]	38721326	TCATCCTGAAAAACTCCATCAGTCATTGCCAACAAAACACCATAGCTCTG			5	1	69424004	diploid	Gallus gallus	dbSNP	0	TOP	CCTGTTCAACACAAGCCTAATAAAATGTTTCAGTTTTGCTACCCTTGCTAAATGATGGCT[A/G]CAGAGCTATGGTGTTTTGTTGGCAATGACTGATGGAGTTTTTCAGGATGAAATATATTAA	CCTGTTCAACACAAGCCTAATAAAATGTTTCAGTTTTGCTACCCTTGCTAAATGATGGCT[A/G]CAGAGCTATGGTGTTTTGTTGGCAATGACTGATGGAGTTTTTCAGGATGAAATATATTAA	1687
Locus_rs13659991-0_T_R_2608163279	Locus_rs13659991	TOP	[A/G]	47781437	ATTTGTATTTTCCATAGCTGCAGGCTGACTGAATCTGGGAGACAAGATGG			5	1	69498084	diploid	Gallus gallus	dbSNP	0	BOT	TCAAGATCTGGGGCCTAGCTTCAGGCAGCTACATGGGGAAGCTTAAAAACCAAAGAGTCT[T/C]CCATCTTGTCTCCCAGATTCAGTCAGCCTGCAGCTATGGAAAATACAAATCTAGAAGAAT	ATTCTTCTAGATTTGTATTTTCCATAGCTGCAGGCTGACTGAATCTGGGAGACAAGATGG[A/G]AGACTCTTTGGTTTTTAAGCTTCCCCATGTAGCTGCCTGAAGCTAGGCCCCAGATCTTGA	1687
Locus_rs13660270-0_T_F_2608163330	Locus_rs13660270	TOP	[A/G]	65637348	TCTGCTGCCTAGTTTAGGCTTCACATCCACAGATACGTTTAGGACACATC			5	1	69980719	diploid	Gallus gallus	dbSNP	0	TOP	gaaaattatttctgctGCCTAGTTTAGGCTTCACATCCACAGATACGTTTAGGACACATC[A/G]CCCAGATAGAGAGCGGAGTTCAGTGCTGCATGTCTTCTCTACAATCCATTTTTACCTCCA	gaaaattatttctgctGCCTAGTTTAGGCTTCACATCCACAGATACGTTTAGGACACATC[A/G]CCCAGATAGAGAGCGGAGTTCAGTGCTGCATGTCTTCTCTACAATCCATTTTTACCTCCA	1687
Locus_rs13660631-0_T_F_2608163422	Locus_rs13660631	TOP	[A/G]	61639429	TTGGTGGTTTGCATACTAGTGGACTTCTGTCAACACTGAAAAAACACCCT			5	1	70794571	diploid	Gallus gallus	dbSNP	0	TOP	GAAAATGAATTTGGTGGTTTGCATACTAGTGGACTTCTGTCAACACTGAAAAAACACCCT[A/G]CAGTCCAACACAATGAGAACCTTTTGCTTGAAAGAAAGCCTGGACTGGAATACCAGAGGT	GAAAATGAATTTGGTGGTTTGCATACTAGTGGACTTCTGTCAACACTGAAAAAACACCCT[A/G]CAGTCCAACACAATGAGAACCTTTTGCTTGAAAGAAAGCCTGGACTGGAATACCAGAGGT	1687
Locus_rs13660767-0_T_F_2608163462	Locus_rs13660767	TOP	[A/G]	12782378	TCACAGTGTTAGTTTGGTCCCTTGTTGAAACAGTAGTAGTCCTTACACAG			5	1	71284610	diploid	Gallus gallus	dbSNP	0	TOP	TGCTGCAGCCTCACAGTGTTAGTTTGGTCCCTTGTTGAAACAGTAGTAGTCCTTACACAG[A/G]CTGTGCTGGCTTTGAATTTAGAACTATTTAGGATTCTAAACAATGATGCGGATTGATTGC	TGCTGCAGCCTCACAGTGTTAGTTTGGTCCCTTGTTGAAACAGTAGTAGTCCTTACACAG[A/G]CTGTGCTGGCTTTGAATTTAGAACTATTTAGGATTCTAAACAATGATGCGGATTGATTGC	1687
Locus_rs13661056-0_B_F_2608236258	Locus_rs13661056	BOT	[T/C]	43615420	TGAATTGTGCTTTAGAGAGGATGTTGTAGACAACAAATTAGAGTGAGGGA			5	17	10032663	diploid	Gallus gallus	dbSNP	0	BOT	attgtttttgtGAATTGTGCTTTAGAGAGGATGTTGTAGACAACAAATTAGAGTGAGGGA[T/C]AATGTAAAGTTCTGATGCAAATACTTTACATCATACTTCACTGTACAGGAAGTGCTGCAT	ATGCAGCACTTCCTGTACAGTGAAGTATGATGTAAAGTATTTGCATCAGAACTTTACATT[A/G]TCCCTCACTCTAATTTGTTGTCTACAACATCCTCTCTAAAGCACAATTCacaaaaacaat	1687
Locus_rs13661130-0_T_R_2608236197	Locus_rs13661130	TOP	[A/G]	26810403	ATCAAAATCTCCTGGTTAAATTGGTATTTTGTACTGCCTTTTTCAATGCA			5	17	9631147	diploid	Gallus gallus	dbSNP	0	BOT	TGCATTCATCATTGGAAAGGAAAAACATTAAAAAATCACATCTTAAAGTTTTCTAATGCA[T/C]TGCATTGAAAAAGGCAGTACAAAATACCAATTTAACCAGGAGATTTTGATGTGTGGTGGA	TCCACCACACATCAAAATCTCCTGGTTAAATTGGTATTTTGTACTGCCTTTTTCAATGCA[A/G]TGCATTAGAAAACTTTAAGATGTGATTTTTTAATGTTTTTCCTTTCCAATGATGAATGCA	1687
Locus_rs13661452-0_B_F_2608236016	Locus_rs13661452	BOT	[T/C]	49806306	CCTGGGAGCTTGGAGGATCCAAAGACTGTGACACATCATAAGTTGATACA			5	17	8645587	diploid	Gallus gallus	dbSNP	0	BOT	GCAGTGTGTACCTGGGAGCTTGGAGGATCCAAAGACTGTGACACATCATAAGTTGATACA[T/C]GCTACTTCTGAGAAGGTGCTAACAGACTCAAAAACAGTGTTGGAGGAAAACATTCAAGAC	GTCTTGAATGTTTTCCTCCAACACTGTTTTTGAGTCTGTTAGCACCTTCTCAGAAGTAGC[A/G]TGTATCAACTTATGATGTGTCACAGTCTTTGGATCCTCCAAGCTCCCAGGTACACACTGC	1687
Locus_rs13661537-0_T_F_2608235992	Locus_rs13661537	TOP	[A/C]	62781477	GTTACCCTCATTTGAGGGGGGGGAAAAAAGTCCCAAAGGACAAAACCAGC			5	17	8510328	diploid	Gallus gallus	dbSNP	0	TOP	GTAAGTGTACGTTACCCTCATttgaggggggggaaaaaagtcccAAAGGACAAAACCAGC[A/C]CACATCTCTGAAGCCCGAGATGCAGTTTGCTCAGTGCCTTTTGAACTGTCAGTCAGTTTC	GTAAGTGTACGTTACCCTCATttgaggggggggaaaaaagtcccAAAGGACAAAACCAGC[A/C]CACATCTCTGAAGCCCGAGATGCAGTTTGCTCAGTGCCTTTTGAACTGTCAGTCAGTTTC	1687
Locus_rs13661650-0_B_R_2608235969	Locus_rs13661650	BOT	[T/G]	25681470	GACACCATCATGTATGCTGTTTCTGCTGATGCCAAAGGCTTGGACACAGT			5	17	8373876	diploid	Gallus gallus	dbSNP	0	TOP	ATATTATGTTCCCAAACCTGATaacctgggctgcagggctACGTCGGCCAGCAAGTTGAC[A/C]ACTGTGTCCAAGCCTTTGGCATCAGCAGAAACAGCATACATGATGGTGTCCCTGCAAGGC	ATATTATGTTCCCAAACCTGATaacctgggctgcagggctACGTCGGCCAGCAAGTTGAC[A/C]ACTGTGTCCAAGCCTTTGGCATCAGCAGAAACAGCATACATGATGGTGTCCCTGCAAGGC	1687
Locus_rs13662138-0_B_F_2608235862	Locus_rs13662138	BOT	[T/C]	73698388	CAGCTCTTTAAGTAGCAAAGCTTTTGTGTCGTGCTAGATGTCAGGTTTTA			5	17	6876976	diploid	Gallus gallus	dbSNP	0	BOT	ACATATTTAACAGCTCTTTAAGTAGCAAAGCTTTTGTGTCGTGCTAGATGTCAGGTTTTA[T/C]TTCAGCTGATAAAATGTGCCTTAACAGATAACCCAAGAGAGGCTTCAAGAAAGTATTAGT	ACTAATACTTTCTTGAAGCCTCTCTTGGGTTATCTGTTAAGGCACATTTTATCAGCTGAA[A/G]TAAAACCTGACATCTAGCACGACACAAAAGCTTTGCTACTTAAAGAGCTGTTAAATATGT	1687
Locus_rs13662142-0_B_F_2608235860	Locus_rs13662142	BOT	[T/C]	60640353	AGCCAGGATACCCATCAGTGCCAACTCGAACAGTGCCACGAGAGCTGATA			5	17	6864848	diploid	Gallus gallus	dbSNP	0	BOT	AGCAGTTAGCAGCCAGGATACCCATCAGTGCCAACTCGAACAGTGCCACGAGAGCTGATA[T/C]TTTCCTTAAAACTGTGGATTCAAATGTGCAAATCCCACATCTTAAAACCAAGAGAGGCTC	GAGCCTCTCTTGGTTTTAAGATGTGGGATTTGCACATTTGAATCCACAGTTTTAAGGAAA[A/G]TATCAGCTCTCGTGGCACTGTTCGAGTTGGCACTGATGGGTATCCTGGCTGCTAACTGCT	1687
Locus_rs13662153-0_T_F_2608235852	Locus_rs13662153	TOP	[C/G]	47785344	AGGAACTTCAGCACTGTAACAACTACGTTAAAAACACAGCCTCAGATGTC	19607427	AGGAACTTCAGCACTGTAACAACTACGTTAAAAACACAGCCTCAGATGTG	5	17	6830384	diploid	Gallus gallus	dbSNP	0	TOP	gaaagaagcagaggaaCTTCAGCACTGTAACAACTACGTTAAAAACACAGCCTCAGATGT[C/G]GCTGCTCTATGATGCTGATCATCTGCTGGAATCAGAAGAACTACCTTGCCATAATGGCAT	gaaagaagcagaggaaCTTCAGCACTGTAACAACTACGTTAAAAACACAGCCTCAGATGT[C/G]GCTGCTCTATGATGCTGATCATCTGCTGGAATCAGAAGAACTACCTTGCCATAATGGCAT	1687
Locus_rs13662970-0_B_F_2608215296	Locus_rs13662970	BOT	[T/G]	68715433	CAAATCATCTTACTCTTCACCAGAAACAGTTTCTAGTGAGGGTCACAGTC			5	8	7288872	diploid	Gallus gallus	dbSNP	0	BOT	TCTAGGCTTACAAATCATCTTACTCTTCACCAGAAACAGTTTCTAGTGAGGGTCACAGTC[T/G]TCCCAGGATTTCTTGTGCTAACACAAAGTGCatacaagaagaaaaggaagagccTTTCTA	TAGAAAggctcttccttttcttcttgtatGCACTTTGTGTTAGCACAAGAAATCCTGGGA[A/C]GACTGTGACCCTCACTAGAAACTGTTTCTGGTGAAGAGTAAGATGATTTGTAAGCCTAGA	1687
Locus_rs13663179-0_B_R_2608215339	Locus_rs13663179	BOT	[T/C]	63665466	TTCTAAAGCCAGAAAACATTTGCCTTTCATTTTCTCTGTTTTTACCTCTG			5	8	7662286	diploid	Gallus gallus	dbSNP	0	TOP	ACatactgaagagaaggaaaaaattttatttaaaaaagagatTGCAATTTTCTGGATTGG[A/G]CAGAggtaaaaacagagaaaatgaaaggcaaATGTTTTCTGGCTTTAGAATATTGTCTAA	ACatactgaagagaaggaaaaaattttatttaaaaaagagatTGCAATTTTCTGGATTGG[A/G]CAGAggtaaaaacagagaaaatgaaaggcaaATGTTTTCTGGCTTTAGAATATTGTCTAA	1687
Locus_rs13664287-0_B_F_2608200688	Locus_rs13664287	BOT	[T/C]	24681344	AGAGTCAACATAGCATGCTGCCTCTTTCCCAGGGGGCCAGCAGGAAAGTT			5	4	77656249	diploid	Gallus gallus	dbSNP	0	BOT	TGTAGCAGAAAGAGTCAACATAGCATGCTGCCTCTTTCCCAGGGGGCCAGCAGGAAAGTT[T/C]CTGTGCCTTCAGTGGGTCTGCCTTACCAGAACTACACAGACTCACTCTGAGATGGGAGTG	CACTCCCATCTCAGAGTGAGTCTGTGTAGTTCTGGTAAGGCAGACCCACTGAAGGCACAG[A/G]AACTTTCCTGCTGGCCCCCTGGGAAAGAGGCAGCATGCTATGTTGACTCTTTCTGCTACA	1687
Locus_rs13664411-0_B_R_2608200723	Locus_rs13664411	BOT	[T/C]	25762494	TCCATGTGGTGCTGACTAGTAGGGCCTGTGTAAAAGATGAAGCTTGCTGG			5	4	77940942	diploid	Gallus gallus	dbSNP	0	TOP	GAGAGGCAGCCTCCTACTGTATCTAAATTCTTTTGCCATTCCATTCAATAATACACTTAA[A/G]CCAGCAAGCTTCATCTTTTACACAGGCCCTACTAGTCAGCACCACATGGAAAAAAAAGTG	GAGAGGCAGCCTCCTACTGTATCTAAATTCTTTTGCCATTCCATTCAATAATACACTTAA[A/G]CCAGCAAGCTTCATCTTTTACACAGGCCCTACTAGTCAGCACCACATGGAAAAAAAAGTG	1687
Locus_rs13665028-0_T_R_2608200861	Locus_rs13665028	TOP	[A/C]	71647306	TTATTTGCTGATATTAGTGTCTAGGGAAAATTAACACATGTGAGTCTGAA			5	4	79604632	diploid	Gallus gallus	dbSNP	0	BOT	GCCAATAAAGCCAATAAAATATTTGAGTTTTAAACCAACTAGGACTTCAGGAATTTAGTG[T/G]TTCAGACTCACATGTGTTAATTTTCCCTAGACACTAATATCAGCAAATAAGCATGAAATA	TATTTCATGCTTATTTGCTGATATTAGTGTCTAGGGAAAATTAACACATGTGAGTCTGAA[A/C]CACTAAATTCCTGAAGTCCTAGTTGGTTTAAAACTCAAATATTTTATTGGCTTTATTGGC	1687
Locus_rs13665552-0_T_F_2608200988	Locus_rs13665552	TOP	[A/G]	33790403	AAGATCCAAAGTCCCCCCAGAGGGGGTTTTGAGGTTTCTTGTTTTTCATC			5	4	80882312	diploid	Gallus gallus	dbSNP	0	TOP	tttaacgGACAAGATCCAAAGTCCCCCCAGAGGGGGTTTTGAGGTTTCTTGTTTTTCATC[A/G]GGGTAAATTTTTGTGCCATTTGGAAGGTTTCCCAACCATACTTTGAGCTCACTGTattaa	tttaacgGACAAGATCCAAAGTCCCCCCAGAGGGGGTTTTGAGGTTTCTTGTTTTTCATC[A/G]GGGTAAATTTTTGTGCCATTTGGAAGGTTTCCCAACCATACTTTGAGCTCACTGTattaa	1687
Locus_rs13665616-0_B_R_2608201011	Locus_rs13665616	BOT	[T/C]	14707505	GGGGTAAACAGTGCCATACACAGCAGCCATATGTGCTGTCAGCTTTTACA			5	4	81089654	diploid	Gallus gallus	dbSNP	0	TOP	ggtGGGAATAAAAGGTATAACTTCACTATGTAAAGATCTCTCTCCTGTCTGACAAAAGAT[A/G]TGTAAAAGCTGACAGCACATATGGCTGCTGTGTATGGCACTGTTTACCCCACCTTTTATA	ggtGGGAATAAAAGGTATAACTTCACTATGTAAAGATCTCTCTCCTGTCTGACAAAAGAT[A/G]TGTAAAAGCTGACAGCACATATGGCTGCTGTGTATGGCACTGTTTACCCCACCTTTTATA	1687
Locus_rs13665654-0_B_F_2608201016	Locus_rs13665654	BOT	[T/C]	33674305	AGGCAGGCTGCCACTATGAAGCTCTCATACTGCTTTCCTGAGCCATTTCA			5	4	81149369	diploid	Gallus gallus	dbSNP	0	BOT	GCATTGTGTCAGGCAGGCTGCCACTATGAAGCTCTCATACTGCTTTCCTGAGCCATTTCA[T/C]GTGTGACCTGCAGGAGACATGCTGTCTAGAGGTGGAAGGTGTCAGTTTCTAGACAAGTTA	TAACTTGTCTAGAAACTGACACCTTCCACCTCTAGACAGCATGTCTCCTGCAGGTCACAC[A/G]TGAAATGGCTCAGGAAAGCAGTATGAGAGCTTCATAGTGGCAGCCTGCCTGACACAATGC	1687
Locus_rs13665950-0_B_F_2608201068	Locus_rs13665950	BOT	[T/C]	39688489	GTGAGGAAAGATTAGTTCAGTGATACCTACAATTTTTAGCTGATCTTTGG			5	4	81743462	diploid	Gallus gallus	dbSNP	0	BOT	GCAATTCCTTGTGAGGAAAGATTAGTTCAGTGATACCTACAATTTTTAGCTGATCTTTGG[T/C]TCCCTTTAAGAAAGCAACATGTCACATAAAGTTACACGTATTGAACTGACACTTCCAAGA	TCTTGGAAGTGTCAGTTCAATACGTGTAACTTTATGTGACATGTTGCTTTCTTAAAGGGA[A/G]CCAAAGATCAGCTAAAAATTGTAGGTATCACTGAACTAATCTTTCCTCACAAGGAATTGC	1687
Locus_rs13666178-0_B_R_2608201159	Locus_rs13666178	BOT	[T/C]	72750429	AGCACATGTGGATGAGAAGAGGAATGTCTGTGGACCAACACGGAACGAAG			5	4	82671339	diploid	Gallus gallus	dbSNP	0	TOP	TCCAGTTTCTGGTTCAACCACCAGGATGGGGTGGGAAAGAAAACCTGTCCAGCTGCAGCC[A/G]CTTCGTTCCGTGTTGGTCCACAGACATTCCTCTTCTCATCCACATGTGCTGGGCACATGT	TCCAGTTTCTGGTTCAACCACCAGGATGGGGTGGGAAAGAAAACCTGTCCAGCTGCAGCC[A/G]CTTCGTTCCGTGTTGGTCCACAGACATTCCTCTTCTCATCCACATGTGCTGGGCACATGT	1687
Locus_rs13666232-0_B_R_2608201187	Locus_rs13666232	BOT	[T/C]	53617305	CAGGGATTTGCACATGAGCAAGCTTTTGTAACAGCTGACTTCACAGCTAG			5	4	82888803	diploid	Gallus gallus	dbSNP	0	TOP	ATCTGTAATCACCCTACTACCATACATACTATCGCTACTGAAACACTACAGAACTCATTT[A/G]CTAGCTGTGAAGTCAGCTGTTACAAAAGCTTGCTCATGTGCAAATCCCTGCCTGCATTTT	ATCTGTAATCACCCTACTACCATACATACTATCGCTACTGAAACACTACAGAACTCATTT[A/G]CTAGCTGTGAAGTCAGCTGTTACAAAAGCTTGCTCATGTGCAAATCCCTGCCTGCATTTT	1687
Locus_rs13666662-0_T_F_2608201314	Locus_rs13666662	TOP	[A/G]	12757344	AGTGTTCCCTACCGTTCCAACTGCATTCATTTGCAGCTCGTGTCTTACAC			5	4	84038348	diploid	Gallus gallus	dbSNP	0	TOP	tgattttgcaAGTGTTCCCTACCGTTCCAACTGCATTCATTTGCAGCTCGTGTCTTACAC[A/G]GTAAATACCAGCGAAGTTATGCACCTCCATTTACCGCCCGCCCCACTCCTGCATGAATCC	tgattttgcaAGTGTTCCCTACCGTTCCAACTGCATTCATTTGCAGCTCGTGTCTTACAC[A/G]GTAAATACCAGCGAAGTTATGCACCTCCATTTACCGCCCGCCCCACTCCTGCATGAATCC	1687
Locus_rs13666919-0_T_F_2608201362	Locus_rs13666919	TOP	[C/G]	56798442	TCTTGTCCACTTGTACTTAAAAGTCAAATTAGCCAACCTCCCACCATTGC	19641496	TCTTGTCCACTTGTACTTAAAAGTCAAATTAGCCAACCTCCCACCATTGG	5	4	84512065	diploid	Gallus gallus	dbSNP	0	TOP	AGGGTGAGGCCTCTTGTCCACTTGTACTTAAAAGTCAAATTAGCCAACCTCCCACCATTG[C/G]GGAGTGAAAGGAGGCTGCCTGCAGGTTGGTGAGGCTTGTTCTCTACATTTCCTGCAGCAT	AGGGTGAGGCCTCTTGTCCACTTGTACTTAAAAGTCAAATTAGCCAACCTCCCACCATTG[C/G]GGAGTGAAAGGAGGCTGCCTGCAGGTTGGTGAGGCTTGTTCTCTACATTTCCTGCAGCAT	1687
Locus_rs13667061-0_T_F_2608201388	Locus_rs13667061	TOP	[A/G]	41780403	CCACATCTTACATGGACTTTTTTTGCTTAGACTTTTGCCCTCTGGAGCTT			5	4	84767074	diploid	Gallus gallus	dbSNP	0	TOP	AAGTGCTCTCCCACATCTTACATGGACtttttttGCTTAGACTTTTGCCCTCTGGAGCTT[A/G]CATTCATTGCTCTTTGCATACCCAAGGCACCAGACACTTGTTAACTGAAGCCACCAGCTT	AAGTGCTCTCCCACATCTTACATGGACtttttttGCTTAGACTTTTGCCCTCTGGAGCTT[A/G]CATTCATTGCTCTTTGCATACCCAAGGCACCAGACACTTGTTAACTGAAGCCACCAGCTT	1687
Locus_rs13667097-0_T_F_2608201392	Locus_rs13667097	TOP	[A/G]	50696345	TATGAATTGGGGGTGGGGGTTTAACAGACAAATACCTGTTTGTGTATTGC			5	4	84805767	diploid	Gallus gallus	dbSNP	0	TOP	atatttgtattatGAATTGGGGGTGGGGGTTTAACAGACAAATACCTGTTTGTGTATTGC[A/G]TGAAATCAGGAAAGTTCGACATGACAAATTGGAGACAGGAGGAGAAAGAATTTCCCACAC	atatttgtattatGAATTGGGGGTGGGGGTTTAACAGACAAATACCTGTTTGTGTATTGC[A/G]TGAAATCAGGAAAGTTCGACATGACAAATTGGAGACAGGAGGAGAAAGAATTTCCCACAC	1687
Locus_rs13667249-0_T_R_2608175637	Locus_rs13667249	TOP	[A/G]	52629465	GAGGTGTGGATTGATTCACATCTGTGTGGTAGATCACCGTTTTCAATCGT			5	2	31229097	diploid	Gallus gallus	dbSNP	0	BOT	AAATTCAGATATAAAATGAGATGTTTatttaaattgtatttcttGCTTGCTCATTTAAAT[T/C]ACGATTGAAAACGGTGATCTACCACACAGATGTGAATCAATCCACACCTCTGGATAAAGC	GCTTTATCCAGAGGTGTGGATTGATTCACATCTGTGTGGTAGATCACCGTTTTCAATCGT[A/G]ATTTAAATGAGCAAGCaagaaatacaatttaaatAAACATCTCATTTTATATCTGAATTT	1687
Locus_rs13667930-0_B_F_2608175784	Locus_rs13667930	BOT	[T/C]	44804364	TATGAGGTAACGTACTTTACCGGGGATTTGCCAATTCATGCAGAACTGTG			5	2	32993453	diploid	Gallus gallus	dbSNP	0	BOT	CCAGTGTATTTATGAGGTAACGTACTTTACCGGGGATTTGCCAATTCATGCAGAACTGTG[T/C]ATTTATGACCCCTTGTATCTCACTCCTCCGTGGCTCAGAGACAGGCATAGGCCGGGAGCT	AGCTCCCGGCCTATGCCTGTCTCTGAGCCACGGAGGAGTGAGATACAAGGGGTCATAAAT[A/G]CACAGTTCTGCATGAATTGGCAAATCCCCGGTAAAGTACGTTACCTCATAAATACACTGG	1687
Locus_rs13668257-0_B_F_2608175842	Locus_rs13668257	BOT	[T/C]	59770374	ACCTAAACTCAGTTGCCTTTCCCAGAGGTGTTAGTAACTCAGTGTGTCCC			5	2	33620190	diploid	Gallus gallus	dbSNP	0	BOT	TTCCCACAAAACCTAAACTCAGTTGCCTTTCCCAGAGGTGTTAGTAACTCAGTGTGTCCC[T/C]ACATCAGGCAGAGGCAGGATCCTTTGATTCAATAGGtagctcttcctgctgagctgccTT	AAggcagctcagcaggaagagctaCCTATTGAATCAAAGGATCCTGCCTCTGCCTGATGT[A/G]GGGACACACTGAGTTACTAACACCTCTGGGAAAGGCAACTGAGTTTAGGTTTTGTGGGAA	1687
Locus_rs13668640-0_B_F_2608175912	Locus_rs13668640	BOT	[T/C]	29706307	TGGCCATCTACAAACACTACAGACATGCCATATCCTAAGTTAAAAACCCC			5	2	34396778	diploid	Gallus gallus	dbSNP	0	BOT	CTCCAAGTAGTGGCCATCTACAAACACTACAGACATGCCATATCCTAAGTTAAAAACCCC[T/C]GGAGAGCCTGTGATGTTAGATGGCAGAACGTTCAGCGGCTTCACCAAATGTTAGGTTTGG	CCAAACCTAACATTTGGTGAAGCCGCTGAACGTTCTGCCATCTAACATCACAGGCTCTCC[A/G]GGGGTTTTTAACTTAGGATATGGCATGTCTGTAGTGTTTGTAGATGGCCACTACTTGGAG	1687
Locus_rs13668749-0_T_F_2608175950	Locus_rs13668749	TOP	[A/G]	19793383	AGACACTTGTCAAGATTCTTTGGTCAAGTTTGTTGTCAAGTTGACAACAC			5	2	34804932	diploid	Gallus gallus	dbSNP	0	TOP	cataAGAGCTAGACACTTGTCAAGATTCTTTGGTCAAGTTTGTTGTCAAGTTGACAACAC[A/G]TATCAAAGAACAAGGTTACTCATCCATTTTTCAAATGCTGGGCAGAATACCACTGTAACA	cataAGAGCTAGACACTTGTCAAGATTCTTTGGTCAAGTTTGTTGTCAAGTTGACAACAC[A/G]TATCAAAGAACAAGGTTACTCATCCATTTTTCAAATGCTGGGCAGAATACCACTGTAACA	1687
Locus_rs13668860-0_T_R_2608176037	Locus_rs13668860	TOP	[A/G]	51711300	ATGCTTGGAACCTTCACCTCTTGCTTCTTTCTCAGCTCAGTTTTGTGTAT			5	2	36029611	diploid	Gallus gallus	dbSNP	0	BOT	CACGTGCACTTGAAAGAGACTATTCAAAAAAGTTCATCAGGAGCATTTAATTCACTACAG[T/C]ATACACAAAACTGAGCTGAGAAAGAAGCAAGAGGTGAAGGTTCCAAGCATTCCACCTATT	AATAGGTGGAATGCTTGGAACCTTCACCTCTTGCTTCTTTCTCAGCTCAGTTTTGTGTAT[A/G]CTGTAGTGAATTAAATGCTCCTGATGAACTTTTTTGAATAGTCTCTTTCAAGTGCACGTG	1687
Locus_rs13669042-0_T_F_2608176122	Locus_rs13669042	TOP	[A/C]	22729348	GAACAAGTGAAGATTGAATGACAGCATGCTCCTTGAACAGAATCATCTCC			5	2	37058448	diploid	Gallus gallus	dbSNP	0	TOP	TGGGAAGGGAGAACAAGTGAAGATTGAATGACAGCATGCTCCTTGAACAGAATCATCTCC[A/C]TGCTCTTATGATCAGACCCTGTCCTACTTATTAGGCATTATTGTATGGATCTCTTAGGTG	TGGGAAGGGAGAACAAGTGAAGATTGAATGACAGCATGCTCCTTGAACAGAATCATCTCC[A/C]TGCTCTTATGATCAGACCCTGTCCTACTTATTAGGCATTATTGTATGGATCTCTTAGGTG	1687
Locus_rs13669131-0_T_F_2608176140	Locus_rs13669131	TOP	[A/G]	44795341	CCATGAGACAGTGTCCCTCTTTTCTTACTTTCAGACACTAACAGAGCTCC			5	2	37317791	diploid	Gallus gallus	dbSNP	0	TOP	CTAGGATCTCCCATGAGACAGTGTCCCTCTTTTCTTACTTTCAGACACTAACAGAGCTCC[A/G]GCATCTAAATCTGTTCGTATTTACTCCTCCTGCCCCAACCCTATTCCTGCAACAACACCC	CTAGGATCTCCCATGAGACAGTGTCCCTCTTTTCTTACTTTCAGACACTAACAGAGCTCC[A/G]GCATCTAAATCTGTTCGTATTTACTCCTCCTGCCCCAACCCTATTCCTGCAACAACACCC	1687
Locus_rs13669858-0_T_R_2608176291	Locus_rs13669858	TOP	[A/G]	27698460	CCAATCTTTGTTTTTACTCAGCATGGGCACATCAGCAATATAATGACAGT			5	2	39163171	diploid	Gallus gallus	dbSNP	0	BOT	GAAGTTATTGACAATATCATTTGAAATGCCACATGACTTCACAGTAGGGTCTTTCCATTA[T/C]ACTGTCATTATATTGCTGATGTGCCCATGCTGAGTAAAAACAAAGATTGGTAAAGAATTC	GAATTCTTTACCAATCTTTGTTTTTACTCAGCATGGGCACATCAGCAATATAATGACAGT[A/G]TAATGGAAAGACCCTACTGTGAAGTCATGTGGCATTTCAAATGATATTGTCAATAACTTC	1687
Locus_rs13669923-0_B_R_2608176321	Locus_rs13669923	BOT	[T/C]	23650490	TGACTCAAATAATGAACTCACAAGGCAAACTTTTTGAACATACCTTTGCA			5	2	39430470	diploid	Gallus gallus	dbSNP	0	TOP	tttctttaggtaTGGGAAAATTGTATCAACAAAGGCAATTCTTGACAAAAACACAAATCA[A/G]TGCAAAGGTATGTTCAAAAAGTTTGCCTTGTGAGTTCATTATTTGAGTCACTGGTGGCTT	tttctttaggtaTGGGAAAATTGTATCAACAAAGGCAATTCTTGACAAAAACACAAATCA[A/G]TGCAAAGGTATGTTCAAAAAGTTTGCCTTGTGAGTTCATTATTTGAGTCACTGGTGGCTT	1687
Locus_rs13670163-0_T_F_2608176388	Locus_rs13670163	TOP	[A/G]	66765459	GTGACCACAGATAGATGTTTAAATTGCATTGCTATCTTCTTAGCAAAAGC			5	2	40181216	diploid	Gallus gallus	dbSNP	0	TOP	GTTAAGAGAAGTGACCACAGATAGATGTTTAAATTGCATTGCTATCTTCTTAGCAAAAGC[A/G]TAACTTGTTGTCAGGGAAGAAATCTTATGTTTTGATACTTACTTTCTCCTTTCAAACAAA	GTTAAGAGAAGTGACCACAGATAGATGTTTAAATTGCATTGCTATCTTCTTAGCAAAAGC[A/G]TAACTTGTTGTCAGGGAAGAAATCTTATGTTTTGATACTTACTTTCTCCTTTCAAACAAA	1687
Locus_rs13670255-0_B_F_2608176404	Locus_rs13670255	BOT	[T/C]	49787445	GTCAGTCTATCATCCAACATAATTCTGTTCCTCACCTACACCACATAAAA			5	2	40401332	diploid	Gallus gallus	dbSNP	0	BOT	AATCACAGATGTCAGTCTATCATCCAACATAATTCTGTTCCTCACCTACACCACATAAAA[T/C]AGCCATTACTTCTCCCTCTTCATTATTTACCTTTGAATTACCTTCCTTGTGGTGTTTGGC	GCCAAACACCACAAGGAAGGTAATTCAAAGGTAAATAATGAAGAGGGAGAAGTAATGGCT[A/G]TTTTATGTGGTGTAGGTGAGGAACAGAATTATGTTGGATGATAGACTGACATCTGTGATT	1687
Locus_rs13670383-0_B_R_2608176435	Locus_rs13670383	BOT	[G/C]	55696428	CAACACTTGACCAGGATGTATTTAAAGAGGCAACCTCTCTTAACACGTGG	50688426	CAACACTTGACCAGGATGTATTTAAAGAGGCAACCTCTCTTAACACGTGC	5	2	40709191	diploid	Gallus gallus	dbSNP	0	TOP	AACATGTTGAAAACAATTCTACATTTAGGCCCGAGCTACTAATTTACAACAAATTCTGCA[C/G]CACGTGTTAAGAGAGGTTGCCTCTTTAAATACATCCTGGTCAAGTGTTGGCAGTCTCTGT	AACATGTTGAAAACAATTCTACATTTAGGCCCGAGCTACTAATTTACAACAAATTCTGCA[C/G]CACGTGTTAAGAGAGGTTGCCTCTTTAAATACATCCTGGTCAAGTGTTGGCAGTCTCTGT	1687
Locus_rs13670398-0_T_F_2608176438	Locus_rs13670398	TOP	[A/G]	42742352	AGCTCAAAGAGATGAGGAAATGGTTCCAGTGTATGAGAAAACAACCCATA			5	2	40749052	diploid	Gallus gallus	dbSNP	0	TOP	CATAAGCAGGAGCTCAAAGAGATGAGGAAATGGTTCCAGTGTATGAGAAAACAACCCATA[A/G]CAGTGCTGCGTTAGCTGTGTTAAACTACTGTGCTCACACACATGGTGATATATTAAAATT	CATAAGCAGGAGCTCAAAGAGATGAGGAAATGGTTCCAGTGTATGAGAAAACAACCCATA[A/G]CAGTGCTGCGTTAGCTGTGTTAAACTACTGTGCTCACACACATGGTGATATATTAAAATT	1687
Locus_rs13670647-0_B_F_2608176486	Locus_rs13670647	BOT	[T/C]	71649465	CAGCCACTTCCCCAGACAATTATTTCCCACTTTGCATTATGAACCCCAAG			5	2	41217636	diploid	Gallus gallus	dbSNP	0	BOT	CTTCACCAGCCAGCCACTTCCCCAGACAATTATTTCCCACTTTGCATTATGAACCCCAAG[T/C]GGGTTATGAGTCTGGCAGCATTTTGTGTGCAAGTAAATGAAAAGTTTTAAGAAGGACGCT	AGCGTCCTTCTTAAAACTTTTCATTTACTTGCACACAAAATGCTGCCAGACTCATAACCC[A/G]CTTGGGGTTCATAATGCAAAGTGGGAAATAATTGTCTGGGGAAGTGGCTGGCTGGTGAAG	1687
Locus_rs13670939-0_T_R_2608176561	Locus_rs13670939	TOP	[A/T]	32688440	AGAATTTGTTTGGATGTTACACCATAGCGCTGAAGAGCTGTACAGAGTGA	74691502	AGAATTTGTTTGGATGTTACACCATAGCGCTGAAGAGCTGTACAGAGTGT	5	2	41951660	diploid	Gallus gallus	dbSNP	0	BOT	CAGGTTTGTTCGCTCCAGCTCTAGCAGAGGTGAATCAGTCTCAGCTGCTTACTCAGTGTC[A/T]CACTCTGTACAGCTCTTCAGCGCTATGGTGTAACATCCAAACAAATTCTGAGGCAGCCAG	CTGGCTGCCTCAGAATTTGTTTGGATGTTACACCATAGCGCTGAAGAGCTGTACAGAGTG[A/T]GACACTGAGTAAGCAGCTGAGACTGATTCACCTCTGCTAGAGCTGGAGCGAACAAACCTG	1687
Locus_rs13671271-0_B_F_2608176604	Locus_rs13671271	BOT	[T/G]	30684372	CCCTTCCTCACACTTCAGTTAGGCACCGGTAAATGACAGATGACAAGTCT			5	2	42464961	diploid	Gallus gallus	dbSNP	0	BOT	ACATGACTTCCCCTTCCTCACACTTCAGTTAGGCACCGGTAAATGACAGATGACAAGTCT[T/G]ACACTGAGAGTGATCATTGTTTAAAGTGTAATGGAAAGTGTTTTGAAATGttagcaaaaa	tttttgctaaCATTTCAAAACACTTTCCATTACACTTTAAACAATGATCACTCTCAGTGT[A/C]AGACTTGTCATCTGTCATTTACCGGTGCCTAACTGAAGTGTGAGGAAGGGGAAGTCATGT	1687
Locus_rs13671639-0_T_F_2608176664	Locus_rs13671639	TOP	[A/C]	21743397	GTCAGTCGTGTGAATTACTTTTGCAATCATCTTTCTTACCAGTTACCAAT			5	2	43106459	diploid	Gallus gallus	dbSNP	0	TOP	CACATTTCTTGTCAGTCGTGTGAATTACTTTTGCAATCATCTTTCTTACCAGTTACCAAT[A/C]CACATGTATTAAAGGAAatttaaagtgaaataaatgcCAGTGTTTAACTGAGTATTCAGA	CACATTTCTTGTCAGTCGTGTGAATTACTTTTGCAATCATCTTTCTTACCAGTTACCAAT[A/C]CACATGTATTAAAGGAAatttaaagtgaaataaatgcCAGTGTTTAACTGAGTATTCAGA	1687
Locus_rs13672447-0_B_F_2608176804	Locus_rs13672447	BOT	[T/C]	41640373	ACATCAGGCCCACTGAATGTGCTCCCTGCAACAGGAGAATAAGGTTACAT			5	2	44511278	diploid	Gallus gallus	dbSNP	0	BOT	AGCATCCACCACATCAGGCCCACTGAATGTGCTCCCTGCAACAGGAGAATAAGGTTACAT[T/C]AAGATCGGCTCCAAATATAAGCCTTTAAatgccttccccctcccctgccctcacACACCT	AGGTGTgtgagggcaggggagggggaaggcatTTAAAGGCTTATATTTGGAGCCGATCTT[A/G]ATGTAACCTTATTCTCCTGTTGCAGGGAGCACATTCAGTGGGCCTGATGTGGTGGATGCT	1687
Locus_rs13672451-0_B_F_2608176806	Locus_rs13672451	BOT	[G/C]	42655428	TTTGGGCCCATTTCCACTTCTATACTGACATGAGATCTACAGTTTTCCAG	68736411	TTTGGGCCCATTTCCACTTCTATACTGACATGAGATCTACAGTTTTCCAC	5	2	44527123	diploid	Gallus gallus	dbSNP	0	BOT	AGACAGTACATTTTGGGCCCATTTCCACTTCTATACTGACATGAGATCTACAGTTTTCCA[C/G]AAGCAAAAGGCAAACATCTCACCTAAAGCCCTACAAGAGAGTAACTGAACTACTGATGAT	ATCATCAGTAGTTCAGTTACTCTCTTGTAGGGCTTTAGGTGAGATGTTTGCCTTTTGCTT[C/G]TGGAAAACTGTAGATCTCATGTCAGTATAGAAGTGGAAATGGGCCCAAAATGTACTGTCT	1687
Locus_rs13672582-0_B_F_2608176840	Locus_rs13672582	BOT	[T/C]	56755328	TGTTGGTGTGTTGTTTTTTCCAGCCTTTTCAGCTGCAAGGGTTTTAGATT			5	2	44797486	diploid	Gallus gallus	dbSNP	0	BOT	CTGTTTTAATTGttggtgtgttgttttttccagCCTTTTCAGCTGCAAGGGTTTTAGATT[T/C]GTACCAAAAGGCTTGCTCTTGGGTTCAGTACAGTCAGCCAAATAGCCTTCTGTGTTAGTG	CACTAACACAGAAGGCTATTTGGCTGACTGTACTGAACCCAAGAGCAAGCCTTTTGGTAC[A/G]AATCTAAAACCCTTGCAGCTGAAAAGGctggaaaaaacaacacaccaaCAATTAAAACAG	1687
Locus_rs13672681-0_T_R_2608176861	Locus_rs13672681	TOP	[A/G]	37628359	TTCAGATGGCACAGTGCAACACTGTTTTACTCCTGACAGCATTAAGAAAA			5	2	44968101	diploid	Gallus gallus	dbSNP	0	BOT	TGTGCTGGTACACCCCATGTGCTTGTACGCGTTTATAGGCTGCAGATCAGAGTACCCAGG[T/C]TTTTCTTAATGCTGTCAGGAGTAAAACAGTGTTGCACTGTGCCATCTGAAGCAGAACTGT	ACAGTTCTGCTTCAGATGGCACAGTGCAACACTGTTTTACTCCTGACAGCATTAAGAAAA[A/G]CCTGGGTACTCTGATCTGCAGCCTATAAACGCGTACAAGCACATGGGGTGTACCAGCACA	1687
Locus_rs13673029-0_T_R_2608176929	Locus_rs13673029	TOP	[A/G]	47752468	TGTTCACCTCCCACATGAATGCGTAACGACCACCTACAAAACCTCCCCAA			5	2	45697537	diploid	Gallus gallus	dbSNP	0	BOT	GAAATGTAACACGGAGCGCAGATGTGAGAAGGGAGGCTAAGTGCACTAGAGCCAGCAGTG[T/C]TTGGGGAGGTTTTGTAGGTGGTCGTTACGCATTCATGTGGGAGGTGAACATCTGGTTGCA	TGCAACCAGATGTTCACCTCCCACATGAATGCGTAACGACCACCTACAAAACCTCCCCAA[A/G]CACTGCTGGCTCTAGTGCACTTAGCCTCCCTTCTCACATCTGCGCTCCGTGTTACATTTC	1687
Locus_rs13673440-0_B_R_2608177011	Locus_rs13673440	BOT	[T/C]	28647311	TTCTGAAAATGGTCAGCCCTCCACAACTTCCAGTCCTGCTGCATTCTACA			5	2	46558928	diploid	Gallus gallus	dbSNP	0	TOP	CTTGGCGTGTTAAAGTTCATACAtagttggtggttttttttagtATGTATGGAGAACCCT[A/G]TGTAGAATGCAGCAGGACTGGAAGTTGTGGAGGGCTGACCATTTTCAGAATGGACACAAA	CTTGGCGTGTTAAAGTTCATACAtagttggtggttttttttagtATGTATGGAGAACCCT[A/G]TGTAGAATGCAGCAGGACTGGAAGTTGTGGAGGGCTGACCATTTTCAGAATGGACACAAA	1687
Locus_rs13673993-0_T_F_2608177104	Locus_rs13673993	TOP	[A/G]	23735336	AAAGCTGAAGCAAAGATGTAACTCAGCACCTCTTTCATCTGTTCCCTACA			5	2	47604188	diploid	Gallus gallus	dbSNP	0	TOP	ACAGACAGGGAAAGCTGAAGCAAAGATGTAACTCAGCACCTCTTTCATCTGTTCCCTACA[A/G]TCACATATTGCAAGGGTGATGTTTATTCCGGGAGATGAATGAATACACTTCTCACGTCAT	ACAGACAGGGAAAGCTGAAGCAAAGATGTAACTCAGCACCTCTTTCATCTGTTCCCTACA[A/G]TCACATATTGCAAGGGTGATGTTTATTCCGGGAGATGAATGAATACACTTCTCACGTCAT	1687
Locus_rs13674087-0_T_F_2608177138	Locus_rs13674087	TOP	[C/G]	20615447	AGGCCAAAAGATGGTACTTTCAGTAGCCAGAGTAATGACGTATAATAATC	33638372	AGGCCAAAAGATGGTACTTTCAGTAGCCAGAGTAATGACGTATAATAATG	5	2	47896586	diploid	Gallus gallus	dbSNP	0	TOP	AAAATGTCATCAGGCCAAAAGATGGTACTTTCAGTAGCCAGAGTAATGACGTATAATAAT[C/G]CATAATAAAGGtgattaaaataacaaaataggaCTAATACTCTCAAAGATTTTGACCCAC	AAAATGTCATCAGGCCAAAAGATGGTACTTTCAGTAGCCAGAGTAATGACGTATAATAAT[C/G]CATAATAAAGGtgattaaaataacaaaataggaCTAATACTCTCAAAGATTTTGACCCAC	1687
Locus_rs13674151-0_T_F_2608177158	Locus_rs13674151	TOP	[A/G]	24808497	GCATTATGTTAAACTAACATTTCCTGGATTAGATTCCTAGGGCATAATTT			5	2	48107005	diploid	Gallus gallus	dbSNP	0	TOP	ATGACAATAAGCATTATGTTAAACTAACATTTCCTGGATTAGATTCCTAGGGCATAATTT[A/G]taaataataattaagaagttgtatttgcattttttatatACTTATTTCAGCACACCTTTA	ATGACAATAAGCATTATGTTAAACTAACATTTCCTGGATTAGATTCCTAGGGCATAATTT[A/G]taaataataattaagaagttgtatttgcattttttatatACTTATTTCAGCACACCTTTA	1687
Locus_rs13674413-0_B_R_2608177201	Locus_rs13674413	BOT	[T/C]	18743356	TCAAATCTGTCCTAATTATCTGGACACTCAATCGATCTCCAGCTATTCTT			5	2	48580495	diploid	Gallus gallus	dbSNP	0	TOP	CGCCCTCCAGCTACTGAATATGTGACTGAAAGTGAAGTCAGGCCACACATGACAGTGCAC[A/G]AAGAATAGCTGGAGATCGATTGAGTGTCCAGATAATTAGGACAGATTTGATATTTGTATC	CGCCCTCCAGCTACTGAATATGTGACTGAAAGTGAAGTCAGGCCACACATGACAGTGCAC[A/G]AAGAATAGCTGGAGATCGATTGAGTGTCCAGATAATTAGGACAGATTTGATATTTGTATC	1687
Locus_rs13674523-0_B_R_2608177225	Locus_rs13674523	BOT	[T/C]	14644489	GGGATTCTCTCTGCTGTTTTGGCACATCATCAGGTCAGTCTGTGACTTCA			5	2	48864118	diploid	Gallus gallus	dbSNP	0	TOP	CTATTCTGGTCTATCCAGGTTTCAAGTAGTGTGAGATTTGCTGAATCCATAATTCAGTGT[A/G]TGAAGTCACAGACTGACCTGATGATGTGCCAAAACAGCAGAGAGAATCCCTGCAAGACAA	CTATTCTGGTCTATCCAGGTTTCAAGTAGTGTGAGATTTGCTGAATCCATAATTCAGTGT[A/G]TGAAGTCACAGACTGACCTGATGATGTGCCAAAACAGCAGAGAGAATCCCTGCAAGACAA	1687
Locus_rs13674697-0_T_F_2608177254	Locus_rs13674697	TOP	[A/G]	70681436	GAATGTGCTGTATCGCGGAGGTATACTGGGTAGTTGATAGTTAACTCAGT			5	2	49209610	diploid	Gallus gallus	dbSNP	0	TOP	aataaaCTGGGAATGTGCTGTATCGCGGAGGTATACTGGGTAGTTGATAGTTAACTCAGT[A/G]CAGGCTGACAGCTGTGCACAGAATAACTTcttggggtttttcttttttttgccctGACGA	aataaaCTGGGAATGTGCTGTATCGCGGAGGTATACTGGGTAGTTGATAGTTAACTCAGT[A/G]CAGGCTGACAGCTGTGCACAGAATAACTTcttggggtttttcttttttttgccctGACGA	1687
Locus_rs13675018-0_T_F_2608177332	Locus_rs13675018	TOP	[A/G]	44754475	ATCCTGGGCCACAGGACACTTGGAGAGAATTTACAGTGCTCAGATTTAGG			5	2	50589432	diploid	Gallus gallus	dbSNP	0	TOP	TGGAATAGATATCCTGGGCCACAGGACACTTGGAGAGAATTTACAGTGCTCAGATTTAGG[A/G]GTGGAAGAGGATTCCACGGAGCAAAGATAACAATTTCCAGGGATTTCACAAACAATTCTG	TGGAATAGATATCCTGGGCCACAGGACACTTGGAGAGAATTTACAGTGCTCAGATTTAGG[A/G]GTGGAAGAGGATTCCACGGAGCAAAGATAACAATTTCCAGGGATTTCACAAACAATTCTG	1687
Locus_rs13675176-0_T_F_2608177428	Locus_rs13675176	TOP	[A/G]	39737305	TCAAAGCCTTTCCTCCTAATCTGTGTATGTACTTATTCTCCTTGTCCAGC			5	2	52081222	diploid	Gallus gallus	dbSNP	0	TOP	ATTCTATTCCTCAAAGCCTTTCCTCCTAATCTGTGTATGTACTTATTCTCCTTGTCCAGC[A/G]TGTGCAACTCAGTCAGATAACTTGGAGACTTATTTGTGTGAGTGGTCTCATGAAAATACC	ATTCTATTCCTCAAAGCCTTTCCTCCTAATCTGTGTATGTACTTATTCTCCTTGTCCAGC[A/G]TGTGCAACTCAGTCAGATAACTTGGAGACTTATTTGTGTGAGTGGTCTCATGAAAATACC	1687
Locus_rs13675491-0_T_R_2608188361	Locus_rs13675491	TOP	[C/G]	42740331	TTGAGCCTAGCACCCTGACAGAAGCCATCGTCACAGAGCAGAGCAGAGAC	47798466	TTGAGCCTAGCACCCTGACAGAAGCCATCGTCACAGAGCAGAGCAGAGAG	5	3	39888075	diploid	Gallus gallus	dbSNP	0	BOT	GAGCCTCTGGGTGAGTCTGCCAGCCTTAGTGCACCTTCTGTCACGCATGGAtacctgctg[C/G]tctctgctctgctctgtgacgATGGCTTCTGTCAGGGTGCTAGGCTCAAGCCTAAGTACA	TGTACTTAGGCTTGAGCCTAGCACCCTGACAGAAGCCATcgtcacagagcagagcagaga[C/G]cagcaggtaTCCATGCGTGACAGAAGGTGCACTAAGGCTGGCAGACTCACCCAGAGGCTC	1687
Locus_rs13676135-0_B_R_2608188523	Locus_rs13676135	BOT	[T/C]	34683334	GAAAGGATTTTGGTGTCTTTCTTGAGTGTATCATAGTACTGTTGCCTTAA			5	3	41606035	diploid	Gallus gallus	dbSNP	0	TOP	CATCTGTCTCCCAGGCTTTAGAGTTTTCCTCGAAATTTTTGCCCAATCCGGTTTGAAACT[A/G]TTAAGGCAACAGTACTATGATACACTCAAGAAAGACACCAAAATCCTTTCAGTCTTCATC	CATCTGTCTCCCAGGCTTTAGAGTTTTCCTCGAAATTTTTGCCCAATCCGGTTTGAAACT[A/G]TTAAGGCAACAGTACTATGATACACTCAAGAAAGACACCAAAATCCTTTCAGTCTTCATC	1687
Locus_rs13676183-0_T_F_2608188536	Locus_rs13676183	TOP	[A/G]	65699385	GTTCCTATGAGGAAAGCTCCTACCACGACTTATGAAGGCGCCTCAAAAAC			5	3	41741881	diploid	Gallus gallus	dbSNP	0	TOP	TATTCACCTTGTTCCTATGAGGAAAGCTCCTACCACGACTTATGAAGGCGCCTCAAAAAC[A/G]GATAGAAGGATACATTTTTCTAACAGAATCCTAACTGTAGAATAACTTTTGAATCCGTTA	TATTCACCTTGTTCCTATGAGGAAAGCTCCTACCACGACTTATGAAGGCGCCTCAAAAAC[A/G]GATAGAAGGATACATTTTTCTAACAGAATCCTAACTGTAGAATAACTTTTGAATCCGTTA	1687
Locus_rs13676199-0_T_F_2608188542	Locus_rs13676199	TOP	[A/G]	55659388	TGTGCTCACAGTTGGCCCAGGCCTCTTGCCCAGAAAAGCGCATGGAAAAA			5	3	41799629	diploid	Gallus gallus	dbSNP	0	TOP	CCTAATTCTATGTGCTCACAGTTGGCCCAGGCCTCTTGCCCAGAAAAGcgcatggaaaaa[A/G]aaaaaactttgCCTCCAACATATTGACAAAGGTATGCTAAGTTATTTATGTTCATTGCTT	CCTAATTCTATGTGCTCACAGTTGGCCCAGGCCTCTTGCCCAGAAAAGcgcatggaaaaa[A/G]aaaaaactttgCCTCCAACATATTGACAAAGGTATGCTAAGTTATTTATGTTCATTGCTT	1687
Locus_rs13676276-0_B_R_2608158313	Locus_rs13676276	BOT	[T/C]	58671328	AAGTGTCATGAGATTCCCATTCTTTGTCTTAATGTAACTCTACAGTAGAT			5	1	6149658	diploid	Gallus gallus	dbSNP	0	TOP	TGGTCTTCCAGGACAGTAGTTGGAAGACGATTGGAATAATATGTTTTTGTAAACTATGAA[A/G]ATCTACTGTAGAGTTACATTAAGACAAAGAATGGGAATCTCATGACACTTTTGTAGTCCG	TGGTCTTCCAGGACAGTAGTTGGAAGACGATTGGAATAATATGTTTTTGTAAACTATGAA[A/G]ATCTACTGTAGAGTTACATTAAGACAAAGAATGGGAATCTCATGACACTTTTGTAGTCCG	1687
Locus_rs13676279-0_B_R_2608158315	Locus_rs13676279	BOT	[T/C]	70761421	CCCTGATCTTCATTTGCAACAGAAATACTAAGAATCATTAAGATTAATTG			5	1	6154709	diploid	Gallus gallus	dbSNP	0	TOP	CTTACTGAAAAGATATTTACCTTGTATTGAAATCTGCTGTATGGTTGATACTTTCAGTTA[A/G]CAATTAATCTTAATGATTCTTAGTATTTCTGTTGCAAATGAAGATCAGGGATAGATGGGT	CTTACTGAAAAGATATTTACCTTGTATTGAAATCTGCTGTATGGTTGATACTTTCAGTTA[A/G]CAATTAATCTTAATGATTCTTAGTATTTCTGTTGCAAATGAAGATCAGGGATAGATGGGT	1687
Locus_rs13676334-0_T_F_2608232024	Locus_rs13676334	TOP	[A/G]	35640401	ACAATCTTTGCTTGAACTGATCAATGCTACCTCCAACTCAGCACAGCAGC			5	14	13552938	diploid	Gallus gallus	dbSNP	0	TOP	TTTACACTTCACAATCTTTGCTTGAACTGATCAATGCTACCTCCAACTCAGCACAGCAGC[A/G]GGGAGCCATGGTTGAGACACACAGTAACCAAGAGCTGGGCTCTTCCCCAAGAGCTTCTCC	TTTACACTTCACAATCTTTGCTTGAACTGATCAATGCTACCTCCAACTCAGCACAGCAGC[A/G]GGGAGCCATGGTTGAGACACACAGTAACCAAGAGCTGGGCTCTTCCCCAAGAGCTTCTCC	1687
Locus_rs13676372-0_B_F_2608232014	Locus_rs13676372	BOT	[T/C]	31635326	TGTAGTGAAAGATCCCCCAGGACTGCATTCACAGTACCTCCTGAGTTCCA			5	14	13458139	diploid	Gallus gallus	dbSNP	0	BOT	ACTCCCCACCTGTAGTGAAAGATCCCCCAGGACTGCATTCACAGTACCTCCTGAGTTCCA[T/C]GCACATCACAGCTCCAGCACTCCTAGGGAACCTGACAGCACTCCTAGGGAACCTGACACC	GGTGTCAGGTTCCCTAGGAGTGCTGTCAGGTTCCCTAGGAGTGCTGGAGCTGTGATGTGC[A/G]TGGAACTCAGGAGGTACTGTGAATGCAGTCCTGGGGGATCTTTCACTACAGGTGGGGAGT	1687
Locus_rs13676561-0_T_F_2608231942	Locus_rs13676561	TOP	[A/G]	65642489	AAACTGACTCTGTTAAAAAGTGTGCTTCTCCCTGACCTACCTTTCCACTG			5	14	12927536	diploid	Gallus gallus	dbSNP	0	TOP	TCCAAAAGCAAAACTGACTCTGTTAAAAAGTGTGCTTCTCCCTGACCTACCTTTCCACTG[A/G]GAGATAACCCTCAGACCGAGTGGGCTGACTCTATTGAGAAATACTGATTGCTTTCTTAGA	TCCAAAAGCAAAACTGACTCTGTTAAAAAGTGTGCTTCTCCCTGACCTACCTTTCCACTG[A/G]GAGATAACCCTCAGACCGAGTGGGCTGACTCTATTGAGAAATACTGATTGCTTTCTTAGA	1687
Locus_rs13677231-0_T_F_2608220218	Locus_rs13677231	TOP	[C/G]	70714338	GGCAGAGCAGGAGAGATCAAATCAAAGTGAACATTCCTCTGCAAAAATAC	48635321	GGCAGAGCAGGAGAGATCAAATCAAAGTGAACATTCCTCTGCAAAAATAG	5	10	3114654	diploid	Gallus gallus	dbSNP	0	TOP	CAAACCACTTTGGCAGAGCAGGAGAGATCAAATCAAAGTGAACATTCCTCTGCAAAAATA[C/G]GAACAAAATTATCACTGTGACTTCATCCATCCATCAGCCATTTTAAACCACGCAACCCTC	CAAACCACTTTGGCAGAGCAGGAGAGATCAAATCAAAGTGAACATTCCTCTGCAAAAATA[C/G]GAACAAAATTATCACTGTGACTTCATCCATCCATCAGCCATTTTAAACCACGCAACCCTC	1687
Locus_rs13677449-0_B_F_2608220324	Locus_rs13677449	BOT	[T/C]	54725460	GGTACTGTAGGAATCTAATGCTTTAAAAATGAAATATGCTGATTAGTATG			5	10	3658998	diploid	Gallus gallus	dbSNP	0	BOT	CAGAAAGAATGGTACTGTAGGAATctaatgctttaaaaatgaaatatgctGATTAGTATG[T/C]TTACATGAAACCAATACAActtaaaggaaagagaaagtaaaGAATTGGAGTAAATCCATT	AATGGATTTACTCCAATTCtttactttctctttcctttaagTTGTATTGGTTTCATGTAA[A/G]CATACTAATCagcatatttcatttttaaagcattagATTCCTACAGTACCATTCTTTCTG	1687
Locus_rs13677563-0_B_F_2608220376	Locus_rs13677563	BOT	[T/G]	32799315	ATTTTGAGAATGCTTTTGTTCAGGTTCCTTGATCCTAATGAGCTATTCAT			5	10	3937453	diploid	Gallus gallus	dbSNP	0	BOT	TGTGATGTGTATTTTGAGAATGCTTTTGTTCAGGTTCCTTGATCCTAATGAGCTATTCAT[T/G]TATAGGTTTTCTTAATTGTCTTGGGTAAAATGCTATTTCACAGAGAACTCCCAGATTTCA	TGAAATCTGGGAGTTCTCTGTGAAATAGCATTTTACCCAAGACAATTAAGAAAACCTATA[A/C]ATGAATAGCTCATTAGGATCAAGGAACCTGAACAAAAGCATTCTCAAAATACACATCACA	1687
Locus_rs13677653-0_T_R_2608220407	Locus_rs13677653	TOP	[A/G]	62704447	ATGGCTTGGGCTGTAGTAGAGAAAAAACAACAGTGTGGCTTTTGCAGGCG			5	10	4090358	diploid	Gallus gallus	dbSNP	0	BOT	AATCAGGAGAACGCTGCTCGCACCCACTGCACCCCCTGTATGAGATGCGTAGTGTCTCTG[T/C]CGCCTGCAAAAGCcacactgttgttttttctctacTACAGCCCAAGCCATTGCATATTTA	TAAATATGCAATGGCTTGGGCTGTAgtagagaaaaaacaacagtgtgGCTTTTGCAGGCG[A/G]CAGAGACACTACGCATCTCATACAGGGGGTGCAGTGGGTGCGAGCAGCGTTCTCCTGATT	1687
Locus_rs13677679-0_B_F_2608220416	Locus_rs13677679	BOT	[T/C]	66757468	CAGACTAAGTGGTCTGAAGGGAAGGGATATTGGCAACTTAGTCACACGCA			5	10	4155429	diploid	Gallus gallus	dbSNP	0	BOT	CTGTAAATTCCAGACTAAGTGGTCTGAAGGGAAGGGATATTGGCAACTTAGTCACACGCA[T/C]GTAGTTAGCTTCTTTCTCGAAGGTGATATCACTGAAAAGCTTTTTGGCTAAACAACCATC	GATGGTTGTTTAGCCAAAAAGCTTTTCAGTGATATCACCTTCGAGAAAGAAGCTAACTAC[A/G]TGCGTGTGACTAAGTTGCCAATATCCCTTCCCTTCAGACCACTTAGTCTGGAATTTACAG	1687
Locus_rs13677689-0_T_R_2608220425	Locus_rs13677689	TOP	[A/G]	18643450	TTCCTTCTGGTATCTCAACTAAATTCTTCACAGGTGTTTCTTTTGCTCAG			5	10	4200051	diploid	Gallus gallus	dbSNP	0	BOT	GGAGCCCTAAATGTAAAGGTAAATCCCTAAAAAGGCCACCATTCAAAGATATTTCCACCT[T/C]CTGAGCAAAAGAAACACCTGTGAAGAATTTAGTTGAGATACCAGAAGGAACACGTTACCT	AGGTAACGTGTTCCTTCTGGTATCTCAACTAAATTCTTCACAGGTGTTTCTTTTGCTCAG[A/G]AGGTGGAAATATCTTTGAATGGTGGCCTTTTTAGGGATTTACCTTTACATTTAGGGCTCC	1687
Locus_rs13677750-0_B_F_2608220470	Locus_rs13677750	BOT	[T/A]	27710498	AGCCTTAGAAGAGCATTTAAGGGACCTCTGGAGTAGATGCTTATGCCTCT	36805347	AGCCTTAGAAGAGCATTTAAGGGACCTCTGGAGTAGATGCTTATGCCTCA	5	10	4499829	diploid	Gallus gallus	dbSNP	0	BOT	TCTCAAACTAAAGCCTTAGAAGAGCATTTAAGGGACCTCTGGAGTAGATGCTTATGCCTC[A/T]GATAGAGAGTAGATGCTGCCTGTTTTCCCAGCTCACTAGAGCTACACCTCTGTGCTTGAG	CTCAAGCACAGAGGTGTAGCTCTAGTGAGCTGGGAAAACAGGCAGCATCTACTCTCTATC[A/T]GAGGCATAAGCATCTACTCCAGAGGTCCCTTAAATGCTCTTCTAAGGCTTTAGTTTGAGA	1687
Locus_rs13678259-0_T_R_2608220643	Locus_rs13678259	TOP	[A/G]	23608391	TCTGGCATGTATATACACAATAAGAACAGCCTTGTAGGTGAGGCAGTACC			5	10	6649480	diploid	Gallus gallus	dbSNP	0	BOT	ACAGAAGTGCCAACACAGCAACATTGCGGGGCTGTGTAGTGATGGGGAGTCCCAGCCTCA[T/C]GGTACTGCCTCACCTACAAGGCTGTTCTTATTGTGTATATACATGCCAGATGTGAGTACA	TGTACTCACATCTGGCATGTATATACACAATAAGAACAGCCTTGTAGGTGAGGCAGTACC[A/G]TGAGGCTGGGACTCCCCATCACTACACAGCCCCGCAATGTTGCTGTGTTGGCACTTCTGT	1687
Locus_rs13678357-0_B_R_2608220707	Locus_rs13678357	BOT	[T/C]	25734405	CAGGAAATTTGTGGAGTATATGAATTTATGGTGTGCTCTGCACTTCTGCA			5	10	7072766	diploid	Gallus gallus	dbSNP	0	TOP	TCCACGGCCATTTGGGATGAGATTCATAAATCCTATTTTTGCTCCTTTTCATATTTAAAC[A/G]TGCAGAAGTGCAGAGCACACCATAAATTCATATACTCCACAAATTTCCTGTTTGCTAATC	TCCACGGCCATTTGGGATGAGATTCATAAATCCTATTTTTGCTCCTTTTCATATTTAAAC[A/G]TGCAGAAGTGCAGAGCACACCATAAATTCATATACTCCACAAATTTCCTGTTTGCTAATC	1687
Locus_rs13678365-0_T_F_2608220708	Locus_rs13678365	TOP	[A/G]	14704365	TTCGCTTCTGGCTGTCAGTCAAACGGCAATAAAATCAGTTCCAATTAAGG			5	10	7087483	diploid	Gallus gallus	dbSNP	0	TOP	CTTTTTCATGTTCGCTTCTGGCTGTCAGTCAAACGGCAATAAAATCAGTTCCAATTAAGG[A/G]GATATGCAAGGAATTTCATGATAACGTCAACACTCCATCAATATAGGGATAAAGAAATTA	CTTTTTCATGTTCGCTTCTGGCTGTCAGTCAAACGGCAATAAAATCAGTTCCAATTAAGG[A/G]GATATGCAAGGAATTTCATGATAACGTCAACACTCCATCAATATAGGGATAAAGAAATTA	1687
Locus_rs13678374-0_B_F_2608220714	Locus_rs13678374	BOT	[T/C]	24674507	TGTTCTAATCAGGGTGTTCATCACAAGAATGCTTTGGTCAATGCCACAAG			5	10	7140238	diploid	Gallus gallus	dbSNP	0	BOT	TAAATAGATTTGTTCTAATCAGGGTGTTCATCACAAGAATGCTTTGGTCAATGCCACAAG[T/C]GTCTGAGCACCTGCACTAGAGGGAACATGTGGAGAGAAAGAATACTCAAAGGTACAGTCT	AGACTGTACCTTTGAGTATTCTTTCTCTCCACATGTTCCCTCTAGTGCAGGTGCTCAGAC[A/G]CTTGTGGCATTGACCAAAGCATTCTTGTGATGAACACCCTGATTAGAACAAATCTATTTA	1687
Locus_rs13678412-0_T_R_2608229913	Locus_rs13678412	TOP	[A/G]	68611476	GAATAACTGGGAGAGGACAGGCAACACTCACTACCAAATTGTCTTTTGCA			5	13	14482593	diploid	Gallus gallus	dbSNP	0	BOT	GCTGAGCCAGGCTTGTAATATTTAATGTACCGTTTGCTCCTCTCACTTACTTATCCATGA[T/C]TGCAAAAGACAATTTGGTAGTGAGTGTTGCCTGTCCTCTCCCAGTTATTCATTGTGGACA	TGTCCACAATGAATAACTGGGAGAGGACAGGCAACACTCACTACCAAATTGTCTTTTGCA[A/G]TCATGGATAAGTAAGTGAGAGGAGCAAACGGTACATTAAATATTACAAGCCTGGCTCAGC	1687
Locus_rs13678479-0_B_F_2608229968	Locus_rs13678479	BOT	[T/C]	32734460	GGTCCCAAAGAAAGGTTATTCAAACTTAACTCCCTTGGGAGTCTATACTA			5	13	14858996	diploid	Gallus gallus	dbSNP	0	BOT	AAGCCAAGCTGGTCCCAAAGAAAGGTTATTCAAACTTAACTCCCTTGGGAGTCTATACTA[T/C]aaaagttttatataaaaaatatttgtttgggaattttttagaaaaaaagtaaaaaaaaaa	ttttttttttactttttttctaaaaaattcccaaacaaatattttttatataaaactttt[A/G]TAGTATAGACTCCCAAGGGAGTTAAGTTTGAATAACCTTTCTTTGGGACCAGCTTGGCTT	1687
Locus_rs13679127-0_T_R_2608215549	Locus_rs13679127	TOP	[A/T]	43712444	CACTGCAGATTCTCTTGATAAATGGGTGGCACATAAAAATGAGTGCACAA	43721507	CACTGCAGATTCTCTTGATAAATGGGTGGCACATAAAAATGAGTGCACAT	5	8	12273148	diploid	Gallus gallus	dbSNP	0	BOT	CTTACACCTATACTGTATGTAAAAATTAATCTCAGATTTACTCAATTTTACTCGATCCAC[A/T]TGTGCACTCATTTTTATGTGCCACCCATTTATCAAGAGAATCTGCAGTGTTGATATTTTG	CAAAATATCAACACTGCAGATTCTCTTGATAAATGGGTGGCACATAAAAATGAGTGCACA[A/T]GTGGATCGAGTAAAATTGAGTAAATCTGAGATTAATTTTTACATACAGTATAGGTGTAAG	1687
Locus_rs13679682-0_B_R_2608215761	Locus_rs13679682	BOT	[T/C]	18620362	TCTACCCTATGAGAAACTGCATGAAACCTCACTGATTTGAGCTCTGAGGG			5	8	14411543	diploid	Gallus gallus	dbSNP	0	TOP	TGCCCTCACTGTGGCCCTGCTGTAGATGTCAGGTATTTCTGATGTTCAGGCTGCCTGCTC[A/G]CCCTCAGAGCTCAAATCAGTGAGGTTTCATGCAGTTTCTCATAGGGTAGATAGCAAAGGA	TGCCCTCACTGTGGCCCTGCTGTAGATGTCAGGTATTTCTGATGTTCAGGCTGCCTGCTC[A/G]CCCTCAGAGCTCAAATCAGTGAGGTTTCATGCAGTTTCTCATAGGGTAGATAGCAAAGGA	1687
Locus_rs13679708-0_B_R_2608215763	Locus_rs13679708	BOT	[T/C]	22604468	CAATCATCACAAAGAGAGCAATCCTTCTTGGTAAGTGGCTGCTTTTGAAA			5	8	14460361	diploid	Gallus gallus	dbSNP	0	TOP	GGAATAATGCAAAGCTGATAGATGCTGCACAAATGTGCAGTATGTTTTATGTTGCATCTT[A/G]TTTCAAAAGCAGCCACTTACCAAGAAGGATTGCTCTCTTTGTGATGATTGTGTGCTTCAT	GGAATAATGCAAAGCTGATAGATGCTGCACAAATGTGCAGTATGTTTTATGTTGCATCTT[A/G]TTTCAAAAGCAGCCACTTACCAAGAAGGATTGCTCTCTTTGTGATGATTGTGTGCTTCAT	1687
Locus_rs13679760-0_T_R_2608215775	Locus_rs13679760	TOP	[A/G]	29606353	TTTTCCCCTCTCAGCTCCCTGATCAGGATAACTTCAAACGTTGTTTCAGT			5	8	14546674	diploid	Gallus gallus	dbSNP	0	BOT	AGAGTGACTGTCCATAGAATTTCTCACATGGGTAATTTCGTTAActtgcttaaaaaaata[T/C]actgaaacaACGTTTGAAGTTATCCTGATCAGGGagctgagaggggaaaaaatggctaTT	AAtagccattttttcccctctcagctCCCTGATCAGGATAACTTCAAACGTtgtttcagt[A/G]tatttttttaagcaagTTAACGAAATTACCCATGTGAGAAATTCTATGGACAGTCACTCT	1687
Locus_rs13679919-0_T_F_2608215818	Locus_rs13679919	TOP	[A/G]	17654359	CTTAAAAGAAAATATACCTTTAACAAGGGCTCAGTCACTGTTCTGTTCAC			5	8	14942310	diploid	Gallus gallus	dbSNP	0	TOP	CTCCATataacttaaaagaaaatataccTTTAACAAGGGCTCAGTCACTGTTCTGTTCAC[A/G]GGTTGAAACAAATATCAACTTATGAAAGCTGTCTTTTAGGTATTTTGGCTCTAGCTCTTT	CTCCATataacttaaaagaaaatataccTTTAACAAGGGCTCAGTCACTGTTCTGTTCAC[A/G]GGTTGAAACAAATATCAACTTATGAAAGCTGTCTTTTAGGTATTTTGGCTCTAGCTCTTT	1687
Locus_rs13680277-0_B_F_2608215940	Locus_rs13680277	BOT	[T/C]	72697484	ACAAGATAATCTGGAGAGGATTCTCTAACCTGCTACGCTAATTCCAAAGC			5	8	15962313	diploid	Gallus gallus	dbSNP	0	BOT	CTTCAGATGTACAAGATAATCTGGAGAGGATTCTCTAACCTGCTACGCTAATTCCAAAGC[T/C]TACGTAGTTTAACAGGAGCTGTTTGGGGTGTcaggtttttttaatatacaagCAATTTAC	GTAAATTGcttgtatattaaaaaaacctgACACCCCAAACAGCTCCTGTTAAACTACGTA[A/G]GCTTTGGAATTAGCGTAGCAGGTTAGAGAATCCTCTCCAGATTATCTTGTACATCTGAAG	1687
Locus_rs13680437-0_T_R_2608215969	Locus_rs13680437	TOP	[A/G]	63620506	TGCTTTGGGACAGTTTTCTTCGTGCACTCCACGTGGGCATCATAATACGC			5	8	16317063	diploid	Gallus gallus	dbSNP	0	BOT	CTCCTCCTGTTTTGTTTGCTCTTGATAGGATTTTGTAAAGGCTTTGTTTGAGTCTGTTTT[T/C]GCGTATTATGATGCCCACGTGGAGTGCACGAAGAAAACTGTCCCAAAGCAAGGTATAAAG	CTTTATACCTTGCTTTGGGACAGTTTTCTTCGTGCACTCCACGTGGGCATCATAATACGC[A/G]AAAACAGACTCAAACAAAGCCTTTACAAAATCCTATCAAGAGCAAACAAAACAGGAGGAG	1687
Locus_rs13680883-0_T_F_2608216058	Locus_rs13680883	TOP	[A/G]	17693496	AGCTCCTGAGTGAATAATGTAGCGCTTGGTAGGACAAGTTTGGCTCAAAA			5	8	17451853	diploid	Gallus gallus	dbSNP	0	TOP	GGATCATGGAAGCTCCTGAGTGAATAATGTAGCGCTTGGTAGGACAAGTTTGGCTCAAAA[A/G]TGAGTGTTAACCTTCTTTATCTATAGATATCACAGTTATACTATTTCTTACATAAGAGTA	GGATCATGGAAGCTCCTGAGTGAATAATGTAGCGCTTGGTAGGACAAGTTTGGCTCAAAA[A/G]TGAGTGTTAACCTTCTTTATCTATAGATATCACAGTTATACTATTTCTTACATAAGAGTA	1687
Locus_rs13680972-0_B_F_2608216082	Locus_rs13680972	BOT	[T/C]	60614441	TCTCTGTTCTGTACTAGTATTCAAGATGTTAAAAAGCAGCAATAACACAA			5	8	17954374	diploid	Gallus gallus	dbSNP	0	BOT	ACTTATTTATTCTCTGTTCTGTACTAGTATTCAAGATGTTAAAAAGCAGCAATAACACAA[T/C]GTGAATTTAAAGAGTGATTAGTCTATTCTGATGGATAGACTCAATTTttgcagcaaaaaa	ttttttgctgcaaAAATTGAGTCTATCCATCAGAATAGACTAATCACTCTTTAAATTCAC[A/G]TTGTGTTATTGCTGCTTTTTAACATCTTGAATACTAGTACAGAACAGAGAATAAATAAGT	1687
Locus_rs13681407-0_B_F_2608216270	Locus_rs13681407	BOT	[T/C]	61733416	CTCGTTTTCTGACAGCATGTCTTGCTTTATTTCCATTGGATCCCCTTCCA			5	8	19603946	diploid	Gallus gallus	dbSNP	0	BOT	AATTTATCTTCTCGTTTTCTGACAGCATGTCTTGCTTTATTTCCATTGGATCCCCTTCCA[T/C]TCAAATTAGGCCTCACAGAACACCTCTTTCTAGTGTTTGCCTACAGCTTTTCCACCAGAA	TTCTGGTGGAAAAGCTGTAGGCAAACACTAGAAAGAGGTGTTCTGTGAGGCCTAATTTGA[A/G]TGGAAGGGGATCCAATGGAAATAAAGCAAGACATGCTGTCAGAAAACGAGAAGATAAATT	1687
Locus_rs13681823-0_B_R_2608216397	Locus_rs13681823	BOT	[T/C]	46626411	ATAACGTAATCTCAGCAGAATTTGTGCTTTCCAGTGCTCTGCTGACGGGG			5	8	20657126	diploid	Gallus gallus	dbSNP	0	TOP	GCTGGCTGAGACACCTGCTGACTCCAGAGCTCACGGCACAGGCTCTGCCTCTCACCTCTC[A/G]CCCCGtcagcagagcactggaaaGCACAAATTCTGCTGAGATTACGTTATAATTTAAGGC	GCTGGCTGAGACACCTGCTGACTCCAGAGCTCACGGCACAGGCTCTGCCTCTCACCTCTC[A/G]CCCCGtcagcagagcactggaaaGCACAAATTCTGCTGAGATTACGTTATAATTTAAGGC	1687
Locus_rs13681854-0_B_R_2608216405	Locus_rs13681854	BOT	[T/G]	19769505	CTATCATCCATCCCCTGCCCCATCTGACAGATGAGCTATTTGCAGGGAGA			5	8	20746205	diploid	Gallus gallus	dbSNP	0	TOP	GGCCATTTCGATGCCTACATGTGCTGGGCAACCTCTGTGGTCCAGAGATGCATgcttgtg[A/C]tctccctgcaaATAGCTCATCTGTCAGATGGGGCAGGGGATGGATGATAGGAGAGAAAGC	GGCCATTTCGATGCCTACATGTGCTGGGCAACCTCTGTGGTCCAGAGATGCATgcttgtg[A/C]tctccctgcaaATAGCTCATCTGTCAGATGGGGCAGGGGATGGATGATAGGAGAGAAAGC	1687
Locus_rs13681932-0_T_F_2608216428	Locus_rs13681932	TOP	[A/G]	35609509	GGTGGTACAGTTGCAGTTTCAACACAAGCATTAGTATAATACCATCAAGC			5	8	20982295	diploid	Gallus gallus	dbSNP	0	TOP	ACACCCCTAAGGTGGTACAGTTGCAGTTTCAACACAAGCATTAGTATAATACCATCAAGC[A/G]AGTCTACACAGTCTGTGTTCTATCCTTCCCAACTCTATatataaacaagaaaataattaa	ACACCCCTAAGGTGGTACAGTTGCAGTTTCAACACAAGCATTAGTATAATACCATCAAGC[A/G]AGTCTACACAGTCTGTGTTCTATCCTTCCCAACTCTATatataaacaagaaaataattaa	1687
Locus_rs13682059-0_T_F_2608216464	Locus_rs13682059	TOP	[A/G]	55739437	AATCACTCACCGACATCAGCTCGCATCTCCCTCCGGACCTTCAATGCCAG			5	8	21257789	diploid	Gallus gallus	dbSNP	0	TOP	TCCATTTCCCAATCACTCACCGACATCAGCTCGCATCTCCCTCCGGACCTTCAATGCCAG[A/G]AGCTCATCCTCGAGCCGCTGGTTCTCCAGCTCCACAGCCATCAGCGCCGCATCGAGGCCC	TCCATTTCCCAATCACTCACCGACATCAGCTCGCATCTCCCTCCGGACCTTCAATGCCAG[A/G]AGCTCATCCTCGAGCCGCTGGTTCTCCAGCTCCACAGCCATCAGCGCCGCATCGAGGCCC	1687
Locus_rs13682309-0_T_F_2608216530	Locus_rs13682309	TOP	[A/C]	18781496	CCAAGTGAAGACATTTTATATCCTACCCACCTTTAATTCGGGTAAGGCAC			5	8	21794229	diploid	Gallus gallus	dbSNP	0	TOP	GAGCTGGTGCCCAAGTGAAGACATTTTATATCCTACCCACCTTTAATTCGGGTAAGGCAC[A/C]GTTTTTGCAGGCTCTTAGCTTTGGTGATGGTTTGTTGGTGACCCAGTGGAAACAGTTCTG	GAGCTGGTGCCCAAGTGAAGACATTTTATATCCTACCCACCTTTAATTCGGGTAAGGCAC[A/C]GTTTTTGCAGGCTCTTAGCTTTGGTGATGGTTTGTTGGTGACCCAGTGGAAACAGTTCTG	1687
Locus_rs13682814-0_T_R_2608216665	Locus_rs13682814	TOP	[A/G]	55712470	AGTCTAAGCACAGAACTTAAGACAGTAGCAGGTATCTTCCTTCCTTATGT			5	8	23407591	diploid	Gallus gallus	dbSNP	0	BOT	ACACAGTGCAGAGAAGCCTCTCAGAACACCAACAAGCACCAACTGAACCACTTCCAGGCA[T/C]ACATAAGGAAGGAAGATACCTGCTACTGTCTTAAGTTCTGTGCTTAGACTGCCAGGGGTG	CACCCCTGGCAGTCTAAGCACAGAACTTAAGACAGTAGCAGGTATCTTCCTTCCTTATGT[A/G]TGCCTGGAAGTGGTTCAGTTGGTGCTTGTTGGTGTTCTGAGAGGCTTCTCTGCACTGTGT	1687
Locus_rs13683076-0_T_R_2608216737	Locus_rs13683076	TOP	[A/G]	66632314	ACAGATTGAACTCAGCAACTGTTCTCAAGTTTTATCAGCCTTCAAAGTAA			5	8	24327756	diploid	Gallus gallus	dbSNP	0	BOT	CtagggaaaaaatacaaatctgGAGAACACAGATCCTTTTTCTGGACTTACAGATAATTA[T/C]TTACTTTGAAGGCTGATAAAACTTGAGAACAGTTGCTGAGTTCAATCTGTTGGTTATTCA	TGAATAACCAACAGATTGAACTCAGCAACTGTTCTCAAGTTTTATCAGCCTTCAAAGTAA[A/G]TAATTATCTGTAAGTCCAGAAAAAGGATCTGTGTTCTCcagatttgtattttttccctaG	1687
Locus_rs13683457-0_B_R_2608216833	Locus_rs13683457	BOT	[T/C]	15683405	CTTCCCTTTTAGGATTCTGTGTGTCTGTCCCAGTAGTTGGCTCTGCTGCC			5	8	25233776	diploid	Gallus gallus	dbSNP	0	TOP	CTAACAGGACCCCCTACTGCTATTAATTAGAAGCAGAAGGTGTTTAGATCTGATGGTGAC[A/G]GGCAGCAGAGCCAACTACTGGGACAGACACACAGAATCCTAAAAGGGAAGATGCACCACT	CTAACAGGACCCCCTACTGCTATTAATTAGAAGCAGAAGGTGTTTAGATCTGATGGTGAC[A/G]GGCAGCAGAGCCAACTACTGGGACAGACACACAGAATCCTAAAAGGGAAGATGCACCACT	1687
Locus_rs13683963-0_T_F_2608216982	Locus_rs13683963	TOP	[A/G]	32680497	TTTCTTTTTACATGCAGTCTATCCAGTGAATTCTACCAGTGAAGTTTTGC			5	8	26535514	diploid	Gallus gallus	dbSNP	0	TOP	atttacgGTATTTCTTTTTACATGCAGTCTATCCAGTGAATTCTACCAGTGAAGTTTTGC[A/G]CATATCTTTATATACCTGTATCAAATCATTACTCCCTAGGGATACTAGAGAATTTTTCAA	atttacgGTATTTCTTTTTACATGCAGTCTATCCAGTGAATTCTACCAGTGAAGTTTTGC[A/G]CATATCTTTATATACCTGTATCAAATCATTACTCCCTAGGGATACTAGAGAATTTTTCAA	1687
Locus_rs13683989-0_B_R_2608216995	Locus_rs13683989	BOT	[G/C]	43728344	AAAGAATTCAGTGATGAAATTGAAGAGATCACACTTCATAGAAGCACAGG	44693394	AAAGAATTCAGTGATGAAATTGAAGAGATCACACTTCATAGAAGCACAGC	5	8	26621109	diploid	Gallus gallus	dbSNP	0	TOP	CAGAATTTTGCataattgcatttttaaaattggTTCTTAATTCTTCTGACACTAAAATGT[C/G]CTGTGCTTCTATGAAGTGTGATCTCTTCAATTTCATCACTGAATTCTTTCACAAGTATGG	CAGAATTTTGCataattgcatttttaaaattggTTCTTAATTCTTCTGACACTAAAATGT[C/G]CTGTGCTTCTATGAAGTGTGATCTCTTCAATTTCATCACTGAATTCTTTCACAAGTATGG	1687
Locus_rs13684014-0_B_F_2608216998	Locus_rs13684014	BOT	[T/G]	14610457	TCACGAGAAAGAAGACCAAGAAAAAGACATGGCTTGTTATGTTGCTGCAA			5	8	26644222	diploid	Gallus gallus	dbSNP	0	BOT	AAAATAATGGTCACGAGAAAGAAGACCAAGAAAAAGACATGGCTTGTTATGTTGCTGCAA[T/G]GCCATGCAAGCAAGAATACGACTTAAGAAGAGGAGGGCAAAATTTCCACTTCAGCCTGCC	GGCAGGCTGAAGTGGAAATTTTGCCCTCCTCTTCTTAAGTCGTATTCTTGCTTGCATGGC[A/C]TTGCAGCAACATAACAAGCCATGTCTTTTTCTTGGTCTTCTTTCTCGTGACCATTATTTT	1687
Locus_rs13684273-0_T_R_2608217089	Locus_rs13684273	TOP	[A/C]	63670505	CATTCTAACTAAAAGGGCACTCCATCCCAAGGCTGCATCATTACACTGAA			5	8	27436518	diploid	Gallus gallus	dbSNP	0	BOT	TACTACAGAATGAAGCAGGGGTTCAAACTCTGTTCAACAGTGTCATAGTCCTGTGAAGGG[T/G]TTCAGTGTAATGATGCAGCCTTGGGATGGAGTGCCCTTTTAGTTAGAATGttagaatttc	gaaattctaaCATTCTAACTAAAAGGGCACTCCATCCCAAGGCTGCATCATTACACTGAA[A/C]CCCTTCACAGGACTATGACACTGTTGAACAGAGTTTGAACCCCTGCTTCATTCTGTAGTA	1687
Locus_rs13684505-0_B_R_2608217159	Locus_rs13684505	BOT	[T/C]	66637410	CTTGAGAAATGCACGTAGCAGAGGACAGGGATGAGAATTACTTTCACCCT			5	8	28058933	diploid	Gallus gallus	dbSNP	0	TOP	TGCGCTGGAACGCAAGTTAAAATGGCTGCTGCAAATAAAGCTGTAACTCTAAGCACTAAA[A/G]AGGGTGAAAGTAATTCTCATCCCTGTCCTCTGCTACGTGCATTTCTCAAGGCTCAGATCT	TGCGCTGGAACGCAAGTTAAAATGGCTGCTGCAAATAAAGCTGTAACTCTAAGCACTAAA[A/G]AGGGTGAAAGTAATTCTCATCCCTGTCCTCTGCTACGTGCATTTCTCAAGGCTCAGATCT	1687
Locus_rs13684556-0_B_F_2608217190	Locus_rs13684556	BOT	[T/C]	10743334	ATGTTCCACGCAGGGCTAGATTGTTCTTCATGGAGCAAATCTCTCCACAA			5	8	28316741	diploid	Gallus gallus	dbSNP	0	BOT	GTTTCTTCACATGTTCCACGCAGGGCTAGATTGTTCTTCATGGAGCAAATCTCTCCACAA[T/C]GTGGAAGTAAACCCTCACCATCACCAACAGGTAAGGTTAAACATATATTACAGTTGGAAA	TTTCCAACTGTAATATATGTTTAACCTTACCTGTTGGTGATGGTGAGGGTTTACTTCCAC[A/G]TTGTGGAGAGATTTGCTCCATGAAGAACAATCTAGCCCTGCGTGGAACATGTGAAGAAAC	1687
Locus_rs13686357-0_B_R_2608167157	Locus_rs13686357	BOT	[T/A]	13617492	AAACGATGCTTCTCAACACAGTATCAAATCTCAGGCGTTAAAAATAGTAT	60709485	AAACGATGCTTCTCAACACAGTATCAAATCTCAGGCGTTAAAAATAGTAA	5	1	119100884	diploid	Gallus gallus	dbSNP	0	TOP	TAAAGTAATACACGAAGATTATAGAAAATACTTTGGGCCATTTCCTAACAGAAacttttt[A/T]tactatttttaacGCCTGAGATTTGATACTGTGTTGAGAAGCATCGTTTAGAAGCTACCA	TAAAGTAATACACGAAGATTATAGAAAATACTTTGGGCCATTTCCTAACAGAAacttttt[A/T]tactatttttaacGCCTGAGATTTGATACTGTGTTGAGAAGCATCGTTTAGAAGCTACCA	1687
Locus_rs13686429-0_T_F_2608167174	Locus_rs13686429	TOP	[A/G]	69705399	TCAGAGCGCTACAAAGAAACATGATCCTAGTTGATGAAGGGGGTGCATTT			5	1	119287571	diploid	Gallus gallus	dbSNP	0	TOP	ctcctcttaatCAGAGCGCTACAAAGAAACATGATCCTAGTTGATGAAGGGGGTGCATTT[A/G]CCAGTGACACATGGTAAAGAGGCAAAGATGACTTATCCATTTGAGCTAACCTCACTTGGG	ctcctcttaatCAGAGCGCTACAAAGAAACATGATCCTAGTTGATGAAGGGGGTGCATTT[A/G]CCAGTGACACATGGTAAAGAGGCAAAGATGACTTATCCATTTGAGCTAACCTCACTTGGG	1687
Locus_rs13686792-0_B_F_2608165040	Locus_rs13686792	BOT	[T/C]	31764466	TGTGGGGTTACACAGATCCTTTTATAGACCTTGACCTGAGTCTCCGTGCA			5	1	92010743	diploid	Gallus gallus	dbSNP	0	BOT	taatgttttgtGTGGGGTTACACAGATCCTTTTATAGACCTTGACCTGAGTCTCCGTGCA[T/C]CATCTAGATACTGTTTTATGTCCCTGATCTCTTGTAGTTTTCTTAACTAAactccttcct	aggaaggagtTTAGTTAAGAAAACTACAAGAGATCAGGGACATAAAACAGTATCTAGATG[A/G]TGCACGGAGACTCAGGTCAAGGTCTATAAAAGGATCTGTGTAACCCCACacaaaacatta	1687
Locus_rs13687729-0_B_F_2608165348	Locus_rs13687729	BOT	[T/C]	26803377	TGATAATGGTGGTCAAAAATCTACAGCATCTAACTACTGTAATGTAGGTA			5	1	96152184	diploid	Gallus gallus	dbSNP	0	BOT	AGTGTGCTCATGATAATGGTGGTCAAAAATCTACAGCATCTAACTACTGTAATGTAGGTA[T/C]AGATTTGTGTATAATTGTGGCATATTAAAATACACGTTATTAACAATTTTTAGATAAAAA	TTTTTATCTAAAAATTGTTAATAACGTGTATTTTAATATGCCACAATTATACACAAATCT[A/G]TACCTACATTACAGTAGTTAGATGCTGTAGATTTTTGACCACCATTATCATGAGCACACT	1687
Locus_rs13688063-0_B_F_2608165436	Locus_rs13688063	BOT	[T/C]	38702337	ATAACCTTCTACTGTACAAAGACTGACAAGCATCCAAGATATGATATGTA			5	1	97311884	diploid	Gallus gallus	dbSNP	0	BOT	AGAGCTAACAATAACCTTCTACTGTACAAAGACTGACAAGCATCCAAGATATGATATGTA[T/C]TATATGAATCAGTTTCAGTTCAGTAGTTTTGAAAGATCATGCTTAAGAAGAATATTATAT	ATATAATATTCTTCTTAAGCATGATCTTTCAAAACTACTGAACTGAAACTGATTCATATA[A/G]TACATATCATATCTTGGATGCTTGTCAGTCTTTGTACAGTAGAAGGTTATTGTTAGCTCT	1687
Locus_rs13688096-0_B_F_2608165440	Locus_rs13688096	BOT	[T/A]	23732472	CATCTCTTGACAACAGCTCCACAAGGTAGGCCAGTGTTTTAACAACTGGT	59695334	CATCTCTTGACAACAGCTCCACAAGGTAGGCCAGTGTTTTAACAACTGGA	5	1	97412729	diploid	Gallus gallus	dbSNP	0	BOT	CTGACCCTAAACATCTCTTGACAACAGCTCCACAAGGTAGGCCAGTGTTTTAACAACTGG[A/T]CTGACCTACGAATTTCTCATTCAGCTAATGGTATTTCCAAGATTTTTCACAAGCTTCTTA	TAAGAAGCTTGTGAAAAATCTTGGAAATACCATTAGCTGAATGAGAAATTCGTAGGTCAG[A/T]CCAGTTGTTAAAACACTGGCCTACCTTGTGGAGCTGTTGTCAAGAGATGTTTAGGGTCAG	1687
Locus_rs13688529-0_B_R_2608165541	Locus_rs13688529	BOT	[T/C]	60790352	CTATACTTCTTCACTAAAGTCACTGAAACTATATCTCCTAAATCATTTCT			5	1	98793261	diploid	Gallus gallus	dbSNP	0	TOP	ATATGACAGACTAAGTGAACTGTTaaaaaaaGATCCTAATGATTTTAAATCTCATATTCA[A/G]AGAAATGATTTAGGAGATATAGTTTCAGTGACTTTAGTGAAGAAGTATAGAACCTGAATT	ATATGACAGACTAAGTGAACTGTTaaaaaaaGATCCTAATGATTTTAAATCTCATATTCA[A/G]AGAAATGATTTAGGAGATATAGTTTCAGTGACTTTAGTGAAGAAGTATAGAACCTGAATT	1687
Locus_rs13688539-0_T_R_2608165543	Locus_rs13688539	TOP	[A/G]	53708323	TGGGGTTTGGCTGGGTGGCATGTGGGCAGATTGAGCAGCCTCTCACTCTT			5	1	98813098	diploid	Gallus gallus	dbSNP	0	BOT	TGAACTAAGCCTGCCAAGCAGacccttccctttttccagagGTGAAGGAGCGCCTGCAGA[T/C]AAGAGTGAGAGGCTGCTCAATCTGCccacatgccacccagccaaaCCCCAGGCCTTGCCT	AGGCAAGGCCTGGGGtttggctgggtggcatgtggGCAGATTGAGCAGCCTCTCACTCTT[A/G]TCTGCAGGCGCTCCTTCACctctggaaaaagggaagggtCTGCTTGGCAGGCTTAGTTCA	1687
Locus_rs13688787-0_T_R_2608165611	Locus_rs13688787	TOP	[A/G]	15650477	CAGACTTAACTTATTTTAGTACATTCTGCTTGATCATTCTACTCTTTGTG			5	1	99715288	diploid	Gallus gallus	dbSNP	0	BOT	aacaacTTCCTCAGAGATATATTCTGCtgcccagaaaataaaaaagatagactttctttt[T/C]cacaaagaGTAGAATGATCAAGCAGAATGTACTAAAATAAGTTAAGTCTGAGTCAGAGCT	AGCTCTGACTCAGACTTAACTTATTTTAGTACATTCTGCTTGATCATTCTACtctttgtg[A/G]aaaagaaagtctatcttttttattttctgggcaGCAGAATATATCTCTGAGGAAgttgtt	1687
Locus_rs13689429-0_T_F_2608190004	Locus_rs13689429	TOP	[A/G]	67671349	TTACACATACAGACATCATGTTTCATTGATTCCAGCCCAGAAAAGCATAA			5	3	62328038	diploid	Gallus gallus	dbSNP	0	TOP	TGTACATTGTTTACACATACAGACATCATGTTTCATTGATTCCAGCCCAGAAAAGCATAA[A/G]GTCTTTACAGTACCTAGGTGATAGCTCAAATTTAAAatatgacttaaaaaaaaaaagtct	TGTACATTGTTTACACATACAGACATCATGTTTCATTGATTCCAGCCCAGAAAAGCATAA[A/G]GTCTTTACAGTACCTAGGTGATAGCTCAAATTTAAAatatgacttaaaaaaaaaaagtct	1687
Locus_rs13689621-0_B_F_2608190064	Locus_rs13689621	BOT	[T/C]	43689305	TGATTCAGAAGCCCAGTTTTCATTTTGGATTGCTATTGCAGCCTTGGTGC			5	3	63080792	diploid	Gallus gallus	dbSNP	0	BOT	CAGACAAATCTGATTCAGAAGCCCAGTTTTCATTTTGGATTGCTATTGCAGCCTTGGTGC[T/C]GTGGCAGTTACTTCTGCCtcatttccagtgcctgaaATGGGCttaccttctgttttcttt	aaagaaaacagaaggtaaGCCCATttcaggcactggaaatgaGGCAGAAGTAACTGCCAC[A/G]GCACCAAGGCTGCAATAGCAATCCAAAATGAAAACTGGGCTTCTGAATCAGATTTGTCTG	1687
Locus_rs13689866-0_T_F_2608190076	Locus_rs13689866	TOP	[A/G]	73742368	GCCTTGAGAAATCCACCTGATATGCAAGCCCCTGTAACTCACTCCAGCAC			5	3	63218555	diploid	Gallus gallus	dbSNP	0	TOP	TATAAGTAGAGCCTTGAGAAATCCACCTGATATGCAAGCCCCTGTAACTCACTCCAGCAC[A/G]catgtgaaagaaaaagctttcatGAATCAATTAAAGAAATGAAGATGCATCAGAATTATT	TATAAGTAGAGCCTTGAGAAATCCACCTGATATGCAAGCCCCTGTAACTCACTCCAGCAC[A/G]catgtgaaagaaaaagctttcatGAATCAATTAAAGAAATGAAGATGCATCAGAATTATT	1687
Locus_rs13690018-0_T_R_2608190173	Locus_rs13690018	TOP	[A/G]	25702510	GTCTTTTCAAAATCACTTTGATGCTAGTTATACTGAACTCTTCTTATGAA			5	3	64450514	diploid	Gallus gallus	dbSNP	0	BOT	TGAGGGAATCAAAATAAGCCAACAATTAAAATACGTTTGAGGAGTTACATCCTCATATAT[T/C]TTCATAAGAAGAGTTCAGTATAACTAGCATCAAAGTGATTTTGAAAAGACCTAACAGCca	tgGCTGTTAGGTCTTTTCAAAATCACTTTGATGCTAGTTATACTGAACTCTTCTTATGAA[A/G]ATATATGAGGATGTAACTCCTCAAACGTATTTTAATTGTTGGCTTATTTTGATTCCCTCA	1687
Locus_rs13690663-0_B_R_2608190365	Locus_rs13690663	BOT	[T/C]	23646500	AGGACATCAATCTGCAACAAAAACATAATTGCTATGTGAAAATGACAAGG			5	3	66779300	diploid	Gallus gallus	dbSNP	0	TOP	GGACTAGGTGATCTTAGTGGTCTTCTCTAACCTTACTGATTCTCTGACGATAATTGCAAA[A/G]CCTTGTCATTTTCACATAGCAATTATGTTTTTGTTGCAGATTGATGTCCTCAAGGCAGAC	GGACTAGGTGATCTTAGTGGTCTTCTCTAACCTTACTGATTCTCTGACGATAATTGCAAA[A/G]CCTTGTCATTTTCACATAGCAATTATGTTTTTGTTGCAGATTGATGTCCTCAAGGCAGAC	1687
Locus_rs13690919-0_T_R_2608190397	Locus_rs13690919	TOP	[A/G]	62612493	CATCCCTCTTCCTTTACCTGATGTGGTGTGATTGGAATGTCCCAACTCCT			5	3	67309685	diploid	Gallus gallus	dbSNP	0	BOT	TACTGGTTCAGAGAGGCCCCTTACCTGCAACAGCTGGCTTGCATCCTGACAGCACCACCG[T/C]AGGAGTTGGGACATTCCAATCACACCACATCAGGTAAAGGAAGAGGGATGGATCTCTGGA	TCCAGAGATCCATCCCTCTTCCTTTACCTGATGTGGTGTGATTGGAATGTCCCAACTCCT[A/G]CGGTGGTGCTGTCAGGATGCAAGCCAGCTGTTGCAGGTAAGGGGCCTCTCTGAACCAGTA	1687
Locus_rs13690967-0_T_R_2608190405	Locus_rs13690967	TOP	[A/G]	12744450	GCCAGTGACTTAGCATCCCTTCCACTGCAGACAGCATGCTACATGGAGTT			5	3	67448346	diploid	Gallus gallus	dbSNP	0	BOT	CCAGGTCCCATTGTGCAGCATTCCCCGCCCCGGCAGCAGCTGTAGAATAGATGGTTCTGT[T/C]AACTCCATGTAGCATGCTGTCTGCAGTGGAAGGGATGCTAAGTCACTGGCAGTCCTCCTG	CAGGAGGACTGCCAGTGACTTAGCATCCCTTCCACTGCAGACAGCATGCTACATGGAGTT[A/G]ACAGAACCATCTATTCTACAGCTGCTGCCGGGGCGGGGAATGCTGCACAATGGGACCTGG	1687
Locus_rs13691060-0_T_F_2608190414	Locus_rs13691060	TOP	[A/G]	19705304	ATATGCAGCTAACTGTTCGAGGAAAAGTGTTTCCCTGAAGAAGCCACTGC			5	3	67586560	diploid	Gallus gallus	dbSNP	0	TOP	ATTTTAGTTGATATGCAGCTAACTGTTCGAGGAAAAGTGTTTCCCTGAAGAAGCCACTGC[A/G]TTAGGATTCCAGAGCAGAGTAAATATCTTCATTAAATGTCTATAAAAACTAAACTTGCCA	ATTTTAGTTGATATGCAGCTAACTGTTCGAGGAAAAGTGTTTCCCTGAAGAAGCCACTGC[A/G]TTAGGATTCCAGAGCAGAGTAAATATCTTCATTAAATGTCTATAAAAACTAAACTTGCCA	1687
Locus_rs13691219-0_T_F_2608190446	Locus_rs13691219	TOP	[A/G]	45765418	ACAGTCTCTTTGTTCAGGAACCTTGTCCGTTTGGGATTATTCAACAAATG			5	3	67875843	diploid	Gallus gallus	dbSNP	0	TOP	TACTGGCAAAACAGTCTCTTTGTTCAGGAACCTTGTCCGTTTGGGATTATTCAACAAATG[A/G]AAGTGTTTCGTAGCGCAAGCCTGTAAACTACACAAGGgtttcaaaaataaacaaatgcaa	TACTGGCAAAACAGTCTCTTTGTTCAGGAACCTTGTCCGTTTGGGATTATTCAACAAATG[A/G]AAGTGTTTCGTAGCGCAAGCCTGTAAACTACACAAGGgtttcaaaaataaacaaatgcaa	1687
Locus_rs13691618-0_B_R_2608190507	Locus_rs13691618	BOT	[T/C]	46641301	TCTTTTCGTGAGCTCGCCATGGTCCCGACTTCCTAAATTCTTCAATTTGG			5	3	68529195	diploid	Gallus gallus	dbSNP	0	TOP	GCTATGGCTATCCTGCTGTCCAGCTTACTGCAgtaccaccaccacctcctcaATCTATAC[A/G]CCAAATTGAAGAATTTAGGAAGTCGGGACCATGGCGAGCTCAcgaaaagaataaaacaat	GCTATGGCTATCCTGCTGTCCAGCTTACTGCAgtaccaccaccacctcctcaATCTATAC[A/G]CCAAATTGAAGAATTTAGGAAGTCGGGACCATGGCGAGCTCAcgaaaagaataaaacaat	1687
Locus_rs13691847-0_T_R_2608190585	Locus_rs13691847	TOP	[A/G]	28628365	AATTACCTATGCTCACAATTAGAGCCCCAAGATCATCGTCACACGAAGGC			5	3	69281347	diploid	Gallus gallus	dbSNP	0	BOT	ctcctggctgcATTCCACCTCCCTGCCCGCTTTCCATGTCTTGCCTCAGGTATTCCTGCT[T/C]GCCTTCGTGTGACGATGATCTTGGGGCTCTAATTGTGAGCATAGGTAATTTAAAGGCTGT	ACAGCCTTTAAATTACCTATGCTCACAATTAGAGCCCCAAGATCATCGTCACACGAAGGC[A/G]AGCAGGAATACCTGAGGCAAGACATGGAAAGCGGGCAGGGAGGTGGAATgcagccaggag	1687
Locus_rs13692030-0_B_R_2608190751	Locus_rs13692030	BOT	[T/C]	51731416	AAATAAAGAATGATTCAGCCAAAACAGAATTATTCTGCAAATACGTAGTG			5	3	71309751	diploid	Gallus gallus	dbSNP	0	TOP	aggtggtctTGAGGtatttttcaaccttaatgattctatgaaaactttCACAAACTGCTG[A/G]CACTACGTATTTGCAGAATAATTCTGTTTTGGCTGAAtcattctttattttctatAGCCA	aggtggtctTGAGGtatttttcaaccttaatgattctatgaaaactttCACAAACTGCTG[A/G]CACTACGTATTTGCAGAATAATTCTGTTTTGGCTGAAtcattctttattttctatAGCCA	1687
Locus_rs13692131-0_T_F_2608190764	Locus_rs13692131	TOP	[A/G]	69684328	CATCATCAGTGTAGAATCATTTCACTTTTCAGACATCTTCCCAAATTTCT			5	3	71485155	diploid	Gallus gallus	dbSNP	0	TOP	GTAGAAGCACCATCATCAGTGTAGAATCATTTCACTTTTCAGACATCTTCCCAAATTTCT[A/G]TTTAGTGAGACTGAATATATATTATACACTGAATTAATACCCTGAGTCTTATTCATTCTG	GTAGAAGCACCATCATCAGTGTAGAATCATTTCACTTTTCAGACATCTTCCCAAATTTCT[A/G]TTTAGTGAGACTGAATATATATTATACACTGAATTAATACCCTGAGTCTTATTCATTCTG	1687
Locus_rs13692231-0_B_R_2608190783	Locus_rs13692231	BOT	[T/C]	41703433	CAGCTTTAAAATATTCTCCATTCCACCAGTGTGGAAAATGAAGAGAAGGG			5	3	71671501	diploid	Gallus gallus	dbSNP	0	TOP	TCTTGTTTACTGCATTCAAAAACACATTGCTTTTTCAAGGAGAATTTAGTCTCTTTCTTT[A/G]CccttctcttcattttccacACTGGTGGAATGGAGAATATTTTAAAGCTGTGTAAGCAGT	TCTTGTTTACTGCATTCAAAAACACATTGCTTTTTCAAGGAGAATTTAGTCTCTTTCTTT[A/G]CccttctcttcattttccacACTGGTGGAATGGAGAATATTTTAAAGCTGTGTAAGCAGT	1687
Locus_rs13692519-0_T_R_2608190825	Locus_rs13692519	TOP	[A/G]	64719485	AATACAAGTGTTTAACATGCACCAGCAATGTGAGAAGAATCACAACAGTA			5	3	72258961	diploid	Gallus gallus	dbSNP	0	BOT	GAAGAGCCATTTTCTGATTAGACTTGAAGACTTCTCACCTTTTATAACCAGTCTTATCTA[T/C]TACTGTTGTGATTCTTCTCACATTGCTGGTGCATGTTAAACACTTGTATTCTTCGTCCCA	TGGGACGAAGAATACAAGTGTTTAACATGCACCAGCAATGTGAGAAGAATCACAACAGTA[A/G]TAGATAAGACTGGTTATAAAAGGTGAGAAGTCTTCAAGTCTAATCAGAAAATGGCTCTTC	1687
Locus_rs13692556-0_B_F_2608190844	Locus_rs13692556	BOT	[T/C]	47648414	ATGTGCTGTGTGGCAATTCGTATTTTATTAAGTTGCCCAACACTTCTGAA			5	3	72558865	diploid	Gallus gallus	dbSNP	0	BOT	AAGTAAATACATGTGCTGTGTGGCAATTCGTATTTTATTAAGTTGCCCAACACTTCTGAA[T/C]CTCGATAAGGAAATGGACCTGTTCTGGGGGCAACACAGATATCTGCTGCAGAGATTATTC	GAATAATCTCTGCAGCAGATATCTGTGTTGCCCCCAGAACAGGTCCATTTCCTTATCGAG[A/G]TTCAGAAGTGTTGGGCAACTTAATAAAATACGAATTGCCACACAGCACATGTATTTACTT	1687
Locus_rs13692781-0_B_F_2608190906	Locus_rs13692781	BOT	[T/C]	43770507	TAGAAGAAGCTGGCAACAGTGCACTCTAAAATAGCAATTTAGCTGAGATG			5	3	73234153	diploid	Gallus gallus	dbSNP	0	BOT	TGATAGTTCATAGAAGAAGCTGGCAACAGTGCACTCTAAAATAGCAATTTAGCTGAGATG[T/C]TTGAGGATTTTAGAGTATCCACTGATGACAGAAAATAACTGTCTGAAAGCTGCTTCTCTC	GAGAGAAGCAGCTTTCAGACAGTTATTTTCTGTCATCAGTGGATACTCTAAAATCCTCAA[A/G]CATCTCAGCTAAATTGCTATTTTAGAGTGCACTGTTGCCAGCTTCTTCTATGAACTATCA	1687
Locus_rs13693002-0_T_R_2608190991	Locus_rs13693002	TOP	[A/G]	38807476	TTCATTGAGGGACAGCATCCTGCTCCATCCAAAATAGAACCAAAGAGACC			5	3	74440993	diploid	Gallus gallus	dbSNP	0	BOT	TGTGTTTGTGTGTCTTTGATTTTCTTACAAGAAATATGTAAAAAACTTCCTATTTTTCTG[T/C]GGTCTCTTTGGTTCTATTTTGGATGGAGCAGGATGCTGTCCCTCAATGAAGTACGCTGGC	GCCAGCGTACTTCATTGAGGGACAGCATCCTGCTCCATCCAAAATAGAACCAAAGAGACC[A/G]CAGAAAAATAGGAAGTTTTTTACATATTTCTTGTAAGAAAATCAAAGACACACAAACACA	1687
Locus_rs13693016-0_B_F_2608190998	Locus_rs13693016	BOT	[T/C]	32739439	TGAAATACAGAATAATTACACTTTGCAGCCCAGTTACTTATAACTTTCAA			5	3	74587284	diploid	Gallus gallus	dbSNP	0	BOT	TCCCAAcatatgaaatacagaataattacaCTTTGCAGCCCAGTTACTTATAACTTTCAA[T/C]ACTTTAACAAACTCCAgcttaaagaaaatactgacaaaaacggacaaacaaaaaagcaca	tgtgcttttttgtttgtccgtttttgtcagtattttctttaagcTGGAGTTTGTTAAAGT[A/G]TTGAAAGTTATAAGTAACTGGGCTGCAAAGtgtaattattctgtatttcatatgTTGGGA	1687
Locus_rs13693035-0_B_F_2608191004	Locus_rs13693035	BOT	[T/C]	35800416	TCTACAGCTATGCTAATATTTATTAGCTTCTTATCCAAGGAGAGTTTGGG			5	3	74666315	diploid	Gallus gallus	dbSNP	0	BOT	ATGCTATATATCTACAGCTATGCTAATATTTATTAGCTTCTTATCCAAGGAGAGTTTGGG[T/C]CATTTGCTGGACAATAGCCTACTAAGCCAAATTCATCcattaaaggaataaataaatata	tatatttatttattcctttaatgGATGAATTTGGCTTAGTAGGCTATTGTCCAGCAAATG[A/G]CCCAAACTCTCCTTGGATAAGAAGCTAATAAATATTAGCATAGCTGTAGATATATAGCAT	1687
Locus_rs13693692-0_T_F_2608191182	Locus_rs13693692	TOP	[A/G]	62717414	ATCAGAGAACTGTAAGGGAAAACTGTGGGCTTGTTACAGTTTGGCTGTAC			5	3	76699023	diploid	Gallus gallus	dbSNP	0	TOP	ACAGAAGCTAATCAGAGAACTGTAAGGGAAAACTGTGGGCTTGTTACAGTTTGGCTGTAC[A/G]AATGAGTTGAGTTCTTTTGGCAGTGTGGCAGCCTTGTACGCTGAACAAACGTTATTTGTG	ACAGAAGCTAATCAGAGAACTGTAAGGGAAAACTGTGGGCTTGTTACAGTTTGGCTGTAC[A/G]AATGAGTTGAGTTCTTTTGGCAGTGTGGCAGCCTTGTACGCTGAACAAACGTTATTTGTG	1687
Locus_rs13694766-0_B_R_2608191427	Locus_rs13694766	BOT	[T/C]	34753394	CTGTATGCTATCGTTGATCCTCATTATGAAATAGAATTTCCAGATATTGC			5	3	79483701	diploid	Gallus gallus	dbSNP	0	TOP	TCTGAATCAAAATTAATCTTCAGGAACAATTACCTTTAGCACATCTTGAAGATCTTTCTC[A/G]GCAATATCTGGAAATTCTATTTCATAATGAGGATCAACGATAGCATACAGTTTTTTACGT	TCTGAATCAAAATTAATCTTCAGGAACAATTACCTTTAGCACATCTTGAAGATCTTTCTC[A/G]GCAATATCTGGAAATTCTATTTCATAATGAGGATCAACGATAGCATACAGTTTTTTACGT	1687
Locus_rs13694892-0_T_R_2608191449	Locus_rs13694892	TOP	[A/G]	57618467	AATGGTTCATGGGCAATGGCAGCTTTAGTGATCTCATAGGAAGGATGAGG			5	3	79712593	diploid	Gallus gallus	dbSNP	0	BOT	CAGGAGGATTGCATTTGGATGTGTATCATGAAATTTAAACAAGCAGGTTTAGAGAAGTCA[T/C]CCTCATCCTTCCTATGAGATCACTAAAGCTGCCATTGCCCATGAACCATTTAAAAGACCC	GGGTCTTTTAAATGGTTCATGGGCAATGGCAGCTTTAGTGATCTCATAGGAAGGATGAGG[A/G]TGACTTCTCTAAACCTGCTTGTTTAAATTTCATGATACACATCCAAATGCAATCCTCCTG	1687
Locus_rs13694918-0_T_R_2608191453	Locus_rs13694918	TOP	[A/C]	14707349	TTGCTTCTTTGTTCCCCTTTAGATACCTTATCTAAAAACTGTGTATGTAG			5	3	79738081	diploid	Gallus gallus	dbSNP	0	BOT	ACTATTTCATCTGCATTATAAAGCAACAGCAATTCTAGCAAATTTATTTCTCATTGTTTG[T/G]CTACATACACAGTTTTTAGATAAGGTATCTAAAGGGGAACAAAGAAGCAAATGAACAGCA	TGCTGTTCATTTGCTTCTTTGTTCCCCTTTAGATACCTTATCTAAAAACTGTGTATGTAG[A/C]CAAACAATGAGAAATAAATTTGCTAGAATTGCTGTTGCTTTATAATGCAGATGAAATAGT	1687
Locus_rs13695028-0_B_R_2608191467	Locus_rs13695028	BOT	[T/C]	55782381	AACCAACAGCCTGTGGTAGGCTTCTTTTACAGTTGAATGTTCCATCACTA			5	3	79884661	diploid	Gallus gallus	dbSNP	0	TOP	TTCtattaaatacaaatacaaaaataccaAACTTTGCTAATctgaaaatgcttgatttca[A/G]TAGTGATGGAACATTCAACTGTAAAAGAAGCCTACCACAGGCTGTTGGTTTATCCAAGTT	TTCtattaaatacaaatacaaaaataccaAACTTTGCTAATctgaaaatgcttgatttca[A/G]TAGTGATGGAACATTCAACTGTAAAAGAAGCCTACCACAGGCTGTTGGTTTATCCAAGTT	1687
Locus_rs13695087-0_B_R_2608191473	Locus_rs13695087	BOT	[T/C]	40678436	TCTGTTTTCACTCTTTCCCCTTACATTGTACATCATGTCTCTACTAACTC			5	3	79947318	diploid	Gallus gallus	dbSNP	0	TOP	TGGAACCAGTAGTCTTGtttttctactgaaaaaaaatcggTAGAAGCTGTAATGAATGAC[A/G]GAGTTAGTAGAGACATGATGTACAATGTAAGGGGAAAGAGTGAAAACAGATTCTGTAGGC	TGGAACCAGTAGTCTTGtttttctactgaaaaaaaatcggTAGAAGCTGTAATGAATGAC[A/G]GAGTTAGTAGAGACATGATGTACAATGTAAGGGGAAAGAGTGAAAACAGATTCTGTAGGC	1687
Locus_rs13695326-0_B_F_2608191536	Locus_rs13695326	BOT	[T/A]	34602455	CAAAGCAAAGTGACGAGAAGCTTAAGACTTGATCAAATTGCCTCTACCCT	51602356	CAAAGCAAAGTGACGAGAAGCTTAAGACTTGATCAAATTGCCTCTACCCA	5	3	80737255	diploid	Gallus gallus	dbSNP	0	BOT	cgttttttaaacaaagcaaagtgaCGAGAAGCTTAAGACTTGATCAAATTGCCTCTACCC[A/T]TAATCTGTCAGCCTTCCATGCTAAACACACTGGAAGTACCAGGTGGTACTGCCCACATGG	CCATGTGGGCAGTACCACCTGGTACTTCCAGTGTGTTTAGCATGGAAGGCTGACAGATTA[A/T]GGGTAGAGGCAATTTGATCAAGTCTTAAGCTTCTCGtcactttgctttgtttaaaaaacg	1687
Locus_rs13696027-0_B_R_2608191571	Locus_rs13696027	BOT	[T/C]	49758486	GGGAAACCTTGAGTACTGAAAGCCAACAATAAGGGCAGCATGACTTTGAG			5	3	82613626	diploid	Gallus gallus	dbSNP	0	TOP	CACAAGGACCGCAGTCTCAGGTATAGGAGCGGCCCAGCAAGGCCCTTCGTTCTTCAAACA[A/G]CTCAAAGTCATGCTGCCCTTATTGTTGGCTTTCAGTACTCAAGGTTTCCCTCATGTCTGG	CACAAGGACCGCAGTCTCAGGTATAGGAGCGGCCCAGCAAGGCCCTTCGTTCTTCAAACA[A/G]CTCAAAGTCATGCTGCCCTTATTGTTGGCTTTCAGTACTCAAGGTTTCCCTCATGTCTGG	1687
Locus_rs13696381-0_T_F_2608191632	Locus_rs13696381	TOP	[A/C]	53629451	AAAACTACTTGTAGCAATATGGGCATTCAGTAGGAATTAAATACATTGTC			5	3	83397002	diploid	Gallus gallus	dbSNP	0	TOP	tgaAGGAGATAAAACTACTTGTAGCAATATGGGCATTCAGTAGGAATTAAATACATTGTC[A/C]tcttatttgatttttttgaatGACGTGGGTATGAACTATTTATCTTCTAATGTATTAGAG	tgaAGGAGATAAAACTACTTGTAGCAATATGGGCATTCAGTAGGAATTAAATACATTGTC[A/C]tcttatttgatttttttgaatGACGTGGGTATGAACTATTTATCTTCTAATGTATTAGAG	1687
Locus_rs13696699-0_B_F_2608191804	Locus_rs13696699	BOT	[T/A]	29752498	CCACTGTCCACTCACCTTTGTGTATTATATTCTTCTTCTCTCAGTTCTAT	51759407	CCACTGTCCACTCACCTTTGTGTATTATATTCTTCTTCTCTCAGTTCTAA	5	3	85567916	diploid	Gallus gallus	dbSNP	0	BOT	ctcagtccacTCCACTGTCCACTCACCTTTGTGTATTATATTCTTCTTCTCTCAGTTCTA[A/T]TTTTGGAAAAGGAGATGACTGTTAGGCTgacttttctgttaaaatgtgGGTAGCAAAGGT	ACCTTTGCTACCcacattttaacagaaaagtcAGCCTAACAGTCATCTCCTTTTCCAAAA[A/T]TAGAACTGAGAGAAGAAGAATATAATACACAAAGGTGAGTGGACAGTGGAgtggactgag	1687
Locus_rs13696915-0_B_R_2608191901	Locus_rs13696915	BOT	[T/G]	22677331	CAGGCCCCTGAAGAAAGGACAGGAATTTTATGTGACAGGAGATATGACTG			5	3	86740118	diploid	Gallus gallus	dbSNP	0	TOP	TTCTCTAGAGTTTGGCTTACTAGTAAAATATTTGGaaacatgtaaaaatatttcatgtac[A/C]CAGTCATATCTCCTGTCACATAAAATTCCTGTCCTTTCTTCAGGGGCCTGACAGAAATCT	TTCTCTAGAGTTTGGCTTACTAGTAAAATATTTGGaaacatgtaaaaatatttcatgtac[A/C]CAGTCATATCTCCTGTCACATAAAATTCCTGTCCTTTCTTCAGGGGCCTGACAGAAATCT	1687
Locus_rs13697326-0_T_F_2608191958	Locus_rs13697326	TOP	[A/T]	58767458	ATAGCATCCCTATAATTAATTTACATGCAAGACGTAACAAATGAAACGAA	70694432	ATAGCATCCCTATAATTAATTTACATGCAAGACGTAACAAATGAAACGAT	5	3	87410275	diploid	Gallus gallus	dbSNP	0	TOP	TTGTCCTTTGGATAGCATCCCTATAATTAATTTACATGCAAGACGTAACAAATGAAACGA[A/T]ACCTTGTTCTGACATTTTGTACTTCATATTCAATGCCTCATTTATATGTTTAGTTTTTCT	TTGTCCTTTGGATAGCATCCCTATAATTAATTTACATGCAAGACGTAACAAATGAAACGA[A/T]ACCTTGTTCTGACATTTTGTACTTCATATTCAATGCCTCATTTATATGTTTAGTTTTTCT	1687
Locus_rs13697762-0_T_F_2608192060	Locus_rs13697762	TOP	[A/G]	49634313	CAGAGCCATCAGTGACATCTCAGGGTCTCTTTTCTTCACTGTTGGCTTCA			5	3	88515564	diploid	Gallus gallus	dbSNP	0	TOP	AAGCAGCCAACAGAGCCATCAGTGACATCTCAGGGTCTCTTTTCTTCACTGTTGGCTTCA[A/G]AGAAGTCCTGGCGAAAGGACACCTCGGTGTCATTATCAGAAGGAACAGATCAGCTCttct	AAGCAGCCAACAGAGCCATCAGTGACATCTCAGGGTCTCTTTTCTTCACTGTTGGCTTCA[A/G]AGAAGTCCTGGCGAAAGGACACCTCGGTGTCATTATCAGAAGGAACAGATCAGCTCttct	1687
Locus_rs13698043-0_T_F_2608192088	Locus_rs13698043	TOP	[A/G]	11663474	CAGAGCCCAGGCTCTACTTCGCAGGATAGCACGGTCAAAAGTTCAGTAGC			5	3	88876112	diploid	Gallus gallus	dbSNP	0	TOP	AAGCCAAGCACAGAGCCCAGGCTCTACTTCGCAGGATAGCACGGTCAAAAGTTCAGTAGC[A/G]CAGTGCCTTTGCAAAGTTTTAATATGCTTAAATCTGAAGTAGTTTCCAATTTTGTTGAAA	AAGCCAAGCACAGAGCCCAGGCTCTACTTCGCAGGATAGCACGGTCAAAAGTTCAGTAGC[A/G]CAGTGCCTTTGCAAAGTTTTAATATGCTTAAATCTGAAGTAGTTTCCAATTTTGTTGAAA	1687
Locus_rs13698124-0_B_F_2608192104	Locus_rs13698124	BOT	[T/C]	28659506	GCACAAGTGAGAGTCTTTTTGTCAACAAGAGTGCAGGATTCCTCTTACTG			5	3	89097407	diploid	Gallus gallus	dbSNP	0	BOT	TCTTCATTTTGCACAAGTGAGAGTCTTTTTGTCAACAAGAGTGCAGGATTCCTCTTACTG[T/C]TTTTGTCCATTTGTTATATCCTATGTTCAGATATGACAGCTGCAAGAATGAAAGGGCAAC	GTTGCCCTTTCATTCTTGCAGCTGTCATATCTGAACATAGGATATAACAAATGGACAAAA[A/G]CAGTAAGAGGAATCCTGCACTCTTGTTGACAAAAAGACTCTCACTTGTGCAAAATGAAGA	1687
Locus_rs13698140-0_T_F_2608192110	Locus_rs13698140	TOP	[A/G]	46608316	GTTTAGCCAAGAGATTGCAGGTTCAAGGTTGTGAGAACAAAGGCAGGATC			5	3	89186474	diploid	Gallus gallus	dbSNP	0	TOP	tgTTGCTGCCGTTTAGCCAAGAGATTGCAGGTTCAAGGTTGTGAGAACAAAGGCAGGATC[A/G]GGTACACGGCAGGCACAGGCTGAAAGTGCTGCATGGCATGGCACTGCTGGGAATGCGGGG	tgTTGCTGCCGTTTAGCCAAGAGATTGCAGGTTCAAGGTTGTGAGAACAAAGGCAGGATC[A/G]GGTACACGGCAGGCACAGGCTGAAAGTGCTGCATGGCATGGCACTGCTGGGAATGCGGGG	1687
Locus_rs13698159-0_T_R_2608192115	Locus_rs13698159	TOP	[A/G]	23786359	GCAATCAACAGTAATAAATTTACCTCCAATTTCTACCAGTTACCTTGACA			5	3	89242601	diploid	Gallus gallus	dbSNP	0	BOT	GATTTATTCCTTGCTGTTAACTTGCCCAGTATATGAAGCTACTGCATGTTCAGAAAATTT[T/C]TGTCAAGGTAACTGGTAGAAATTGGAGGTAAATTTATTACTGTTGATTGCAAAAGCAACA	TGTTGCTTTTGCAATCAACAGTAATAAATTTACCTCCAATTTCTACCAGTTACCTTGACA[A/G]AAATTTTCTGAACATGCAGTAGCTTCATATACTGGGCAAGTTAACAGCAAGGAATAAATC	1687
Locus_rs13698456-0_B_F_2608192160	Locus_rs13698456	BOT	[T/C]	16709406	AAATGCTTCCTGTTTTATGTAATCTTTCTTCCTGAAGATACTTTATTGTC			5	3	89924130	diploid	Gallus gallus	dbSNP	0	BOT	ATTTTTGAACAAATGCTTCCTGTTTTATGTAATCTTTCTTCCTGAAGATACTTTATTGTC[T/C]GAATTAGGATACGCTTTTTAATTCTGAGTTGTCTCATTTCTGCATTCATTATGTTTTCTT	AAGAAAACATAATGAATGCAGAAATGAGACAACTCAGAATTAAAAAGCGTATCCTAATTC[A/G]GACAATAAAGTATCTTCAGGAAGAAAGATTACATAAAACAGGAAGCATTTGTTCAAAAAT	1687
Locus_rs13698679-0_T_F_2608192244	Locus_rs13698679	TOP	[A/C]	73693469	ATGACACAGGATGGGAAGCAAACTTTGATCACAGTAGAGCACTTCAGCTC			5	3	91151887	diploid	Gallus gallus	dbSNP	0	TOP	TCCACTAGCCATGACACAGGATGGGAAGCAAACTTTGATCACAGTAGAGCACTTCAGCTC[A/C]CAAAAGGGAAACGGCAGTAGGGTTAGATATTCACAGTTCAGTCTGTAGCTCTGCCATATA	TCCACTAGCCATGACACAGGATGGGAAGCAAACTTTGATCACAGTAGAGCACTTCAGCTC[A/C]CAAAAGGGAAACGGCAGTAGGGTTAGATATTCACAGTTCAGTCTGTAGCTCTGCCATATA	1687
Locus_rs13698702-0_T_F_2608192250	Locus_rs13698702	TOP	[A/T]	49751472	TTCACAGTGCTGATGATCAGCTTTGGTCAAGAGTAGCTTCTGTGACACTA	18708423	TTCACAGTGCTGATGATCAGCTTTGGTCAAGAGTAGCTTCTGTGACACTT	5	3	91202455	diploid	Gallus gallus	dbSNP	0	TOP	GATCCAGGCCCTTCACAGTGCTGATGATCAGCTTTGGTCAAGAGTAGCTTCTGTGACACT[A/T]GCAAAATGACAAATATCCAACGGAGGTGGTTTGAAAAACATCTAGGATGCCAAGCTGAAA	GATCCAGGCCCTTCACAGTGCTGATGATCAGCTTTGGTCAAGAGTAGCTTCTGTGACACT[A/T]GCAAAATGACAAATATCCAACGGAGGTGGTTTGAAAAACATCTAGGATGCCAAGCTGAAA	1687
Locus_rs13698741-0_T_F_2608192262	Locus_rs13698741	TOP	[A/C]	64695321	CCATTTAATTAGCTGAGCAGAAACCTGAGCAGAAAAATAGACTGCCCCTC			5	3	91291923	diploid	Gallus gallus	dbSNP	0	TOP	GAAGTTACAACCATTTAATTAGCTGAGCAGAAACCTGAGCAGAAAAATAGACTGCCCCTC[A/C]GACTTGcaatggaggagaaagaagtttCAATTTTCTTACTACTCCCTGTCCcatgcaaat	GAAGTTACAACCATTTAATTAGCTGAGCAGAAACCTGAGCAGAAAAATAGACTGCCCCTC[A/C]GACTTGcaatggaggagaaagaagtttCAATTTTCTTACTACTCCCTGTCCcatgcaaat	1687
Locus_rs13699118-0_T_F_2608192352	Locus_rs13699118	TOP	[A/G]	65801429	GTATGTTTGAGCTTTTTCCCTGCTGCTGGAAAAACTTCTCAGTTTTGGTC			5	3	92263471	diploid	Gallus gallus	dbSNP	0	TOP	TGTAGCAACTGTATGTTTGAGCtttttccctgctgctggaaAAACTTCTCAGTTTTGGTC[A/G]GGGTTTTAGGAAGACTTATGAAGTTTAGTTTTGTTGGCCAGAAGaccaatttttctttct	TGTAGCAACTGTATGTTTGAGCtttttccctgctgctggaaAAACTTCTCAGTTTTGGTC[A/G]GGGTTTTAGGAAGACTTATGAAGTTTAGTTTTGTTGGCCAGAAGaccaatttttctttct	1687
Locus_rs13700019-0_T_R_2608192583	Locus_rs13700019	TOP	[A/C]	10693389	TGACATTACTATTATTTTTTTGTTGCTCTCCAAGACTAGAATGCACACCT			5	3	94981529	diploid	Gallus gallus	dbSNP	0	BOT	AtcactttttttaaagacaaaaagtaTACTTCAAGAGATAAATACAATATCAGTGTAGCC[T/G]AGGTGTGCATTCTAGTCTTggagagcaacaaaaaaataatagtaatgtcAGCATTCCTAT	ATAGGAATGCTgacattactattatttttttgttgctctccAAGACTAGAATGCACACCT[A/C]GGCTACACTGATATTGTATTTATCTCTTGAAGTAtactttttgtctttaaaaaaagtgaT	1687
Locus_rs13700208-0_B_F_2608224746	Locus_rs13700208	BOT	[T/C]	50606476	ATTTGACACGGCTATAGCTGGAGAACAAATTCCACTGCAAGCATTCCTGC			5	11	17244631	diploid	Gallus gallus	dbSNP	0	BOT	GATAACTTCGATTTGACACGGCTATAGCTGGAGAACAAATTCCACTGCAAGCATTCCTGC[T/C]GCATCCGTTCTTGTGTAACATTGCTTCCAGTTCCTCCATCCTGTAAATTACATTGCTTTT	AAAAGCAATGTAATTTACAGGATGGAGGAACTGGAAGCAATGTTACACAAGAACGGATGC[A/G]GCAGGAATGCTTGCAGTGGAATTTGTTCTCCAGCTATAGCCGTGTCAAATCGAAGTTATC	1687
Locus_rs13700299-0_B_R_2608224815	Locus_rs13700299	BOT	[T/C]	71622475	AAGGAAGGGATGGAAACTTCATTTCCATGCCATCTCACTGCAAGGTTCAC			5	11	17785343	diploid	Gallus gallus	dbSNP	0	TOP	TCAGGCCTTGATGCCCCAGCTAAAAGCTCTCTCTCCAAACACAAGGTCCCATATCTATAC[A/G]GTGAACCTTGCAGTGAGATGGCATGGAAATGAAGTTTCCATcccttcctttgctttcttt	TCAGGCCTTGATGCCCCAGCTAAAAGCTCTCTCTCCAAACACAAGGTCCCATATCTATAC[A/G]GTGAACCTTGCAGTGAGATGGCATGGAAATGAAGTTTCCATcccttcctttgctttcttt	1687
Locus_rs13700789-0_T_F_2608192740	Locus_rs13700789	TOP	[A/G]	25686395	ACATACGAAAACAGTGAGGTTTTTCTGAGTTGCTGGGGTTGCAATTATAT			5	3	96556148	diploid	Gallus gallus	dbSNP	0	TOP	TAAATTTTGGACATACGAAAACAGTGAGGTTTTTCTGAGTTGCTGGGGTTGCAATTATAT[A/G]TGCCTTAGAGGTTTCTAGAGAAAATAACTGTTTTGATTCTGTGGCCATCTCAAATGGATC	TAAATTTTGGACATACGAAAACAGTGAGGTTTTTCTGAGTTGCTGGGGTTGCAATTATAT[A/G]TGCCTTAGAGGTTTCTAGAGAAAATAACTGTTTTGATTCTGTGGCCATCTCAAATGGATC	1687
Locus_rs13701001-0_T_R_2608192775	Locus_rs13701001	TOP	[A/G]	43646446	CTGTTAGTAACTCTTCAGGATTTTACTCAGAAGTCTCTGCAGTGATCTCG			5	3	96916548	diploid	Gallus gallus	dbSNP	0	BOT	CTCTGGGAGCTAGAGGCCTGAGGAGCAATGCTGGGAGGACAGCACGAGAAACACAAGCCA[T/C]CGAGATCACTGCAGAGACTTCTGAGTAAAATCCTGAAGAGTTACTAACAGCTTGGAGGGA	TCCCTCCAAGCTGTTAGTAACTCTTCAGGATTTTACTCAGAAGTCTCTGCAGTGATCTCG[A/G]TGGCTTGTGTTTCTCGTGCTGTCCTCCCAGCATTGCTCCTCAGGCCTCTAGCTCCCAGAG	1687
Locus_rs13701039-0_T_R_2608192783	Locus_rs13701039	TOP	[A/C]	11641438	CTAACAAACTGCAGACCCTTCTGGGGAAAGAGACAGAAGCTGCTTCATCA			5	3	97003701	diploid	Gallus gallus	dbSNP	0	BOT	TCAGCTGTGAACTTCTCATGGCCTGACTGGGACAGGGCAATTTCCAGGACACTGATGCTC[T/G]TGATGAAGCAGCTTCTGTCTCTTTCCCCAGAAGGGTCTGCAGTTTGTTAGTTTGGCATAC	GTATGCCAAACTAACAAACTGCAGACCCTTCTGGGGAAAGAGACAGAAGCTGCTTCATCA[A/C]GAGCATCAGTGTCCTGGAAATTGCCCTGTCCCAGTCAGGCCATGAGAAGTTCACAGCTGA	1687
Locus_rs13701571-0_B_F_2608192934	Locus_rs13701571	BOT	[T/C]	65691470	CCAGGAAAGTGGATTGTCAATAATCCCACAAAGCTCAGCAAGGGCAAATG			5	3	98950778	diploid	Gallus gallus	dbSNP	0	BOT	CCTCAAGACACCAGGAAAGTGGATTGTCAATAATCCCACAAAGCTCAGCAAGGGCAAATG[T/C]AGAATCCTGCATCTGTGATGTAATAAAGCCCTGAAAAAGGAGGGGGCTGGAGGCCATTGG	CCAATGGCCTCCAGCCCCCTCCTTTTTCAGGGCTTTATTACATCACAGATGCAGGATTCT[A/G]CATTTGCCCTTGCTGAGCTTTGTGGGATTATTGACAATCCACTTTCCTGGTGTCTTGAGG	1687
Locus_rs13701743-0_B_F_2608193008	Locus_rs13701743	BOT	[T/G]	70655362	GCTACAGTGGTACAAGAACGCAGTGGTACTGACATGATTGTGTTGTTATC			5	3	99759467	diploid	Gallus gallus	dbSNP	0	BOT	CACTTGTCAGGCTACAGTGGTACAAGAACGCAGTGGTACTGACATGATTGTGTTGTTATC[T/G]GTGTAGCTTCATCCGTGCACTGACATCAAGTCAGTAAGGATAAGTGACTCTTTGAAGCAA	TTGCTTCAAAGAGTCACTTATCCTTACTGACTTGATGTCAGTGCACGGATGAAGCTACAC[A/C]GATAACAACACAATCATGTCAGTACCACTGCGTTCTTGTACCACTGTAGCCTGACAAGTG	1687
Locus_rs13702095-0_B_F_2608193086	Locus_rs13702095	BOT	[T/G]	67603465	AAAACCAAAAGGGAAAGTTAGCCTACATGTGTTTTGTTCTTAGTGAACAG			5	3	100720696	diploid	Gallus gallus	dbSNP	0	BOT	TAAATGCAGGAAAACCAAAAGGGAAAGTTAGCCTACATGTGTTTTGTTCTTAGTGAACAG[T/G]TAGCATTACAAAGATGCAatgatataaaataataaatatgtatGTGCATATGAATGTAAT	ATTACATTCATATGCACatacatatttattattttatatcatTGCATCTTTGTAATGCTA[A/C]CTGTTCACTAAGAACAAAACACATGTAGGCTAACTTTCCCTTTTGGTTTTCCTGCATTTA	1687
Locus_rs13702246-0_T_R_2608193119	Locus_rs13702246	TOP	[A/G]	37709438	ACTATTCTCTGTCTTGATTGAAGAAGGAACTAAATGACCAGACTTTTTCC			5	3	101048263	diploid	Gallus gallus	dbSNP	0	BOT	GATTCATTGATTAACAAAAGTTTTGCAGTCATGAACACATCACAATGGAAAATTTAGCAA[T/C]GGAAAAAGTCTGGTCATTTAGTTCCTTCTTCAATCAAGACAGAGAATAGTATGAGAACTG	CAGTTCTCATACTATTCTCTGTCTTGATTGAAGAAGGAACTAAATGACCAGACTTTTTCC[A/G]TTGCTAAATTTTCCATTGTGATGTGTTCATGACTGCAAAACTTTTGTTAATCAATGAATC	1687
Locus_rs13702686-0_B_F_2608193220	Locus_rs13702686	BOT	[T/G]	62803383	GCTGGCATTTCTGTGTCCTCATCCAAGCCAATTTTCACATGCGAAACTCA			5	3	102158928	diploid	Gallus gallus	dbSNP	0	BOT	GAAAAGCCTGGCTGGCATTTCTGTGTCCTCATCCAAGCCAATTTTCACATGCGAAACTCA[T/G]CAGTTGCATGGAAGggacaggaaaaaggatgagaCTTCCCCCCAAAAGGAGTGactttct	agaaagtCACTCCTTTTGGGGGGAAGtctcatcctttttcctgtccCTTCCATGCAACTG[A/C]TGAGTTTCGCATGTGAAAATTGGCTTGGATGAGGACACAGAAATGCCAGCCAGGCTTTTC	1687
Locus_rs13702851-0_B_F_2608193352	Locus_rs13702851	BOT	[G/C]	29717334	CTATGATTGTATGCATATGAACTCTATATATGCAACTTTGCAGCTGATCG	15740385	CTATGATTGTATGCATATGAACTCTATATATGCAACTTTGCAGCTGATCC	5	3	102775072	diploid	Gallus gallus	dbSNP	0	BOT	cccaagccattctatgattgtatgcaTATGAACTCTATATATGCAACTTTGCAGCTGATC[C/G]ATAGGTTAAACAAGTACAGTTAAGGTCATATGTCTACCAAACCTTAACGGCGTTCGGTAG	CTACCGAACGCCGTTAAGGTTTGGTAGACATATGACCTTAACTGTACTTGTTTAACCTAT[C/G]GATCAGCTGCAAAGTTGCATATATAGAGTTCATAtgcatacaatcatagaatggcttggg	1687
Locus_rs13703824-0_T_R_2608222169	Locus_rs13703824	TOP	[A/G]	20697349	AGTGCTCAGCTGTGCACTGAGATGACTGAGGTGGTGCTCTCCTCCATCCC			5	10	17946424	diploid	Gallus gallus	dbSNP	0	BOT	ccctcccttcacttccctccccctctgccccatcgcctcccactccacAGCTCTGAAATT[T/C]GGGATGGAGGAGAGCACCACCTCAGTCATCTCAGTGCACAGCTGAGCACTACAGCACTCC	GGAGTGCTGTAGTGCTCAGCTGTGCACTGAGATGACTGAGGTGGTGCTCTCCTCCATCCC[A/G]AATTTCAGAGCTgtggagtgggaggcgatggggcagagggggagggaagtgaagggaggg	1687
Locus_rs13703986-0_B_F_2608222240	Locus_rs13703986	BOT	[G/C]	33692420	TTACACACAGCCCTGTAACAGGATCAGCTGCTGGATGTCTGAGGGCTGGG	65762448	TTACACACAGCCCTGTAACAGGATCAGCTGCTGGATGTCTGAGGGCTGGC	5	10	18346496	diploid	Gallus gallus	dbSNP	0	BOT	TTAAAAAGTAATTACACACAGCCCTGTAACAGGATCAGCTGCTGGATGTCTGAGGGCTGG[C/G]TCATGATaaaattttaaacatttcttctggtcatgtttctgtttttcaagtCTGTCTCTT	AAGAGACAGacttgaaaaacagaaacatgaccagaagaaatgtttaaaattttATCATGA[C/G]CCAGCCCTCAGACATCCAGCAGCTGATCCTGTTACAGGGCTGTGTGTAATTACTTTTTAA	1687
Locus_rs13703989-0_B_R_2608222243	Locus_rs13703989	BOT	[T/G]	68693472	AATCACACAGGAGAAGTAATTGTTTCCTGAATCTAACATCAAGAAAGGGA			5	10	18358643	diploid	Gallus gallus	dbSNP	0	TOP	TGGGTGAGCTTCCCTAGACCTTTTCCAGGTACACAACAATGACGCCCAGTGTCAATCGGG[A/C]TCCCTTTCTTGATGTTAGATTCAGGAAACAATTACTTCTcctgtgtgattttttaaattt	TGGGTGAGCTTCCCTAGACCTTTTCCAGGTACACAACAATGACGCCCAGTGTCAATCGGG[A/C]TCCCTTTCTTGATGTTAGATTCAGGAAACAATTACTTCTcctgtgtgattttttaaattt	1687
Locus_rs13704051-0_T_R_2608222291	Locus_rs13704051	TOP	[A/G]	17720302	TCAAAAAATGCAAAGTCTGGCTGTTTCAGGCTGAATCACTGAAAACAACG			5	10	18616518	diploid	Gallus gallus	dbSNP	0	BOT	GCAGAGGGGTGCCGTGGGGTCTGTAACCATGGGCGTGCTGTAGGGTCGCCACTCATTGGA[T/C]CGTTGTTTTCAGTGATTCAGCCTGAAACAGCCAGACTTTGCATTTTTTGAACTTGTGACG	CGTCACAAGTTCAAAAAATGCAAAGTCTGGCTGTTTCAGGCTGAATCACTGAAAACAACG[A/G]TCCAATGAGTGGCGACCCTACAGCACGCCCATGGTTACAGACCCCACGGCACCCCTCTGC	1687
Locus_rs13704690-0_B_F_2608222520	Locus_rs13704690	BOT	[T/C]	13605492	TTATGAAACCACCTGCAGACTGCACATACAGCAGTGGTAATGCACCAAAG			5	10	20251124	diploid	Gallus gallus	dbSNP	0	BOT	TAAGACACGGTTATGAAACCACCTGCAGACTGCACATACAGCAGTGGTAATGCACCAAAG[T/C]CTGCATTCTGCCAGCGCTTGAGTAAAGAGCACCCATCCTCTGCCAACACCCCTCCTAGCT	AGCTAGGAGGGGTGTTGGCAGAGGATGGGTGCTCTTTACTCAAGCGCTGGCAGAATGCAG[A/G]CTTTGGTGCATTACCACTGCTGTATGTGCAGTCTGCAGGTGGTTTCATAACCGTGTCTTA	1687
Locus_rs13704747-0_T_F_2608202324	Locus_rs13704747	TOP	[A/C]	68692341	GGCTTCCTGCTTTCTACCTTCACTGATGCCATTTTTTTTCATGTAACTAG			5	5	7248909	diploid	Gallus gallus	dbSNP	0	TOP	ATTTTGACCAGGCTTCCTGCTTTCTACCTTCActgatgccattttttttcatgtaactAG[A/C]TACACACATCTGACAGCCATAAAACTTCCAAGCCCTGTTCTTTCTGACATGCATACCAAA	ATTTTGACCAGGCTTCCTGCTTTCTACCTTCActgatgccattttttttcatgtaactAG[A/C]TACACACATCTGACAGCCATAAAACTTCCAAGCCCTGTTCTTTCTGACATGCATACCAAA	1687
Locus_rs13706103-0_B_R_2608202589	Locus_rs13706103	BOT	[T/C]	22728391	GATGGTTGTTGGTTTGTTTCATGATTTTTGGGGGGCTGGAGGGAAGAGTG			5	5	10209353	diploid	Gallus gallus	dbSNP	0	TOP	GAAGCCACCCTGTACTCAAGTTTCATATATCAGAGGCAGACTATACAGTATTTCTCACCC[A/G]CACTCTTCCCTCCAGCCCCCCAAAAATCATGAAACAAACCAACAACCATCCGGTCCAGAA	GAAGCCACCCTGTACTCAAGTTTCATATATCAGAGGCAGACTATACAGTATTTCTCACCC[A/G]CACTCTTCCCTCCAGCCCCCCAAAAATCATGAAACAAACCAACAACCATCCGGTCCAGAA	1687
Locus_rs13706289-0_B_F_2608202608	Locus_rs13706289	BOT	[T/C]	11749410	GATGCATTGTGGATTACTGTTCAGTTTCTTTATAAACCTACAGATGGTCT			5	5	10475605	diploid	Gallus gallus	dbSNP	0	BOT	ATTCTGATTTGATGCATTGTGGATTACTGTTCAGTTTCTTTATAAACCTACAGATGGTCT[T/C]TTAAAGTCCAGTTCTTGTTAATGTCAGAATACAAAATGTGAGCTAATACTTTGTGAGTAC	GTACTCACAAAGTATTAGCTCACATTTTGTATTCTGACATTAACAAGAACTGGACTTTAA[A/G]AGACCATCTGTAGGTTTATAAAGAAACTGAACAGTAATCCACAATGCATCAAATCAGAAT	1687
Locus_rs13707431-0_B_F_2608181376	Locus_rs13707431	BOT	[T/C]	21798468	GACAAGCAGCAAAAGACTTGCATCAAATCCAGATGGATATTGCCAATTAA			5	2	104013441	diploid	Gallus gallus	dbSNP	0	BOT	AGCTCAATAAGACAAGCAGCAAAAGACTTGCATCAAATCCAGATGGATATTGCCAATTAA[T/C]AATCTTCAATGTGGAGACAGGCTGTATGTATACCAACTTTGTTAAAATAAACCTTAACAT	ATGTTAAGGTTTATTTTAACAAAGTTGGTATACATACAGCCTGTCTCCACATTGAAGATT[A/G]TTAATTGGCAATATCCATCTGGATTTGATGCAAGTCTTTTGCTGCTTGTCTTATTGAGCT	1687
Locus_rs13707568-0_T_F_2608181414	Locus_rs13707568	TOP	[A/G]	32681371	AGCAGACTTGCATGCCATCTTTTCCCTCCTGTCTAGGAGCTATAATAGGA			5	2	104397965	diploid	Gallus gallus	dbSNP	0	TOP	CACCACTTACAGCAGACTTGCATGCCATCTTTTCCCTCCTGTCTAGGAGCTATAATAGga[A/G]gaaaatacaaaaatgctTCCACtaatttgccacaaaatctcaCAACAAATACAACAACTA	CACCACTTACAGCAGACTTGCATGCCATCTTTTCCCTCCTGTCTAGGAGCTATAATAGga[A/G]gaaaatacaaaaatgctTCCACtaatttgccacaaaatctcaCAACAAATACAACAACTA	1687
Locus_rs13707948-0_B_R_2608181505	Locus_rs13707948	BOT	[T/C]	35694421	ACACAAACAGTGTAGGATCAAGTGGGTAAATCACAGAAATGCAAATGATA			5	2	105472193	diploid	Gallus gallus	dbSNP	0	TOP	GAAATTTAGGCTTACGTCCTTATGTCAGTTGTACAGGCGCATATTTAAATAAAGTCTATA[A/G]TatcatttgcatttctgtgaTTTACCCACTTGATCCTACACTGTTTGTGTCTTTTAAAAT	GAAATTTAGGCTTACGTCCTTATGTCAGTTGTACAGGCGCATATTTAAATAAAGTCTATA[A/G]TatcatttgcatttctgtgaTTTACCCACTTGATCCTACACTGTTTGTGTCTTTTAAAAT	1687
Locus_rs13707999-0_T_F_2608181534	Locus_rs13707999	TOP	[A/G]	57662347	AATACTCAGATTGTCATTTCACGATGAAGACTCTATCAATCAGCTTAAAA			5	2	105818590	diploid	Gallus gallus	dbSNP	0	TOP	GTTTGTGATGAATACTCAGATTGTCATTTCACGATGAAGACTCTATCAAtcagcttaaaa[A/G]agaaaacaaatctaaataaaacaacagaagtttttaaaacaacacagcaacagaaacaaa	GTTTGTGATGAATACTCAGATTGTCATTTCACGATGAAGACTCTATCAAtcagcttaaaa[A/G]agaaaacaaatctaaataaaacaacagaagtttttaaaacaacacagcaacagaaacaaa	1687
Locus_rs13708017-0_B_F_2608181542	Locus_rs13708017	BOT	[T/C]	35614497	CAGCTCCAGAGCAGTTTGGGTTACACAAAGTTTTTGTGACAACCCATACC			5	2	105893331	diploid	Gallus gallus	dbSNP	0	BOT	TCATACAGTGCAGCTCCAGAGCAGTTTGGGTTACACAAAGTTTTTGTGACAACCCATACC[T/C]AACGATGAAATAGAAAGTGACATCCTTAGGTAACAGAcatcataaaggaaaaaatatgca	tgcatattttttcctttatgatgTCTGTTACCTAAGGATGTCACTTTCTATTTCATCGTT[A/G]GGTATGGGTTGTCACAAAAACTTTGTGTAACCCAAACTGCTCTGGAGCTGCACTGTATGA	1687
Locus_rs13708177-0_T_R_2608178415	Locus_rs13708177	TOP	[A/G]	22601426	CGGCTAATTCAGGTTCCCTACATGAGGTTGTAGCTGCAGAGCCTGATCCA			5	2	63836702	diploid	Gallus gallus	dbSNP	0	BOT	ACAAAGGATGTTCCACATGAACatgagaaataatttctttactgagagggtgacagagca[T/C]tgGATCAGGCTCTGCAGCTACAACCTCATGTAGGGAACCTGAATTAGCcgggggttggac	gtccaacccccgGCTAATTCAGGTTCCCTACATGAGGTTGTAGCTGCAGAGCCTGATCca[A/G]tgctctgtcaccctctcagtaaagaaattatttctcatGTTCATGTGGAACATCCTTTGT	1687
Locus_rs13708296-0_B_F_2608178442	Locus_rs13708296	BOT	[T/C]	69724387	TGCAGACTGTATCCTCACCTGACTAGGAATGCTGTAACAGGAAACTCTTG			5	2	64222580	diploid	Gallus gallus	dbSNP	0	BOT	TGCAATTTTGTGCAGACTGTATCCTCACCTGACTAGGAATGCTGTAACAGGAAACTCTTG[T/C]CTCTGTCCTGAGATCTGCCATTTTCAGGGCTGAAGCTTTTCTCCCTGAGAGGGAGAGGTG	CACCTCTCCCTCTCAGGGAGAAAAGCTTCAGCCCTGAAAATGGCAGATCTCAGGACAGAG[A/G]CAAGAGTTTCCTGTTACAGCATTCCTAGTCAGGTGAGGATACAGTCTGCACAAAATTGCA	1687
Locus_rs13708337-0_T_R_2608178459	Locus_rs13708337	TOP	[A/G]	31646453	TCCCACACTTCCTATGGAGTCAATGGGAGAGCTTGTGAAGATAAACTACA			5	2	64380335	diploid	Gallus gallus	dbSNP	0	BOT	CCACTGTGCTTCTTTGCACTGTacgcagcagtgctgccttaTAGGGTATATGTGTCAGGA[T/C]TGTAGTTTATCTTCACAAGCTCTCCCATTGACTCCATAGGAAGTGTGGGACAAATCTCTC	GAGAGATTTGTCCCACACTTCCTATGGAGTCAATGGGAGAGCTTGTGAAGATAAACTACA[A/G]TCCTGACACATATACCCTAtaaggcagcactgctgcgtACAGTGCAAAGAAGCACAGTGG	1687
Locus_rs13708792-0_B_F_2608178564	Locus_rs13708792	BOT	[T/C]	47807431	GGATTTCACCTCATACCACAGACACAGAGCCAAAATGCAGTAAACAATCT			5	2	65387280	diploid	Gallus gallus	dbSNP	0	BOT	AATGATCTCAGGATTTCACCTCATACCACAGACACAGAGCCAAAATGCAGTAAACAATCT[T/C]GAATCCAGCAGACATGAAGGAGTTTGGGATCAGATAAGATCAAGAAATGAGGTTAACTAC	GTAGTTAACCTCATTTCTTGATCTTATCTGATCCCAAACTCCTTCATGTCTGCTGGATTC[A/G]AGATTGTTTACTGCATTTTGGCTCTGTGTCTGTGGTATGAGGTGAAATCCTGAGATCATT	1687
Locus_rs13708965-0_T_F_2608178600	Locus_rs13708965	TOP	[A/G]	71654504	TGCTTTAGACTGTTGTATATTGGAGAGGGAGTCAGGAATTAAGTTTAGGT			5	2	65714926	diploid	Gallus gallus	dbSNP	0	TOP	TCTCAGATTGTGCTTTAGACTGTTGTATATTGGAGAGGGAGTCAGGAATTAAGTTTAGGT[A/G]TTAGATGGGGATATGTGGATTAACTGTGTTACTTCTGAGACTGAATGTTTCCTGAGCTTT	TCTCAGATTGTGCTTTAGACTGTTGTATATTGGAGAGGGAGTCAGGAATTAAGTTTAGGT[A/G]TTAGATGGGGATATGTGGATTAACTGTGTTACTTCTGAGACTGAATGTTTCCTGAGCTTT	1687
Locus_rs13709189-0_T_R_2608178653	Locus_rs13709189	TOP	[A/G]	50739437	GAATCTGAAGCCTCACTTACAATGCAGTGTATTAAAACAGTGCAAAAGAG			5	2	66179683	diploid	Gallus gallus	dbSNP	0	BOT	CTGTCCAAAAAGTCAATACACTCCCAAGTTTAGAGGCAtataaagaaacaaaggaatacA[T/C]CTCTTTTGCACTGTTTTAATACACTGCATTGTAAGTGAGGCTTCAGATTCTTACCGTTGT	ACAACGGTAAGAATCTGAAGCCTCACTTACAATGCAGTGTATTAAAACAGTGCAAAAGAG[A/G]TgtattcctttgtttctttataTGCCTCTAAACTTGGGAGTGTATTGACTTTTTGGACAG	1687
Locus_rs13709562-0_T_R_2608178715	Locus_rs13709562	TOP	[A/C]	47617431	GTGTCATTCTTAAGATACCATTTACTTTCTTAATTGTCTTATGAAAGGTG			5	2	66804623	diploid	Gallus gallus	dbSNP	0	BOT	GCGCATTACTAAGTTTATAAACAAAGAATTATAAACAGAATGACATCATAGGCAGGAGTA[T/G]CACCTTTCATAAGACAATTAAGAAAGTAAATGGTATCTTAAGAATGACACTGTAGTAAGA	TCTTACTACAGTGTCATTCTTAAGATACCATTTACTTTCTTAATTGTCTTATGAAAGGTG[A/C]TACTCCTGCCTATGATGTCATTCTGTTTATAATTCTTTGTTTATAAACTTAGTAATGCGC	1687
Locus_rs13709680-0_B_F_2608178746	Locus_rs13709680	BOT	[T/C]	45625383	CAATCAATACCTCTGCCTCAGGCGCCAAAGAGCGTATGAGAAAATGAGTT			5	2	67084082	diploid	Gallus gallus	dbSNP	0	BOT	GGTTGCTTTACAATCAATACCTCTGCCTCAGGCGCCAAAGAGCGTATGAGAAAATGAGTT[T/C]TCTGTTTTTATAAACTCTATCTTCAAGCTCACTTTGATCCATTCTTCTACACAAATGAAT	ATTCATTTGTGTAGAAGAATGGATCAAAGTGAGCTTGAAGATAGAGTTTATAAAAACAGA[A/G]AACTCATTTTCTCATACGCTCTTTGGCGCCTGAGGCAGAGGTATTGATTGTAAAGCAACC	1687
Locus_rs13709756-0_B_F_2608178764	Locus_rs13709756	BOT	[T/C]	15781327	CAAAACTCTCCTGCAAACCCTGCTTGTCTTTTACTTTCCTTGTCTCCTAC			5	2	67259691	diploid	Gallus gallus	dbSNP	0	BOT	AGTATAGAGGCAAAACTCTCCTGCAAACCCTGCTTGTCTTTTACTTTCCTTGTCTCCTAC[T/C]TACGACCCTTCCTTTAACTTGTCCcattagaagaaaaattaataaacaACTATTGAAGCC	GGCTTCAATAGTtgtttattaatttttcttctaatgGGACAAGTTAAAGGAAGGGTCGTA[A/G]GTAGGAGACAAGGAAAGTAAAAGACAAGCAGGGTTTGCAGGAGAGTTTTGCCTCTATACT	1687
Locus_rs13710836-0_T_F_2608178946	Locus_rs13710836	TOP	[A/G]	59758365	GTGGTAGATGCATGATTGCACATGATGACTTTGAGGTTTGTTGGTCACCA			5	2	69057162	diploid	Gallus gallus	dbSNP	0	TOP	TTCAATTGCAGTGGTAGATGCATGATTGCACATGATGACTTTGAGGTTTGTTGGTCACCA[A/G]GATGTTTGTCTCCATCCTGGAAAAGTCAGATGCTTCATCAGCAGAACcaactttgttttt	TTCAATTGCAGTGGTAGATGCATGATTGCACATGATGACTTTGAGGTTTGTTGGTCACCA[A/G]GATGTTTGTCTCCATCCTGGAAAAGTCAGATGCTTCATCAGCAGAACcaactttgttttt	1687
Locus_rs13710939-0_B_R_2608222913	Locus_rs13710939	BOT	[T/G]	60679358	TTTTTGGGAGGAGTCAAACTTGATTCTCAAGCAATGAAATCTCTAGAGAG			5	11	3501381	diploid	Gallus gallus	dbSNP	0	TOP	ATTCTGCAAGAATATAATTAAAGGGTTGGAAAAGCCTAACACAGGACAGCCACTATGTTA[A/C]CTCTCTAGAGATTTCATTGCTTGAGAATCAAGTTTGACTCCTCCCAAAAAAGTGAAATTC	ATTCTGCAAGAATATAATTAAAGGGTTGGAAAAGCCTAACACAGGACAGCCACTATGTTA[A/C]CTCTCTAGAGATTTCATTGCTTGAGAATCAAGTTTGACTCCTCCCAAAAAAGTGAAATTC	1687
Locus_rs13710960-0_T_R_2608222969	Locus_rs13710960	TOP	[A/G]	15765489	AACACGTCCTCATACAACAGAGATTTTCTTTAAAGTGTCATCCAATACCT			5	11	3909008	diploid	Gallus gallus	dbSNP	0	BOT	TAATTTTCACATCACATTTATTGAAAGCTTAATGAAAGCTAATATGTGAGAAATATAACA[T/C]AGGTATTGGATGACACTTTAAAGAAAATCTCTGTTGTATGAGGACGTGTTCTTCTCAGAT	ATCTGAGAAGAACACGTCCTCATACAACAGAGATTTTCTTTAAAGTGTCATCCAATACCT[A/G]TGTTATATTTCTCACATATTAGCTTTCATTAAGCTTTCAATAAATGTGATGTGAAAATTA	1687
Locus_rs13711042-0_B_R_2608223053	Locus_rs13711042	BOT	[T/C]	45806435	AGAAAAGCCTCCCTCTGGGCTTGCCTTTGCTGAGTGAAAAGCTTTCTACA			5	11	4451385	diploid	Gallus gallus	dbSNP	0	TOP	ACTGAAATACATACATGCATAAAACCAACAACTCTCCAAGTTATGTTTTGCAGCTTACTT[A/G]TGTAGAAAGCTTTTCACTCAGCAAAGGCAAGCCCAGAGGGAGGCTTTTCTGCTCCCATCA	ACTGAAATACATACATGCATAAAACCAACAACTCTCCAAGTTATGTTTTGCAGCTTACTT[A/G]TGTAGAAAGCTTTTCACTCAGCAAAGGCAAGCCCAGAGGGAGGCTTTTCTGCTCCCATCA	1687
Locus_rs13711062-0_B_F_2608223072	Locus_rs13711062	BOT	[T/C]	69786365	CATTTCCCTAGCTCTAGAATTCCTAATTTCCCTCAGCATACGCAGTGGAA			5	11	4569769	diploid	Gallus gallus	dbSNP	0	BOT	ATAGAAAGCCCATTTCCCTAGCTCTAGAATTCCTAATTTCCCTCAGCATACGCAGTGGAA[T/C]AAGGCTGAAATTTCCTGCTAGCCATACTGATCAGAAAGCTTTGACTAGGTTATCCCACAT	ATGTGGGATAACCTAGTCAAAGCTTTCTGATCAGTATGGCTAGCAGGAAATTTCAGCCTT[A/G]TTCCACTGCGTATGCTGAGGGAAATTAGGAATTCTAGAGCTAGGGAAATGGGCTTTCTAT	1687
Locus_rs13711095-0_B_F_2608223120	Locus_rs13711095	BOT	[T/C]	37703459	GCTCTGCTGTACACATCTCTGCACTCCTGAAAATTATAGGGAAGATGCTG			5	11	4968872	diploid	Gallus gallus	dbSNP	0	BOT	CACACATGAAGCTCTGCTGTACACATCTCTGCACTCCTGAAAATTATAGGGAAGATGCTG[T/C]TTGATACATGAACTGATATTAAGCAAACAGCATCTGCTCAGTTCATACGTTAATTGAAGG	CCTTCAATTAACGTATGAACTGAGCAGATGCTGTTTGCTTAATATCAGTTCATGTATCAA[A/G]CAGCATCTTCCCTATAATTTTCAGGAGTGCAGAGATGTGTACAGCAGAGCTTCATGTGTG	1687
Locus_rs13711115-0_T_F_2608223122	Locus_rs13711115	TOP	[C/G]	41659441	GGAGCTCGTTGTGCTAGAAATTAACATTGAGGCTTTGCCTGGTCTGTCTC	49679342	GGAGCTCGTTGTGCTAGAAATTAACATTGAGGCTTTGCCTGGTCTGTCTG	5	11	5086594	diploid	Gallus gallus	dbSNP	0	TOP	TCTCTATGTCTGGAGCTCGTTGTGCTAGAAATTAACATTGAGGCTTTGCCTGGTCTGTCT[C/G]TGCTTCCAGGGCAAACCTGTACCTCCTTGCAGTTACTTGACGTTGCTTATTTCTCTCTTG	TCTCTATGTCTGGAGCTCGTTGTGCTAGAAATTAACATTGAGGCTTTGCCTGGTCTGTCT[C/G]TGCTTCCAGGGCAAACCTGTACCTCCTTGCAGTTACTTGACGTTGCTTATTTCTCTCTTG	1687
Locus_rs13711154-0_T_R_2608223157	Locus_rs13711154	TOP	[A/G]	52708377	TATAAGTCCCGACTGAAACTGCATGAATCTATCTGACTTGCAAGACCTTG			5	11	5321764	diploid	Gallus gallus	dbSNP	0	BOT	CCCTTTAAATCATTTTAGATTTGGTTGCAATTCAAGGTGATGGTTAATAAGAACTCAAGA[T/C]CAAGGTCTTGCAAGTCAGATAGATTCATGCAGTTTCAGTCGGGACTTATATTTTTTGTCA	TGACAAAAAATATAAGTCCCGACTGAAACTGCATGAATCTATCTGACTTGCAAGACCTTG[A/G]TCTTGAGTTCTTATTAACCATCACCTTGAATTGCAACCAAATCTAAAATGATTTAAAGGG	1687
Locus_rs13711635-0_T_F_2608169010	Locus_rs13711635	TOP	[A/G]	13796366	CCATAGAACACTACGGAGCAGTGGTATGGCCTGGGGTAAGTACTCAATAT			5	1	142845489	diploid	Gallus gallus	dbSNP	0	TOP	ATCCAGGAATCCATAGAACACTACGGAGCAGTGGTATGGCCTGGGGTAAGTACTCAATAT[A/G]GCATGCAGGGAGTTGACCTGACAGATCAGTCAGTCATGACAGTGGCAGACAAACCTCAAG	ATCCAGGAATCCATAGAACACTACGGAGCAGTGGTATGGCCTGGGGTAAGTACTCAATAT[A/G]GCATGCAGGGAGTTGACCTGACAGATCAGTCAGTCATGACAGTGGCAGACAAACCTCAAG	1687
Locus_rs13711929-0_B_F_2608169098	Locus_rs13711929	BOT	[T/C]	73640362	TTGCCTTGTTTCCTTCAAACAGGTATACACTCCCTGGAATCAGCAAGAAG			5	1	143812460	diploid	Gallus gallus	dbSNP	0	BOT	AAatctcgccttgccttgtttcCTTCAAACAGGTATACACTCCCTGGAATCAGCAAGAAG[T/C]CACTCTCTTTCTGTTTCACTTTTGCTCTTTGTTAGCTTCAAGCACCACTGATTTAGTATT	AATACTAAATCAGTGGTGCTTGAAGCTAACAAAGAGCAAAAGTGAAACAGAAAGAGAGTG[A/G]CTTCTTGCTGATTCCAGGGAGTGTATACCTGTTTGAAGgaaacaaggcaaggcgagatTT	1687
Locus_rs13712637-0_T_R_2608169267	Locus_rs13712637	TOP	[A/C]	49616509	GCTAGCCAGTGACACTGAGGATGTTGCACCTCATGCCCATTCCTCTATAT			5	1	145674285	diploid	Gallus gallus	dbSNP	0	BOT	CATTTAATATATAGATGCTTTTCGTAACAACTAAAGGTATACTGCCCTTTCCTTTAACTG[T/G]ATATAGAGGAATGGGCATGAGGTGCAACATCCTCAGTGTCACTGGCTAGCTCTGCCAAAT	ATTTGGCAGAGCTAGCCAGTGACACTGAGGATGTTGCACCTCATGCCCATTCCTCTATAT[A/C]CAGTTAAAGGAAAGGGCAGTATACCTTTAGTTGTTACGAAAAGCATCTATATATTAAATG	1687
Locus_rs13712767-0_T_F_2608169296	Locus_rs13712767	TOP	[A/G]	68701510	GATCACTCTCCTTTGGAAAAATTACTACACAACAAGAGTTCCCTCCCTCC			5	1	145968730	diploid	Gallus gallus	dbSNP	0	TOP	ACTCTGGCTTGATCACTCTCCTTTGGAAAAATTACTACACAACAAGAGTTCCCTCCCTCC[A/G]ACCAAGGAGTCGCATTTTTCTTGCGCTCATTTATTTAGTCAGCtttgtattttcaaagaa	ACTCTGGCTTGATCACTCTCCTTTGGAAAAATTACTACACAACAAGAGTTCCCTCCCTCC[A/G]ACCAAGGAGTCGCATTTTTCTTGCGCTCATTTATTTAGTCAGCtttgtattttcaaagaa	1687
Locus_rs13713106-0_B_R_2608169387	Locus_rs13713106	BOT	[T/G]	12688462	TGTGCAGCAAAAAATCTGCTAGACTTTAAATCTGGAGTGCTTGGGAACCC			5	1	147165382	diploid	Gallus gallus	dbSNP	0	TOP	aagaaagacatttgTCCAAAGAAaacctcttcctttttctgaatGGACATTGAAAGGAAG[A/C]GGGTTCCCAAGCACTCCAGATTTAAAGTCTAGCAGATTTTTTGCTGCACAGATGAAAGGC	aagaaagacatttgTCCAAAGAAaacctcttcctttttctgaatGGACATTGAAAGGAAG[A/C]GGGTTCCCAAGCACTCCAGATTTAAAGTCTAGCAGATTTTTTGCTGCACAGATGAAAGGC	1687
Locus_rs13713118-0_T_F_2608169400	Locus_rs13713118	TOP	[A/G]	49694366	GATAGAAAAATGCAATATTTCTGAACCACCAACAAAGACTAAACTACTAC			5	1	147282749	diploid	Gallus gallus	dbSNP	0	TOP	GAAGGGAATAGATAGAAAAATGCAATATTTCTGAACCACCAACAAAGACTAAACTACTAC[A/G]GCACTGCATGATGTATTGGACAGACTCCATAGAAAAATAAAGAAAATATTAGGAAGTATA	GAAGGGAATAGATAGAAAAATGCAATATTTCTGAACCACCAACAAAGACTAAACTACTAC[A/G]GCACTGCATGATGTATTGGACAGACTCCATAGAAAAATAAAGAAAATATTAGGAAGTATA	1687
Locus_rs13713193-0_B_R_2608169455	Locus_rs13713193	BOT	[T/C]	29648305	TCTTTAACAATAATGGTTATTGCGCTTTCCCTGAGTAGTCACTTAGAAAA			5	1	148079149	diploid	Gallus gallus	dbSNP	0	TOP	TTCTAGCATATTTTGTCGATACAGTAGTTTTTAAAGACCAAGATTGGcaaaaatgttaat[A/G]ttttctaAGTGACTACTCAGGGAAAGCGCAATAACCATTATTGTTAAAGATCCTGCATTG	TTCTAGCATATTTTGTCGATACAGTAGTTTTTAAAGACCAAGATTGGcaaaaatgttaat[A/G]ttttctaAGTGACTACTCAGGGAAAGCGCAATAACCATTATTGTTAAAGATCCTGCATTG	1687
Locus_rs13713393-0_T_F_2608169646	Locus_rs13713393	TOP	[C/G]	63609334	GTGTCCAGTGGTTTGAAATGACTTTCCCCAACATTGCCATGAGTCCACAC	22615365	GTGTCCAGTGGTTTGAAATGACTTTCCCCAACATTGCCATGAGTCCACAG	5	1	150908947	diploid	Gallus gallus	dbSNP	0	TOP	TGTCTTGCATTGTGTCCAGTGGTTTGAAATGACTTTCCCCAACATTGCCATGAGTCCACA[C/G]TGTGCAGAGCAACACTTTTACACAGATGAGTGTCTCAGCTTGCACTGAGACAATATTATA	TGTCTTGCATTGTGTCCAGTGGTTTGAAATGACTTTCCCCAACATTGCCATGAGTCCACA[C/G]TGTGCAGAGCAACACTTTTACACAGATGAGTGTCTCAGCTTGCACTGAGACAATATTATA	1687
Locus_rs13713567-0_B_R_2608158937	Locus_rs13713567	BOT	[T/C]	41798473	ACTCCTCCCTCTGAGCTGGCACCAACCAAACCCATTTGGAGAACACAGAA			5	1	14496398	diploid	Gallus gallus	dbSNP	0	TOP	GCAGTATTGCCCCGCTGGTTTCTGTTGTGCTGTAAGAGTATGCCTGCCTAGCTTGGTGCC[A/G]TTCTGTGTTCTCCAAATGGGTTTGGTTGGTGCCAGCTCAGAGGGAGGAGTATTTACCTTC	GCAGTATTGCCCCGCTGGTTTCTGTTGTGCTGTAAGAGTATGCCTGCCTAGCTTGGTGCC[A/G]TTCTGTGTTCTCCAAATGGGTTTGGTTGGTGCCAGCTCAGAGGGAGGAGTATTTACCTTC	1687
Locus_rs13713972-0_B_F_2608158878	Locus_rs13713972	BOT	[T/A]	42644359	GTCTCTTTGTACACCAAATAATAGGGTAGCGTAAATGCCACTTAGGGCCT	65727416	GTCTCTTTGTACACCAAATAATAGGGTAGCGTAAATGCCACTTAGGGCCA	5	1	13673877	diploid	Gallus gallus	dbSNP	0	BOT	TATTTACCACCGTCTCTTTGTACACCAAATAATAGGGTAGCGTAAATGCCACTTAGGGCC[A/T]GATCTGTCTACTTTATTCACACAAACAACTGCATTGACTTAAATAAGATCAATCAAGCCA	TGGCTTGATTGATCTTATTTAAGTCAATGCAGTTGTTTGTGTGAATAAAGTAGACAGATC[A/T]GGCCCTAAGTGGCATTTACGCTACCCTATTATTTGGTGTACAAAGAGACGGTGGTAAATA	1687
Locus_rs13713975-0_T_F_2608158874	Locus_rs13713975	TOP	[A/G]	57751493	ATTGTTACTGAGATGCTGCTTCCACTTGGAAAGGAGCATTTTGTGTGTGT			5	1	13649335	diploid	Gallus gallus	dbSNP	0	TOP	ccctcctctaATTGTTACTGAGATGCTGCTTCCACTTGGAAAGGagcattttgtgtgtgt[A/G]tatccaGAGCATGGTGCATAGATCCCTTAAGTCATAAGCATCCACAGATGCAAGGCTCAG	ccctcctctaATTGTTACTGAGATGCTGCTTCCACTTGGAAAGGagcattttgtgtgtgt[A/G]tatccaGAGCATGGTGCATAGATCCCTTAAGTCATAAGCATCCACAGATGCAAGGCTCAG	1687
Locus_rs13714367-0_T_F_2608158802	Locus_rs13714367	TOP	[A/G]	17750461	AATGTACAGGACATATGCACTTGAAGGCACTTGGTCATACTTCCTGTATA			5	1	12922846	diploid	Gallus gallus	dbSNP	0	TOP	ATTACTTGCAAATGTACAGGACATATGCACTTGAAGGCACTTGGTCATACTTCCTGTATA[A/G]TATTCCAGACCATAGGATCACAGAtaagtttgggttggaaagaaccttatAGATCATAGA	ATTACTTGCAAATGTACAGGACATATGCACTTGAAGGCACTTGGTCATACTTCCTGTATA[A/G]TATTCCAGACCATAGGATCACAGAtaagtttgggttggaaagaaccttatAGATCATAGA	1687
Locus_rs13715702-0_B_R_2608227585	Locus_rs13715702	BOT	[T/C]	33663454	GAATGAAAACATTTCTATTTGAACAGAGCACATTTTTCAGCACCAATCCC			5	12	17379458	diploid	Gallus gallus	dbSNP	0	TOP	AATGGGTCTGaggtttttgctgttgtttaaaTTTGTGATAACAGAAGCGAGCATCTTCTG[A/G]GGGATTGGTGCTGAAAAATGTGCTCTGTTcaaatagaaatgttttcattctgctgttttc	AATGGGTCTGaggtttttgctgttgtttaaaTTTGTGATAACAGAAGCGAGCATCTTCTG[A/G]GGGATTGGTGCTGAAAAATGTGCTCTGTTcaaatagaaatgttttcattctgctgttttc	1687
Locus_rs13715763-0_T_F_2608227606	Locus_rs13715763	TOP	[A/G]	50662495	GTGGGCTGCAAAGTCATACGGATAACGTCCAAGAGGAATTAAGATTTTAC			5	12	17499979	diploid	Gallus gallus	dbSNP	0	TOP	CAGCTCAGGTGTGGGCTGCAAAGTCATACGGATAACGTCCAAGAGGAATTAAGATTTTAC[A/G]TCCTGCAATACTACACCGGTTCACATTAAATTCATAGGGAGGATGAAATACTTTCTCCTA	CAGCTCAGGTGTGGGCTGCAAAGTCATACGGATAACGTCCAAGAGGAATTAAGATTTTAC[A/G]TCCTGCAATACTACACCGGTTCACATTAAATTCATAGGGAGGATGAAATACTTTCTCCTA	1687
Locus_rs13715793-0_T_F_2608227618	Locus_rs13715793	TOP	[A/G]	23613487	AGGACTACCAACATGCCTTTATTCAGTAAGCCAGTTATGGCCATCATAGC			5	12	17576016	diploid	Gallus gallus	dbSNP	0	TOP	TGCACTTCACAGGACTACCAACATGCCTTTATTCAGTAAGCCAGTTATGGCCATCATAGC[A/G]ACTTCTTTTAATACCAGTGAATCTATCTGGGGAGCTGAGATGACCATCACAGATGGCAGT	TGCACTTCACAGGACTACCAACATGCCTTTATTCAGTAAGCCAGTTATGGCCATCATAGC[A/G]ACTTCTTTTAATACCAGTGAATCTATCTGGGGAGCTGAGATGACCATCACAGATGGCAGT	1687
Locus_rs13715920-0_T_R_2608227675	Locus_rs13715920	TOP	[A/G]	26669451	CTTTGCGGCCCCTGTCAGATAAAGCTTCTGCTGGGCTGTGAGCAAGGAGC			5	12	17929175	diploid	Gallus gallus	dbSNP	0	BOT	GGTTCTCACAAAGGAAATATGCAACTCAGTGCTTCCAGAGCCTATCTGCTGCTTGCACTG[T/C]GCTCCTTGCTCACAGCCCAGCAGAAGCTTTATCTGACAGGGGCCGCAAAGACGGAGTGTG	CACACTCCGTCTTTGCGGCCCCTGTCAGATAAAGCTTCTGCTGGGCTGTGAGCAAGGAGC[A/G]CAGTGCAAGCAGCAGATAGGCTCTGGAAGCACTGAGTTGCATATTTCCTTTGTGAGAACC	1687
Locus_rs13716388-0_B_F_2608227872	Locus_rs13716388	BOT	[T/C]	53713337	ATGCCAAACAGTTAAGATAAAACCATGGCTGAAGCACTGCAGTTAACTCC			5	12	19296072	diploid	Gallus gallus	dbSNP	0	BOT	GGGCAAACAAATGCCAAACAGTTAAGATAAAACCATGGCTGAAGCACTGCAGTTAACTCC[T/C]GCTATCGTGTTTTCTCAGATGTGCTCTGGAGCCTCCCTAGATTTTCCTCATTAATCTCCA	TGGAGATTAATGAGGAAAATCTAGGGAGGCTCCAGAGCACATCTGAGAAAACACGATAGC[A/G]GGAGTTAACTGCAGTGCTTCAGCCATGGTTTTATCTTAACTGTTTGGCATTTGTTTGCCC	1687
Locus_rs13716415-0_T_R_2608247603	Locus_rs13716415	TOP	[A/C]	55650455	ATAAGCAAGGGGCACATGTGAGACGTGCACAGAGATGAAATGATGGATGG			5	27	1623271	diploid	Gallus gallus	dbSNP	0	BOT	CTGGGAAGCTTTCAGGCAGAGCAGCAATGAGTGGCAGGAAAAATCCAGCCGTCACTTCTC[T/G]CCATCCATCATTTCATCTCTGTGCACGTCTCACATGTGCCCCTTGCTTATAGCACCGTCC	GGACGGTGCTATAAGCAAGGGGCACATGTGAGACGTGCACAGAGATGAAATGATGGATGG[A/C]GAGAAGTGACGGCTGGATTTTTCCTGCCACTCATTGCTGCTCTGCCTGAAAGCTTCCCAG	1687
Locus_rs13716472-0_T_R_2608247533	Locus_rs13716472	TOP	[A/G]	39630507	AGCAGTACTGCAGTGCTGGAGCTGCGTGATGGATTTCTTTTGCTCTAGGA			5	27	1364578	diploid	Gallus gallus	dbSNP	0	BOT	CAAGGATGAGACTCCAAGGACAGAGGACCTCTGTGGAGGTGACTCCACATTCCAGGCTCC[T/C]TCCTAGAGCAAAAGAAATCCATCacgcagctccagcactgcagtacTGCTCCTAAATCTG	CAGATTTAGGAGCAgtactgcagtgctggagctgcgtGATGGATTTCTTTTGCTCTAGGA[A/G]GGAGCCTGGAATGTGGAGTCACCTCCACAGAGGTCCTCTGTCCTTGGAGTCTCATCCTTG	1687
Locus_rs13716498-0_T_R_2608247521	Locus_rs13716498	TOP	[A/G]	53762391	GCCCTGACCTTCTGTAGCCTATGCAATGGCTGTTGTAGAAATTAAGGCTC			5	27	1324554	diploid	Gallus gallus	dbSNP	0	BOT	TATTCTTGATGTTAAGGTGTACTGTTGAAGTGTCCCTGATTCCAGATATCTTATGGTTTT[T/C]GAGCCTTAATTTCTACAACAGCCATTGCATAGGCTACAGAAGGTCAGGGCAGAAGTGAAC	GTTCACTTCTGCCCTGACCTTCTGTAGCCTATGCAATGGCTGTTGTAGAAATTAAGGCTC[A/G]AAAACCATAAGATATCTGGAATCAGGGACACTTCAACAGTACACCTTAACATCAAGAATA	1687
Locus_rs13716517-0_T_R_2608247505	Locus_rs13716517	TOP	[C/G]	22701367	AAAATGAAATCAGCTTCTTGAAAGGCCATTTTTTGGTGCCTCTCATTTAC	47707386	AAAATGAAATCAGCTTCTTGAAAGGCCATTTTTTGGTGCCTCTCATTTAG	5	27	1274096	diploid	Gallus gallus	dbSNP	0	BOT	ACTGTCATTCTCCAGATTCTGAAGGATGTTAAATCTTAATATTTGTGAAAAACTCAAAGA[C/G]TAAATGAGAGGCACCAAAAAATGGCCTTTCAAGAAGctgatttcattttcaaagcaatCT	AGattgctttgaaaatgaaatcagCTTCTTGAAAGGCCATTTTTTGGTGCCTCTCATTTA[C/G]TCTTTGAGTTTTTCACAAATATTAAGATTTAACATCCTTCAGAATCTGGAGAATGACAGT	1687
Locus_rs13716734-0_T_F_2608186416	Locus_rs13716734	TOP	[C/G]	10630480	CTTCCCAAGAAAAGACCATTCAAGCTTATGCTGACTATTAGTGTGGAAAC	42771408	CTTCCCAAGAAAAGACCATTCAAGCTTATGCTGACTATTAGTGTGGAAAG	5	3	17061855	diploid	Gallus gallus	dbSNP	0	TOP	ATCAAAGTTCCCTTCCCAAGAAAAGACCATTCAAGCTTATGCTGACTATTAGTGTGGAAA[C/G]ATCAGATCTATTTCCTAAAATGTTGTAATGTCCTGGTGCCTTTTGAAAGATGAGCTCTCA	ATCAAAGTTCCCTTCCCAAGAAAAGACCATTCAAGCTTATGCTGACTATTAGTGTGGAAA[C/G]ATCAGATCTATTTCCTAAAATGTTGTAATGTCCTGGTGCCTTTTGAAAGATGAGCTCTCA	1687
Locus_rs13716841-0_B_F_2608186434	Locus_rs13716841	BOT	[T/C]	42721369	TAGTAGTATCAGCCAAAAGTCAGAAATGACTTCCCTGCTTAGGACAGCTC			5	3	17243637	diploid	Gallus gallus	dbSNP	0	BOT	ACAGGCAACATAGTAGTATCAGCCAAAAGTCAGAAATGACTTCCCTGCTtaggacagctc[T/C]gtgtcataCCATGTACCACCAGGATACTCATAAAGACCTTGGCAGCCTCCCTGGCTGGGC	GCCCAGCCAGGGAGGCTGCCAAGGTCTTTATGAGTATCCTGGTGGTACATGGtatgacac[A/G]gagctgtcctaAGCAGGGAAGTCATTTCTGACTTTTGGCTGATACTACTATGTTGCCTGT	1687
Locus_rs13717591-0_B_F_2608186572	Locus_rs13717591	BOT	[T/G]	37795417	ATTAATGCAGTGGCAACCATTCTTTCCCACACTAATACACTCGTGACAGC			5	3	18583734	diploid	Gallus gallus	dbSNP	0	BOT	TAACCATGGCATTAATGCAGTGGCAACCATTCTTTCCCACACTAATACACTCGTGACAGC[T/G]TTATATGTTCTGCATTATGCATTGCCAAGCAACTCTTTGCAAGTTGTGGCTGATAACTAC	GTAGTTATCAGCCACAACTTGCAAAGAGTTGCTTGGCAATGCATAATGCAGAACATATAA[A/C]GCTGTCACGAGTGTATTAGTGTGGGAAAGAATGGTTGCCACTGCATTAATGCCATGGTTA	1687
Locus_rs13718032-0_T_F_2608186650	Locus_rs13718032	TOP	[A/C]	11800319	GTTCTTCAATCATTCAATCTCCACAGTCACTCTGAATTTATTGACCACTT			5	3	19584230	diploid	Gallus gallus	dbSNP	0	TOP	CTATTACCAGGTTCTTCAATCATTCAATCTCCACAGTCACTCTGAATTTATTGACCACTT[A/C]TTTTGGTATTGTTCCTATTTGACCGTTcgcatttccttctttttcacaGAGAAGAAGTGG	CTATTACCAGGTTCTTCAATCATTCAATCTCCACAGTCACTCTGAATTTATTGACCACTT[A/C]TTTTGGTATTGTTCCTATTTGACCGTTcgcatttccttctttttcacaGAGAAGAAGTGG	1687
Locus_rs13718940-0_B_R_2608186879	Locus_rs13718940	BOT	[T/G]	38738471	AAAGGTAACTTGAGCAGATAGCAGAAGTGGTACAATTCATCTGTACTTCC			5	3	22270453	diploid	Gallus gallus	dbSNP	0	TOP	TAAATAACATCTAAagctctgcctggccttgtgaTGAATGCAACTGTTGCTTTTGCCAGC[A/C]GGAAGTACAGATGAATTGTACCACTTCTGCTATCTGCTCAAGTTACCTTTTCTCTGCTCC	TAAATAACATCTAAagctctgcctggccttgtgaTGAATGCAACTGTTGCTTTTGCCAGC[A/C]GGAAGTACAGATGAATTGTACCACTTCTGCTATCTGCTCAAGTTACCTTTTCTCTGCTCC	1687
Locus_rs13718952-0_T_R_2608186881	Locus_rs13718952	TOP	[C/G]	10616364	TGTTAAAAGGAGTGAGAGCTGCTGAGAAATTACTGCTAACTATGAAATAC	73713405	TGTTAAAAGGAGTGAGAGCTGCTGAGAAATTACTGCTAACTATGAAATAG	5	3	22295273	diploid	Gallus gallus	dbSNP	0	BOT	AATGCAATTGTTCCCTTGCAATATGGAGAGAACTTAGGATAAAAATGAAGATCTTCCTAA[C/G]TATTTCATAGTTAGCAGTAATTTCTCAGCAGCTCTCACTCCTTTTAACAAATGCTCAAGC	GCTTGAGCATTTGTTAAAAGGAGTGAGAGCTGCTGAGAAATTACTGCTAACTATGAAATA[C/G]TTAGGAAGATCTTCATTTTTATCCTAAGTTCTCTCCATATTGCAAGGGAACAATTGCATT	1687
Locus_rs13719380-0_B_F_2608186988	Locus_rs13719380	BOT	[T/A]	66765359	CAGAGCTTATGAGGTCTCGGTGAAACGACAGTACGAGAGCATTTGACACT	63646476	CAGAGCTTATGAGGTCTCGGTGAAACGACAGTACGAGAGCATTTGACACA	5	3	23368303	diploid	Gallus gallus	dbSNP	0	BOT	AGGTTTGACTTCAGAGCTTATGAGGTCTCGGTGAAACGACAGTACGAGAGCATTTGACAC[A/T]ATTTTCCAGTCATTTTGTACTTTGAATGCGTTTTTGTACTGATTAAAGTCTTACCTGAGA	TCTCAGGTAAGACTTTAATCAGTACAAAAACGCATTCAAAGTACAAAATGACTGGAAAAT[A/T]GTGTCAAATGCTCTCGTACTGTCGTTTCACCGAGACCTCATAAGCTCTGAAGTCAAACCT	1687
Locus_rs13719383-0_T_R_2608186991	Locus_rs13719383	TOP	[A/G]	55765348	AACAGCCCATTAGGCACTTCACTTTGCAAGGTACACTCCCAACAACTGTC			5	3	23387366	diploid	Gallus gallus	dbSNP	0	BOT	TCAGTGACTGCTGATGCCAGGTGATGGGTGATTGCATGGCCTTCTGAGCTTGGGATGGGA[T/C]GACAGTTGTTGGGAGTGTACCTTGCAAAGTGAAGTGCCTAatgggctgttttttttttct	agaaaaaaaaaacagcccatTAGGCACTTCACTTTGCAAGGTACACTCCCAACAACTGTC[A/G]TCCCATCCCAAGCTCAGAAGGCCATGCAATCACCCATCACCTGGCATCAGCAGTCACTGA	1687
Locus_rs13719503-0_T_F_2608187026	Locus_rs13719503	TOP	[A/G]	31610432	TTTTGTGGTCTCTTGGTGGTGTAACATGATTTGGTTAATGTGTTTGTCTC			5	3	23751267	diploid	Gallus gallus	dbSNP	0	TOP	aataagtgccTTTTGTGGTCTCTTGGTGGTGTAACATGATTTGGTTAATGTGTTTGTCTC[A/G]GGACGTTTTCTAGCCTCCTGAGGTGCTGTGGAGGTGCACTTACCAGTTCTGAGGCTTACG	aataagtgccTTTTGTGGTCTCTTGGTGGTGTAACATGATTTGGTTAATGTGTTTGTCTC[A/G]GGACGTTTTCTAGCCTCCTGAGGTGCTGTGGAGGTGCACTTACCAGTTCTGAGGCTTACG	1687
Locus_rs13720067-0_B_R_2608187187	Locus_rs13720067	BOT	[T/A]	68774420	TGGTCAAAAACAAAAAAAGGAAAGAGAAAGGCTGGGAAACTGCAGCCTCT	67666420	TGGTCAAAAACAAAAAAAGGAAAGAGAAAGGCTGGGAAACTGCAGCCTCA	5	3	25636969	diploid	Gallus gallus	dbSNP	0	TOP	AGAGTTTTCATGTTGTTGGAATTAATCTAATAATGATAAAACTGTGGAAGAAAGAAGACA[A/T]GAGGCTGCAGTTTCCcagcctttctctttcctttttttgtttttgaccaAGTGCGTTAGT	AGAGTTTTCATGTTGTTGGAATTAATCTAATAATGATAAAACTGTGGAAGAAAGAAGACA[A/T]GAGGCTGCAGTTTCCcagcctttctctttcctttttttgtttttgaccaAGTGCGTTAGT	1687
Locus_rs13720294-0_B_F_2608187252	Locus_rs13720294	BOT	[T/C]	69641432	TTGGAGCTCAAGTCAGGAGAGGAAAAAATGCAGCATACCTGCTGTAATCA			5	3	26313141	diploid	Gallus gallus	dbSNP	0	BOT	AGGTTATTGGTTGGAGCTCAAgtcaggagaggaaaaaatgcagcatACCTGCTGTAATCA[T/C]TTCTCACTGGCATTCCGTTAGGTCTCTTGATTTCATGTTTATATTACTGAGCTTCCTTAT	ATAAGGAAGCTCAGTAATATAAACATGAAATCAAGAGACCTAACGGAATGCCAGTGAGAA[A/G]TGATTACAGCAGGTatgctgcattttttcctctcctgacTTGAGCTCCAACCAATAACCT	1687
Locus_rs13720705-0_B_F_2608187328	Locus_rs13720705	BOT	[T/G]	65651353	CAGGACACATAAGCACGGCAGCAAGCAGAGACAGAGCAGCACACCAGCAA			5	3	27263142	diploid	Gallus gallus	dbSNP	0	BOT	CTTAAAGGAGCAGGACACATAAGCACGGCAGCAAGCAGAGACAGAGCAGCACACCAGCAA[T/G]GCTGCACGCTGGCAGAGCCCAGGCTGACTAACATTCAGCTACAATGCAGGTCTCAAACCC	GGGTTTGAGACCTGCATTGTAGCTGAATGTTAGTCAGCCTGGGCTCTGCCAGCGTGCAGC[A/C]TTGCTGGTGTGCTGCTCTGTCTCTGCTTGCTGCCGTGCTTATGTGTCCTGCTCCTTTAAG	1687
Locus_rs13720806-0_B_R_2608187345	Locus_rs13720806	BOT	[G/C]	30606453	AATGTGGCTGAGCATCAGATTGCACAATCACATGTTTTACATATGCAGTG	36690300	AATGTGGCTGAGCATCAGATTGCACAATCACATGTTTTACATATGCAGTC	5	3	27390863	diploid	Gallus gallus	dbSNP	0	TOP	tgcactgcaaaggaaagagaTGTAATTGAAACTGGATAGAGAACAGCCATGGTTTTTCAT[C/G]ACTGCATATGTAAAACATGTGATTGTGCAATCTGATGCTCAGCCAcattgcttttgcagt	tgcactgcaaaggaaagagaTGTAATTGAAACTGGATAGAGAACAGCCATGGTTTTTCAT[C/G]ACTGCATATGTAAAACATGTGATTGTGCAATCTGATGCTCAGCCAcattgcttttgcagt	1687
Locus_rs13721113-0_B_F_2608187416	Locus_rs13721113	BOT	[T/C]	32741452	TGGGTAGTTAATCTTTGGCTCCTGGTAGGGGATAGACAGAAATTTCTTAT			5	3	28147443	diploid	Gallus gallus	dbSNP	0	BOT	GCCTCTGAAATGGGTAGTTAATCTTTGGCTCCTGGTAGGGGATAGACAGAAATTTCTTAT[T/C]GGAAATCAAAGATGGAGGCCCTGGCAATTTGGGGCAATGAAGTTGTAAGAaaattttcca	tggaaaatttTCTTACAACTTCATTGCCCCAAATTGCCAGGGCCTCCATCTTTGATTTCC[A/G]ATAAGAAATTTCTGTCTATCCCCTACCAGGAGCCAAAGATTAACTACCCATTTCAGAGGC	1687
Locus_rs13721193-0_B_F_2608187446	Locus_rs13721193	BOT	[T/C]	32711475	GTGTTCCGAACACACCAGTGGATGCTCTTCTTCAGTTTACAGATAAGCTG			5	3	28377634	diploid	Gallus gallus	dbSNP	0	BOT	GCATTGTTTGGTGTTCCGAACACACCAGTGGATGCTCTTCTTCAGTTTACAGATAAGCTG[T/C]GGCACTCATTGCTATTGTGCTGTTCAATTTGAATGACATCTTTTGTCTCAGGAAGTCCCT	AGGGACTTCCTGAGACAAAAGATGTCATTCAAATTGAACAGCACAATAGCAATGAGTGCC[A/G]CAGCTTATCTGTAAACTGAAGAAGAGCATCCACTGGTGTGTTCGGAACACCAAACAATGC	1687
Locus_rs13721306-0_T_F_2608187474	Locus_rs13721306	TOP	[A/G]	33762450	ACCTCTCCAACCTATAGGCTCTACATAAACAAATGCAATGAGTAGGTAAA			5	3	28621290	diploid	Gallus gallus	dbSNP	0	TOP	CCATTGTTTTACCTCTCCAACCTATAGGCTCTACATAAACAAATGCAATGAGTAGGTAAA[A/G]TACTATAGGGTAAATTATAAAGAACTGTAAGACTTATTCTGCTATAGCCATGTGATAATC	CCATTGTTTTACCTCTCCAACCTATAGGCTCTACATAAACAAATGCAATGAGTAGGTAAA[A/G]TACTATAGGGTAAATTATAAAGAACTGTAAGACTTATTCTGCTATAGCCATGTGATAATC	1687
Locus_rs13721345-0_B_R_2608187485	Locus_rs13721345	BOT	[T/C]	13634452	AGTCTTTTGGGTTTGCTTTGACATGGCAAACAATGTGATTTTCAAAGAGG			5	3	28710048	diploid	Gallus gallus	dbSNP	0	TOP	TTATTATTAAATTCTTTATTGAGACGTCTGAAATTGAATTTTGGGTGACTGAAAACTGCA[A/G]cctctttgaaaatcacatTGTTTGCCATGTCAAAGCAAACCCAAAAGACTCTTCAGAGCA	TTATTATTAAATTCTTTATTGAGACGTCTGAAATTGAATTTTGGGTGACTGAAAACTGCA[A/G]cctctttgaaaatcacatTGTTTGCCATGTCAAAGCAAACCCAAAAGACTCTTCAGAGCA	1687
Locus_rs13721396-0_T_F_2608187494	Locus_rs13721396	TOP	[A/C]	10645344	TGGGCAGGCTGCATTCCCAGTCCTTATCTTGTATCTAATCTAGCCATGAT			5	3	28808862	diploid	Gallus gallus	dbSNP	0	TOP	ACACTTAGTGTGGGCAGGCTGCATTCCCAGTCCTTATCTTGTATCTAATCTAGCCATGAT[A/C]TTCCTCCAGCTCACAAGTCGCTGGTAGTTCCTTCTTCGCGAAGCTCACCCGGCCGTCACC	ACACTTAGTGTGGGCAGGCTGCATTCCCAGTCCTTATCTTGTATCTAATCTAGCCATGAT[A/C]TTCCTCCAGCTCACAAGTCGCTGGTAGTTCCTTCTTCGCGAAGCTCACCCGGCCGTCACC	1687
Locus_rs13721643-0_B_R_2608187531	Locus_rs13721643	BOT	[T/C]	20784428	AGCCACGCTATCTGTGCTTTACCTTGATTTCCAGTGAGGACATCCTTCTG			5	3	29324913	diploid	Gallus gallus	dbSNP	0	TOP	AAATTACCCTGATATCACTGTAACTTCCTAACCATATAAAAAGTAAGATCCAGGGGTCAC[A/G]CAGAAGGATGTCCTCACTGGAAATCAAGGTAAAGCACAGATAGCGTGGCtgggaaaagca	AAATTACCCTGATATCACTGTAACTTCCTAACCATATAAAAAGTAAGATCCAGGGGTCAC[A/G]CAGAAGGATGTCCTCACTGGAAATCAAGGTAAAGCACAGATAGCGTGGCtgggaaaagca	1687
Locus_rs13721824-0_B_F_2608187576	Locus_rs13721824	BOT	[T/C]	55646301	ACTGTTGGCAACTGTGCTACCTCCCCATCCAAGCCTGGCAGTTGCAAATA			5	3	29956635	diploid	Gallus gallus	dbSNP	0	BOT	GTTGAGTCTGACTGTTGGCAACTGTGCTACCTCCCCATCCAAGCCTGGCAGTTGCAAATA[T/C]CACCCTGCGCCCCCAAGAGAGGCAGAGGCAGTCAGAGAAGGGTGCTATCCATGGTGGTGG	CCACCACCATGGATAGCACCCTTCTCTGACTGCCTCTGCCTCTCTTGGGGGCGCAGGGTG[A/G]TATTTGCAACTGCCAGGCTTGGATGGGGAGGTAGCACAGTTGCCAACAGTCAGACTCAAC	1687
Locus_rs13721853-0_B_R_2608187583	Locus_rs13721853	BOT	[T/A]	50710458	TACCCTGCTCCAAACCCTGCATGAGCTGTCTCATACTAAATCCGCTTCCT	15787322	TACCCTGCTCCAAACCCTGCATGAGCTGTCTCATACTAAATCCGCTTCCA	5	3	30014436	diploid	Gallus gallus	dbSNP	0	TOP	CCAGCAAAATGTCTGTTGCTCTCAGGGGCTCACAGGTCCTTCTCCCAGGCGTAGTAATCG[A/T]GGAAGCGGATTTAGTATGAGACAGCTCATGCAGGGTTTGGAGCAGGGTAAGCCACCTCTC	CCAGCAAAATGTCTGTTGCTCTCAGGGGCTCACAGGTCCTTCTCCCAGGCGTAGTAATCG[A/T]GGAAGCGGATTTAGTATGAGACAGCTCATGCAGGGTTTGGAGCAGGGTAAGCCACCTCTC	1687
Locus_rs13722064-0_B_R_2608187651	Locus_rs13722064	BOT	[T/C]	50770383	ATGCTTTCAAAACTTGAAGACCTGGTTTCAGCACTTGGAAATGCTACTTA			5	3	30790492	diploid	Gallus gallus	dbSNP	0	TOP	AGCATTTTCCCTCCTTTGGGCTGCTAAAAGGCTGTCTGAGAAAAGCCCTTGCTTGCCCTC[A/G]TAAGTAGCATTTCCAAGTGCTGAAACCAGGTCTTCAAGTTTTGAAAGCATTAGAGCTTGA	AGCATTTTCCCTCCTTTGGGCTGCTAAAAGGCTGTCTGAGAAAAGCCCTTGCTTGCCCTC[A/G]TAAGTAGCATTTCCAAGTGCTGAAACCAGGTCTTCAAGTTTTGAAAGCATTAGAGCTTGA	1687
Locus_rs13722097-0_T_F_2608187662	Locus_rs13722097	TOP	[A/G]	45697444	TTTTTTTTGCAAGTATCTGGTAGCCTATGATGCCGTGTCAGGAAAGGCTC			5	3	30918034	diploid	Gallus gallus	dbSNP	0	TOP	ttttttttttttttttttgcaagtatcTGGTAGCCTATGATGCCGTGTCAGGAAAGGCTC[A/G]CGAAAAGTGCTATTTGTGGCACTGGGTGCTGGGCAGAACAGCTATGAGCAGGGGAGCACG	ttttttttttttttttttgcaagtatcTGGTAGCCTATGATGCCGTGTCAGGAAAGGCTC[A/G]CGAAAAGTGCTATTTGTGGCACTGGGTGCTGGGCAGAACAGCTATGAGCAGGGGAGCACG	1687
Locus_rs13722306-0_B_R_2608187703	Locus_rs13722306	BOT	[T/G]	23722421	TGTTACAAGCTGACAGATAAGTCCCACTGAACTAACACACTTCCATGCTA			5	3	31378358	diploid	Gallus gallus	dbSNP	0	TOP	TCAATCAAGTTTCAACACATACACTATAAGTACACACAAGTTTACATATGaaaaaaaTGG[A/C]TAGCATGGAAGTGTGTTAGTTCAGTGGGACTTATCTGTCAGCTTGTAACACCCTTTGATA	TCAATCAAGTTTCAACACATACACTATAAGTACACACAAGTTTACATATGaaaaaaaTGG[A/C]TAGCATGGAAGTGTGTTAGTTCAGTGGGACTTATCTGTCAGCTTGTAACACCCTTTGATA	1687
Locus_rs13723123-0_B_R_2608187885	Locus_rs13723123	BOT	[T/A]	25806504	ATTGCTGACTGTTGCTAGGAACTTATAGACAAACGTTTTCCAATATAGCT	48752483	ATTGCTGACTGTTGCTAGGAACTTATAGACAAACGTTTTCCAATATAGCA	5	3	33544096	diploid	Gallus gallus	dbSNP	0	TOP	GGGCACTGTACCGTTGCAAGCTATAAAATGGGAAGCTCTTATTTAGACAACCTCTTTAAA[A/T]GCTATATTGGAAAACGTTTGTCTATAAGTTCCTAGCAACAGTCAGCAATTTTAATGATGT	GGGCACTGTACCGTTGCAAGCTATAAAATGGGAAGCTCTTATTTAGACAACCTCTTTAAA[A/T]GCTATATTGGAAAACGTTTGTCTATAAGTTCCTAGCAACAGTCAGCAATTTTAATGATGT	1687
Locus_rs13723439-0_B_R_2608187949	Locus_rs13723439	BOT	[T/C]	27645302	CTTACAAGCTTCCAGCTTGGGTCCTTAAGGCTCCATTCTTCTATTCTCAC			5	3	34188444	diploid	Gallus gallus	dbSNP	0	TOP	TGGATCCTTAAGGTCTGTACAAGCAACTTGTTGACTCAAACAATAACTAACATTAACAAC[A/G]GTGAGAATAGAAGAATGGAGCCTTAAGGACCCAAGCTGGAAGCTTGTAAGGTCTATGGAA	TGGATCCTTAAGGTCTGTACAAGCAACTTGTTGACTCAAACAATAACTAACATTAACAAC[A/G]GTGAGAATAGAAGAATGGAGCCTTAAGGACCCAAGCTGGAAGCTTGTAAGGTCTATGGAA	1687
Locus_rs13724186-0_B_R_2608188095	Locus_rs13724186	BOT	[T/C]	12803315	ATAGAACATGAAATTGATGGAATCAGTCAGTGGCTGAGTACGCTGTGGGA			5	3	35859823	diploid	Gallus gallus	dbSNP	0	TOP	GCGAGTCTTCTTCTCAAATGACTAAGTAAAAGCCAAAGTGGCACTCACCTCTACTGGCTT[A/G]TCCCACAGCGTACTCAGCCACTGACTGATTCCATCAATTTCATGTTCTATTCTCAGCATC	GCGAGTCTTCTTCTCAAATGACTAAGTAAAAGCCAAAGTGGCACTCACCTCTACTGGCTT[A/G]TCCCACAGCGTACTCAGCCACTGACTGATTCCATCAATTTCATGTTCTATTCTCAGCATC	1687
Locus_rs13724516-0_T_F_2608246190	Locus_rs13724516	TOP	[A/G]	41643372	CTCTTGTTAGCAGTGTGACACCATTGTTTGTGTGCTGCAGTGGGCTCTGC			5	26	1116600	diploid	Gallus gallus	dbSNP	0	TOP	TGACGTCTCGCTCTTGTTAGCAGTGTGACACCATTGtttgtgtgctgcagtgggCTCTGC[A/G]GCTCAGAGCCGGTACAAATCAGCCGTGCTGCCCACCCCCAGGCTTTGCCATGGTGGGAAC	TGACGTCTCGCTCTTGTTAGCAGTGTGACACCATTGtttgtgtgctgcagtgggCTCTGC[A/G]GCTCAGAGCCGGTACAAATCAGCCGTGCTGCCCACCCCCAGGCTTTGCCATGGTGGGAAC	1687
Locus_rs13724541-0_T_F_2608246170	Locus_rs13724541	TOP	[A/C]	59665431	GCAATTTGTATGCCTATAGAAATACAGGAGGTATCAAATCACCTGGCTTC			5	26	1052027	diploid	Gallus gallus	dbSNP	0	TOP	ATCCTGTATAGCAATTTGTATGCCTATAGAAATACAGGAGGTATCAAATCACCTGGCTTC[A/C]TCTGCCCTACACAACCTTGACTCATTTGTAGCACATCCAgctgctctctctctcctcctc	ATCCTGTATAGCAATTTGTATGCCTATAGAAATACAGGAGGTATCAAATCACCTGGCTTC[A/C]TCTGCCCTACACAACCTTGACTCATTTGTAGCACATCCAgctgctctctctctcctcctc	1687
Locus_rs13724581-0_T_R_2608246145	Locus_rs13724581	TOP	[A/G]	53723356	CCGATCTGTGACTTAACATGCACTTGGCTGAACGTTACTCTGTGGATCAC			5	26	986317	diploid	Gallus gallus	dbSNP	0	BOT	CGGGTTGTATCAGTCTCAGGTCCTGCAGACACCCCATGGAGGCACTTTTCAGCATGACTC[T/C]GTGATCCACAGAGTAACGTTCAGCCAAGTGCATGTTAAGTCACAGATCGGGGCTCTTCCC	GGGAAGAGCCCCGATCTGTGACTTAACATGCACTTGGCTGAACGTTACTCTGTGGATCAC[A/G]GAGTCATGCTGAAAAGTGCCTCCATGGGGTGTCTGCAGGACCTGAGACTGATACAACCCG	1687
Locus_rs13724624-0_T_R_2608246113	Locus_rs13724624	TOP	[A/G]	27792304	CATCATGGTTATTTCTTTCTATTTGGATTACTTCTCTGTTGGATGCTGCC			5	26	888149	diploid	Gallus gallus	dbSNP	0	BOT	CTCCTTATCCAGACGGAAAAGATCAGAACAAAATAAGTCTTATCCAGAGCTAAAAAATCA[T/C]GGCAGCATCCAACAGAGAAGTAATCCAAATAGAAAGAAATAACCATGATGGAAGGAGTGA	TCACTCCTTCCATCATGGTTATTTCTTTCTATTTGGATTACTTCTCTGTTGGATGCTGCC[A/G]TGATTTTTTAGCTCTGGATAAGACTTATTTTGTTCTGATCTTTTCCGTCTGGATAAGGAG	1687
Locus_rs13724684-0_T_F_2608246068	Locus_rs13724684	TOP	[A/G]	21657486	TAAGGCAGCACGGAGGCGTGAACTAAACTAATTTCAGAACATCCAAAAAC			5	26	743366	diploid	Gallus gallus	dbSNP	0	TOP	CTTGGAAGCGTAAGGCAGCACGGAGGCGTGAACTAAACTAATTTCAGAACATCCAAAAAC[A/G]AACCGCAACTCAATGAGTCTCTGGGTGGACAGCCTCTAAATTTACCCAGGCTTTGCACTT	CTTGGAAGCGTAAGGCAGCACGGAGGCGTGAACTAAACTAATTTCAGAACATCCAAAAAC[A/G]AACCGCAACTCAATGAGTCTCTGGGTGGACAGCCTCTAAATTTACCCAGGCTTTGCACTT	1687
Locus_rs13724830-0_B_F_2608245918	Locus_rs13724830	BOT	[T/C]	39662322	TCTTTCCTTCCCTGCATCCTAGCTCCATACAGGCAGTCCCTGGCTTTCCC			5	26	218109	diploid	Gallus gallus	dbSNP	0	BOT	TAATCCATGTTCTTTCCTTCCCTGCATCCTAGCTCCATACAGGCAGTCCCTGGCTTTCCC[T/C]AGTTTGCTGGTTCCACCTCTAAAGCCCCAGGGCATGCATTAAGCTCCCCGAGGCTGCCCA	TGGGCAGCCTCGGGGAGCTTAATGCATGCCCTGGGGCTTTAGAGGTGGAACCAGCAAACT[A/G]GGGAAAGCCAGGGACTGCCTGTATGGAGCTAGGATGCAGGGAAGGAAAGAACATGGATTA	1687
Locus_rs13724917-0_B_F_2608245470	Locus_rs13724917	BOT	[T/G]	60623436	AAACCAGAAGAAAGGCCCCCACCACAACCCACGGCAAAGCACAGGGGAAT			5	24	5335912	diploid	Gallus gallus	dbSNP	0	BOT	ATTCCAGCACAAACCAGAAGAAAGGCCCCCACCACAACCCACGGCAAAGCACAGGGGAAT[T/G]CTTCCCAAACCACAGCCCCAGTCAGGGCTCTGGGACCCGACCAGCATGGCTTGGGCAGAC	GTCTGCCCAAGCCATGCTGGTCGGGTCCCAGAGCCCTGACTGGGGCTGTGGTTTGGGAAG[A/C]ATTCCCCTGTGCTTTGCCGTGGGTTGTGGTGGGGGCCTTTCTTCTGGTTTGTGCTGGAAT	1687
Locus_rs13724934-0_B_R_2608245487	Locus_rs13724934	BOT	[T/C]	41768417	CACTCCATTAGAAGACTAGAGGTCTCTGATAGTATATACAATGCAGGTAT			5	24	5443675	diploid	Gallus gallus	dbSNP	0	TOP	ATAAAACTGTCTAGAAAGTCTGCAGTAACACCAACACATTAATTAGAGAATGTTTGATTA[A/G]ATACCTGCATTGTATATACTATCAGAGACCTCTAGTCTTCTAATGGagtgatttccttct	ATAAAACTGTCTAGAAAGTCTGCAGTAACACCAACACATTAATTAGAGAATGTTTGATTA[A/G]ATACCTGCATTGTATATACTATCAGAGACCTCTAGTCTTCTAATGGagtgatttccttct	1687
Locus_rs13724936-0_T_F_2608245488	Locus_rs13724936	TOP	[A/G]	38734337	AGATTTCTGGGACCACAGTGACAATCACATGTCCCTCCTCTGGAGACGAC			5	24	5452138	diploid	Gallus gallus	dbSNP	0	TOP	TTTGCAGTGGAGATTTCTGGGACCACAGTGACAATCACATGTCCCTCCTCTGGAGACGAC[A/G]TAAAATGGAAGCCAGATCCGAAAATGGTAGTCAACAATAAGTACATTATACAGAATCATG	TTTGCAGTGGAGATTTCTGGGACCACAGTGACAATCACATGTCCCTCCTCTGGAGACGAC[A/G]TAAAATGGAAGCCAGATCCGAAAATGGTAGTCAACAATAAGTACATTATACAGAATCATG	1687
Locus_rs13724941-0_B_F_2608245490	Locus_rs13724941	BOT	[T/C]	39771415	AAACCTCACAGCTCTGCAGGGATCCAGCAGATCACAGCCAGTGCACACCT			5	24	5457567	diploid	Gallus gallus	dbSNP	0	BOT	GAGCAGGTAGAaacctcacagctctgcagggatcCAGCAGATCACAGCCAGTGCACACCT[T/C]CTCCAGTGACTGCATGGCTCCCCAGGCCTTAACATGACTGATAGAGCAGGGAGGCCATAG	CTATGGCCTCCCTGCTCTATCAGTCATGTTAAGGCCTGGGGAGCCATGCAGTCACTGGAG[A/G]AGGTGTGCACTGGCTGTGATCTGCTGgatccctgcagagctgtgaggttTCTACCTGCTC	1687
Locus_rs13725334-0_T_F_2608243290	Locus_rs13725334	TOP	[A/G]	15748316	GCCCATTAACTTAAGTGTGATTATATTTATTGTCCATCAGACAGCTCAAC			5	22	1042882	diploid	Gallus gallus	dbSNP	0	TOP	TTGGTGCCCTGCCCATTAACTTAAGTGTGATTATATTTATTGTCCATCAGACAGCTCAAC[A/G]GAAGCTTAGtcagaaaatgcaatttttgtaTTGTAGTATAAAGAGAGGAAAGGTTGGGAG	TTGGTGCCCTGCCCATTAACTTAAGTGTGATTATATTTATTGTCCATCAGACAGCTCAAC[A/G]GAAGCTTAGtcagaaaatgcaatttttgtaTTGTAGTATAAAGAGAGGAAAGGTTGGGAG	1687
Locus_rs13725337-0_T_F_2608243296	Locus_rs13725337	TOP	[A/G]	16654405	GCCTTGGGTTAACGTGGGGAAGGCAAAACAGAGCCCTAATGGGGTGTGAC			5	22	1082878	diploid	Gallus gallus	dbSNP	0	TOP	GAAAGCCTCAGCCTTGGGTTAACGTGGGGAAGGCAAAACAGAGCCCTAATGGGGTGTGAC[A/G]GGCACTGCTGTGTTGGAGCTGTGCAGTGGTGTCTTTGGAGCACAGGTCAGTAATTCCTAA	GAAAGCCTCAGCCTTGGGTTAACGTGGGGAAGGCAAAACAGAGCCCTAATGGGGTGTGAC[A/G]GGCACTGCTGTGTTGGAGCTGTGCAGTGGTGTCTTTGGAGCACAGGTCAGTAATTCCTAA	1687
Locus_rs13725501-0_T_R_2608257519	Locus_rs13725501	TOP	[A/G]	70732430	CAAGCTTTTCTTCTTCAACCACTGGGAAAAGGGTGTTTGTAATAATCTGT			5	z	71269814	diploid	Gallus gallus	dbSNP	0	BOT	GTAGAAAACTTATGAAAGACATTGCTGACTGTGAGGAGTGAAGACCATtaccagcagctg[T/C]acagattATTACAAACACCCTTTTCCCAGTggttgaagaagaaaagcttgcCTCATCTAG	CTAGATGAGgcaagcttttcttcttcaaccACTGGGAAAAGGGTGTTTGTAATaatctgt[A/G]cagctgctggtaATGGTCTTCACTCCTCACAGTCAGCAATGTCTTTCATAAGTTTTCTAC	1687
Locus_rs13725522-0_T_R_2608257529	Locus_rs13725522	TOP	[A/G]	44657354	GAGAGAATACTCTTCAGCAGACTGTGACATGCCCTATTTGACTTAATCTT			5	z	71369309	diploid	Gallus gallus	dbSNP	0	BOT	TACCTTTGTGTCTATCTGTCACAAATCTTTTGTGCTTACATTCACACTACTCATTAAGCT[T/C]AAGATTAAGTCAAATAGGGCATGTCACAGTCTGCTGAAGAGTATTCTCTCTACCTGATTT	AAATCAGGTAGAGAGAATACTCTTCAGCAGACTGTGACATGCCCTATTTGACTTAATCTT[A/G]AGCTTAATGAGTAGTGTGAATGTAAGCACAAAAGATTTGTGACAGATAGACACAAAGGTA	1687
Locus_rs13725526-0_T_R_2608257535	Locus_rs13725526	TOP	[A/G]	69803488	AGTGCTAAAGCTGCCAAAGGAGTCCATCAAATTAGTGGTAAAGACAATGC			5	z	71428871	diploid	Gallus gallus	dbSNP	0	BOT	AGTCTCAGGGTAACAGTCAATGCTTGGTAGTAGTAGTTTAGAAGATGCTTGCATTTTCCA[T/C]GCATTGTCTTTACCACTAATTTGATGGACTCCTTTGGCAGCTTTAGCACTAACACAGCTG	CAGCTGTGTTAGTGCTAAAGCTGCCAAAGGAGTCCATCAAATTAGTGGTAAAGACAATGC[A/G]TGGAAAATGCAAGCATCTTCTAAACTACTACTACCAAGCATTGACTGTTACCCTGAGACT	1687
Locus_rs13726011-0_T_R_2608163573	Locus_rs13726011	TOP	[A/G]	32633505	GGAAACCCATCTGTTTACTTAACTTTTAATGAAAGCAGTTGGGAGAAAGA			5	1	72894900	diploid	Gallus gallus	dbSNP	0	BOT	atttaattttataaatatgagcaaataaataaataaaatacctcCTCAGTCAAACAGAAG[T/C]TCTTTCTCCCAACTGCTTTCATTAAAAGTTAAGTAAACAGATGGGTTTCCTGGCATGTCT	AGACATGCCAGGAAACCCATCTGTTTACTTAACTTTTAATGAAAGCAGTTGGGAGAAAGA[A/G]CTTCTGTTTGACTGAGgaggtattttatttatttatttgctcatatttataaaattaaat	1687
Locus_rs13726091-0_B_R_2608249465	Locus_rs13726091	BOT	[T/C]	31670325	AGATTTTCTGTTTTAGAGATAAGCTACTGAGGGCTGTGTTCTGTGGGTGG			5	28	3767349	diploid	Gallus gallus	dbSNP	0	TOP	AGTTGGATGATTACCACATTCCCTTCAAGGCTCCCTTAAACcaggcacaggaacaggctt[A/G]CCACCCACAGAACACAGCCCTCAGTAGCTTATCtctaaaacagaaaatctgtCCAATTTT	AGTTGGATGATTACCACATTCCCTTCAAGGCTCCCTTAAACcaggcacaggaacaggctt[A/G]CCACCCACAGAACACAGCCCTCAGTAGCTTATCtctaaaacagaaaatctgtCCAATTTT	1687
Locus_rs13726206-0_B_F_2608249632	Locus_rs13726206	BOT	[T/A]	15747508	CTCCCAAATCAACCTAAAAAACATGATTTTTTTTAAGCACAGAACTCTAT	14775413	CTCCCAAATCAACCTAAAAAACATGATTTTTTTTAAGCACAGAACTCTAA	5	28	4284422	diploid	Gallus gallus	dbSNP	0	BOT	CTCATACTTCACTCCCAAATCAACctaaaaaacatgattttttttaagcacagaaCTCTA[A/T]ATACAGAGAGAAGCGTTTTCAGTAagctactgaaatattttagatACTTCTAACGAGTTG	CAACTCGTTAGAAGTatctaaaatatttcagtagctTACTGAAAACGCTTCTCTCTGTAT[A/T]TAGAGttctgtgcttaaaaaaaatcatgttttttagGTTGATTTGGGAGTGAAGTATGAG	1687
Locus_rs13726210-0_B_R_2608249639	Locus_rs13726210	BOT	[T/C]	52797308	CTGTTGACTCTGCCTTTCCTTTTGTGACTAAAAGATGAAGGTCATTCACT			5	28	4298515	diploid	Gallus gallus	dbSNP	0	TOP	GAATCTCCATATAAATAAGCTAGAACTGTGTTTGTCTGCAGATGTATATGTACCTGTCCC[A/G]AGTGAATGACCTTCATCTTTTAGTCacaaaaggaaaggcagagTCAACAGGTATGAAACA	GAATCTCCATATAAATAAGCTAGAACTGTGTTTGTCTGCAGATGTATATGTACCTGTCCC[A/G]AGTGAATGACCTTCATCTTTTAGTCacaaaaggaaaggcagagTCAACAGGTATGAAACA	1687
[truncated: 42,794 more rows]
