# Supplementary material for: Comparison of seven SNP calling pipelines for the next-generation sequencing data of chickens
Source: PLoS One. 2022 Jan 31;17(1):e0262574. doi: 10.1371/journal.pone.0262574 (PMC8803190; doi:10.1371/journal.pone.0262574)
Supplement: S2 Table — (XLSX) [file pone.0262574.s002.xlsx]

## Sheet: Table S2
S2 Table The sequencing results of 16 Rhode Island Red chickens
SampleID	Raw Base(bp)	Clean Base(bp)	Effective Rate(%)	Error Rate(%)	Q20(%)	Q30(%)	GC Content(%)	COVERAGE
1-1-F	65001438900	64807452300	99.7	0.03	97.03	92.62	42.87	50.4088
1-1-W	67455917700	67267710000	99.72	0.03	95.72	89.8	43.38	52.3224
11-3-F	61361856300	61223964000	99.78	0.03	95.72	89.74	42.98	47.6215
11-3-W	65404422000	65163441000	99.63	0.03	96.08	90.62	43.22	50.6857
12-5-F	61246017600	61048705500	99.68	0.03	96.28	90.88	42.88	47.4851
12-5-W	67707193800	67393335900	99.54	0.03	95.9	90.19	43.11	52.4202
13-10-F	68233249200	67977749100	99.63	0.03	96.23	90.94	43.25	52.8747
13-10-W	65690027700	65574948600	99.82	0.03	96	90.16	43.02	51.0058
14-3-F	65281549500	65097219600	99.72	0.03	95.64	89.6	43.18	50.6342
14-3-W	69269931000	69042270000	99.67	0.03	96.73	92.18	43.87	53.7027
2-4-F	62777160600	62574263700	99.68	0.03	96.14	90.72	43.05	48.6718
2-4-W	66889447200	66700693500	99.72	0.03	97	92.66	42.91	51.8814
6-4-F	78219452400	77992875000	99.71	0.03	96.95	92.6	43.48	60.6647
6-4-W	65436822000	65193368100	99.63	0.03	95.58	89.67	44.33	50.709
8-4-F	72340440900	72113926800	99.69	0.03	96.82	92.3	43.09	56.0919
8-4-W	60574000800	60444513600	99.79	0.03	97.08	92.79	43.14	47.0152
Means	66430557975	6.6226e+10	99.6944	0.03	96.3063	91.0919	43.235	51.5122
