# Supplementary material for: Comparison of seven SNP calling pipelines for the next-generation sequencing data of chickens
Source: PLoS One. 2022 Jan 31;17(1):e0262574. doi: 10.1371/journal.pone.0262574 (PMC8803190; doi:10.1371/journal.pone.0262574)
Supplement: S3 Table — (XLSX) [file pone.0262574.s003.xlsx]

## Sheet: Table S3
S3 Table The coverage and alignment rate of each sample
	5X		10X		20X		30X		40X		50X
Sample ID	Coverage	Alignment rate	Coverage	Alignment rate	Coverage	Alignment rate	Coverage	Alignment rate	Coverage	Alignment rate	Coverage	Alignment rate
1-1-F	5.04088	0.9091	10.0818	0.9094	20.1635	0.9094	30.2453	0.9093	40.327	0.9093	50.4088	0.9093
1-1-W	5.23224	0.932	10.4645	0.9322	20.929	0.9322	31.3935	0.9325	41.858	0.9324	52.3224	0.9323
11-3-F	4.76215	0.9481	9.52429	0.9467	19.0486	0.946	28.5729	0.9458	38.0972	0.9456	47.6215	0.9455
11-3-W	5.06857	0.9415	10.1371	0.9415	20.2743	0.941	30.4114	0.9411	40.5485	0.9411	50.6857	0.9406
12-5-F	4.74851	0.9473	9.49703	0.9476	18.9941	0.9471	28.4911	0.9472	37.9881	0.9472	47.4851	0.9467
12-5-W	5.24202	0.9442	10.484	0.9446	20.9681	0.944	31.4521	0.9441	41.9361	0.9441	52.4202	0.9436
13-10-F	5.28747	0.9383	10.5749	0.9386	21.1499	0.9382	31.7248	0.9383	42.2998	0.9383	52.8747	0.9379
13-10-W	5.10058	0.9518	10.2012	0.952	20.4023	0.952	30.6035	0.9521	40.8046	0.952	51.0058	0.9519
14-3-F	5.06342	0.9354	10.1268	0.9357	20.2537	0.9356	30.3805	0.9358	40.5073	0.9357	50.6342	0.9356
14-3-W	5.37027	0.9349	10.7405	0.9352	21.4811	0.9353	32.2216	0.9352	42.9622	0.9351	53.7027	0.935
2-4-F	4.86718	0.9383	9.73435	0.9385	19.4687	0.9383	29.2031	0.9384	38.9374	0.9384	48.6718	0.938
2-4-W	5.18814	0.9433	10.3763	0.9435	20.7526	0.9436	31.1288	0.9435	41.5051	0.9435	51.8814	0.9434
6-4-F	6.06647	0.9289	12.1329	0.9291	24.2659	0.9292	36.3988	0.9291	48.5318	0.929	60.6647	0.9289
6-4-W	5.0709	0.922	10.1418	0.9224	20.2836	0.9221	30.4254	0.9223	40.5672	0.9222	50.709	0.9217
8-4-F	5.60919	0.9417	11.2184	0.9421	22.4368	0.9423	33.6552	0.9421	44.8736	0.942	56.0919	0.942
8-4-W	4.70152	0.9399	9.40304	0.9427	18.8061	0.944	28.2091	0.9443	37.6122	0.9444	47.0152	0.9444
Means	5.15122	0.9373	10.3024	0.9376	20.6049	0.9375	30.9073	0.9376	41.2098	0.9375	51.5122	0.9373
