# Supplementary material for: Comparison of seven SNP calling pipelines for the next-generation sequencing data of chickens
Source: PLoS One. 2022 Jan 31;17(1):e0262574. doi: 10.1371/journal.pone.0262574 (PMC8803190; doi:10.1371/journal.pone.0262574)
Supplement: S4 Table — (XLSX) [file pone.0262574.s004.xlsx]

## Sheet: Sheet1
S4 Table The total number of SNPs called out by each pipeline in different input depths
Freebayes	5X	10X	20X	30X	40X	50X
1-1 F	4946067	5713866	5761708	5741438	5726851	5716431
1-1 W	5094198	5713246	5696649	5672007	5658400	5650362
2-4 F	4872380	5598953	5626529	5603194	5589242	5581859
2-4 W	5014699	5690079	5710774	5690806	5676408	5668896
6-4 F	5232156	5703226	5692411	5671291	5658033	5651677
6-4 W	4942480	5634211	5660773	5634037	5618133	5609326
8-4 F	5109935	5623741	5609513	5586225	5571416	5564064
8-4 W	4802069	5593972	5657256	5638124	5623968	5615845
11-3 F	4897155	5630596	5647600	5625929	5614063	5606961
11-3 W	4980356	5619498	5632693	5611942	5598943	5592311
12-5 F	4851300	5594387	5631805	5609535	5596910	5588981
12-5 W	5066554	5666219	5664325	5641669	5627483	5621184
13-10 F	5064950	5661471	5666617	5645031	5631738	5624997
13-10 W	5072802	5692658	5694922	5673995	5660477	5653753
14-3 F	5053264	5736137	5733051	5708103	5693748	5685904
14-3 W	5079096	5689304	5692184	5668364	5652979	5644156
AVERAGE	5.00497e+06	5.6601e+06	5.67368e+06	5.65136e+06	5.63742e+06	5.62979e+06
STDEV	113277	47009.9	41109.5	41341.2	41116.3	40650
16GT	5X	10X	20X	30X	40X	50X
1-1 F	4903330	6143586	6818481	7005293	7094365	7151984
1-1 W	5088444	6219953	6794688	6949586	7030102	7085060
2-4 F	4919744	6075493	6682196	6853596	6938093	6994693
2-4 W	5022272	6181518	6804002	6978147	7062431	7118354
6-4 F	5303871	6344567	6874894	7019349	7095435	7148046
6-4 W	4957092	6113106	6722433	6898265	6984673	7041865
8-4 F	5168482	6193863	6727515	6878562	6958067	7013547
8-4 W	4823709	6031829	6694090	6888627	6978001	7036906
11-3 F	4881037	6063442	6680425	6855306	6942662	7001144
11-3 W	5032473	6139421	6710727	6871523	6954129	7012541
12-5 F	4886950	6056520	6672115	6850003	6936597	6994624
12-5 W	5097920	6194490	6755145	6912649	6993537	7050257
13-10 F	5132628	6223418	6777560	6929724	7009818	7065890
13-10 W	5102929	6221767	6790136	6944599	7025579	7082082
14-3 F	5025758	6205309	6812251	6974842	7056756	7113424
14-3 W	5093973	6210750	6798813	6966861	7050077	7105571
AVERAGE	5.02754e+06	6.16369e+06	6.75722e+06	6.92356e+06	7.0069e+06	7.0635e+06
STDEV	126720	81322	60255.5	55482.4	54343.7	53462.8
Bcftools-single	5X	10X	20X	30X	40X	50X
1-1 F	5195119	5947245	6189498	6234085	6256909	6272177
1-1 W	5324920	5960670	6141899	6181713	6203310	6217716
2-4 F	5161236	5840178	6048619	6091582	6114683	6129306
2-4 W	5241014	5936941	6149031	6188715	6209499	6223445
6-4 F	5405370	5989502	6151018	6185642	6205096	6218205
6-4 W	5184743	5859594	6076869	6121948	6145283	6159702
8-4 F	5287064	5870245	6038971	6074524	6094235	6107779
8-4 W	5090747	5824250	6077541	6123898	6146873	6161702
11-3 F	5141783	5843915	6071506	6119057	6143533	6159036
11-3 W	5251446	5882415	6069439	6111570	6134409	6148768
12-5 F	5136336	5833706	6055811	6102125	6125987	6141380
12-5 W	5296060	5924917	6109467	6151026	6173525	6187464
13-10 F	5327787	5937238	6109334	6148201	6170160	6184433
13-10 W	5323991	5950624	6137773	6180170	6202558	6217131
14-3 F	5289809	5961980	6166158	6211000	6234348	6249403
14-3 W	5296430	5938672	6127729	6163436	6182940	6196141
AVERAGE	5.24712e+06	5.90638e+06	6.10754e+06	6.14929e+06	6.17146e+06	6.18586e+06
STDEV	87026.9	54300.7	45981.3	45429.2	45204.4	45230.4
Varscan2-single	5X	10X	20X	30X	40X	50X
1-1 F	795189	3544313	5846469	6258896	6364194	6406478
1-1 W	965995	3951210	5938208	6243869	6320912	6356743
2-4 F	743732	3494045	5740479	6126801	6224528	6265113
2-4 W	928357	3758539	5871038	6233012	6325377	6365870
6-4 F	1351843	4358417	6029830	6278414	6343725	6375981
6-4 W	868152	3575825	5753318	6154374	6260438	6302777
8-4 F	1190882	4118285	5870254	6143862	6217553	6252972
8-4 W	688254	3289689	5670378	6125946	6246075	6293918
11-3 F	751095	3464838	5734047	6131608	6237021	6281073
11-3 W	931476	3832586	5835209	6159814	6243778	6281459
12-5 F	699425	3406247	5713718	6122396	6228684	6270938
12-5 W	985451	3933518	5893070	6201908	6282274	6319085
13-10 F	1039228	4033976	5930383	6218194	6291552	6325973
13-10 W	992165	4004579	5945202	6241583	6317887	6354271
14-3 F	888941	3848155	5939853	6266610	6347462	6384094
14-3 W	1122238	3959861	5887965	6216353	6302868	6339516
AVERAGE	933901	3.78588e+06	5.84996e+06	6.19523e+06	6.28465e+06	6.32352e+06
STDEV	183464	296077	101233	56229	48640.2	47228.9
GATK	5X	10X	20X	30X	40X	50X
1-1 F	4652008	5813214	6147890	6194803	6211755	6221521
1-1 W	4977053	5873438	6108276	6141708	6156083	6164048
2-4 F	4747719	5733068	6006867	6049687	6066856	6075384
2-4 W	4736389	5803096	6101958	6145311	6160670	6170490
6-4 F	4999976	5884752	6107063	6140018	6153704	6161202
6-4 W	4727295	5736414	6031710	6079545	6098325	6107338
8-4 F	4838244	5751283	5990207	6025340	6039520	6047852
8-4 W	4589578	5686716	6034124	6084551	6101620	6111302
11-3 F	4683189	5743963	6037108	6079431	6096291	6105049
11-3 W	4885081	5800296	6030130	6067482	6083193	6091105
12-5 F	4720963	5736517	6020531	6065760	6083333	6092655
12-5 W	4929172	5845071	6075029	6111104	6126364	6134275
13-10 F	4992773	5856240	6070976	6104605	6119341	6126970
13-10 W	5024547	5888441	6107700	6140792	6154927	6162510
14-3 F	4933337	5892853	6138969	6175219	6189629	6197623
14-3 W	4787028	5795396	6076007	6116753	6131367	6140559
AVERAGE	4826522	5.80255e+06	6.06778e+06	6.10763e+06	6.12331e+06	6.13187e+06
STDEV	138837	65937.1	47828.3	46627.8	46147.6	46177.7
Bcftools-multiple	5X	10X	20X	30X	40X	50X
1-1 F	5944481	6314311	6404595	6427984	6443873	6455539
1-1 W	5855165	6200792	6293111	6320709	6338489	6350843
2-4 F	5857147	6194035	6278496	6304046	6321175	6333703
2-4 W	5978978	6248514	6316506	6341494	6357585	6369494
6-4 F	6006097	6302559	6380042	6405892	6422207	6433825
6-4 W	5863630	6189306	6267419	6291378	6307846	6319939
8-4 F	6017746	6287472	6352654	6374501	6389375	6400286
8-4 W	5900462	6178161	6243328	6264281	6279631	6291072
11-3 F	6006800	6282335	6351985	6374965	6390862	6402247
11-3 W	5916188	6204983	6279720	6304668	6321512	6333467
12-5 F	5964695	6248376	6322857	6348061	6364721	6376322
12-5 W	5995356	6270967	6348762	6375322	6392066	6403601
13-10 F	5962637	6272943	6336222	6351786	6364625	6374388
13-10 W	5942852	6289794	6366102	6386017	6400191	6411135
14-3 F	5887047	6214433	6297390	6321537	6337530	6349088
14-3 W	5831454	6208986	6301784	6323682	6338443	6349665
AVERAGE	5.93317e+06	6.24425e+06	6.32131e+06	6.34477e+06	6.36063e+06	6.37216e+06
STDEV	61359	45273.2	44432.6	44212.3	43974.7	43786.6
Varscan2-multiple	5X	10X	20X	30X	40X	50X
1-1 F	791432	3545342	5849112	6252771	6353309	6393067
1-1 W	748172	3464791	5733188	6122613	6223821	6266109
2-4 F	696006	3406135	5715007	6115452	6217439	6258213
2-4 W	1034965	4032136	5924100	6205114	6274845	6308344
6-4 F	885216	3845362	5933615	6253419	6330764	6366195
6-4 W	739552	3492799	5738859	6116872	6210543	6249586
8-4 F	1348659	4366396	6033512	6272444	6333971	6364601
8-4 W	1187704	4124519	5873938	6138053	6207380	6240428
11-3 F	961473	3947998	5931555	6230378	6304402	6339391
11-3 W	927854	3831662	5831219	6148059	6227909	6263959
12-5 F	981737	3933763	5890836	6191608	6268110	6303579
12-5 W	987989	4001964	5938731	6227615	6300698	6335987
13-10 F	1118455	3962174	5889170	6209847	6292530	6327326
13-10 W	925010	3763808	5877646	6229722	6317399	6355120
14-3 F	863766	3574061	5750647	6144591	6247623	6288448
14-3 W	684433	3292029	5677825	6124448	6239924	6285227
AVERAGE	930151	3.78656e+06	5849310	6.18644e+06	6.27192e+06	6.3091e+06
STDEV	183532	297116	99767.8	55417.7	48374.8	47075.7
