# Supplementary material for: Comparison of seven SNP calling pipelines for the next-generation sequencing data of chickens
Source: PLoS One. 2022 Jan 31;17(1):e0262574. doi: 10.1371/journal.pone.0262574 (PMC8803190; doi:10.1371/journal.pone.0262574)
Supplement: S5 Table — (XLSX) [file pone.0262574.s005.xlsx]

## Sheet: Table S5
S5 Table The call rate results of array
Index	Sample ID	Sample_name	Call Rate
1	202307910201_R01C02	11-3W	0.991598
2	202307910201_R02C01	13-10 W	0.991507
3	202307910201_R02C02	12-5F	0.991644
4	202307910201_R03C02	12-5W	0.99201
5	202307910201_R04C01	1-1F	0.992537
6	202307910201_R04C02	13-10F	0.991804
7	202307910201_R05C01	1-1W	0.992331
8	202307910201_R05C02	14-3F	0.992811
9	202307910201_R06C02	14-3W	0.992193
10	202307910201_R08C01	6-4F	0.992377
11	202307910201_R08C02	2-4W	0.992331
12	202307910201_R09C01	6-4W	0.992193
13	202307910201_R09C02	2-4F	0.991827
14	202307910201_R10C01	8-4F	0.992445
15	202307910201_R11C01	8-4W	0.992148
16	202307910201_R12C01	11-3F	0.990843
				Avarage call rate
				0.992037
