# Supplementary material for: Comparison of seven SNP calling pipelines for the next-generation sequencing data of chickens
Source: PLoS One. 2022 Jan 31;17(1):e0262574. doi: 10.1371/journal.pone.0262574 (PMC8803190; doi:10.1371/journal.pone.0262574)
Supplement: S6 Table — (XLSX) [file pone.0262574.s006.xlsx]

## Sheet: Table S6
				S6 Table The sensitivity of each pipeline in different input depths
Bcftools-multiple
depth	1-1F	11-3F	12-5F	13-10F	14-3F	2-4F	6-4F	8-4F	1-1W	11-3W	12-5W	13-10W	14-3W	2-4W	6-4W	8-4W	Average	STDEV
5X	0.979282	0.980041	0.980081	0.985629	0.984055	0.980836	0.98593	0.983622	0.983992	0.983805	0.984267	0.984451	0.981356	0.980001	0.978863	0.976893	0.982069	0.00271246
10X	0.994951	0.994792	0.995197	0.995147	0.995697	0.99532	0.995302	0.995251	0.995073	0.995196	0.99545	0.995248	0.995309	0.994838	0.994922	0.99464	0.995146	0.000267476
20X	0.996135	0.996403	0.996432	0.996208	0.996482	0.996632	0.996409	0.996435	0.996283	0.996183	0.996482	0.996256	0.996677	0.996153	0.996632	0.996355	0.996385	0.000172807
30X	0.996336	0.99633	0.996484	0.996284	0.996684	0.996684	0.996485	0.996413	0.99636	0.996309	0.996609	0.996233	0.996782	0.996158	0.996709	0.996408	0.996454	0.000188321
40X	0.996511	0.996505	0.99661	0.996385	0.996809	0.996759	0.99666	0.996514	0.996485	0.996434	0.996709	0.996359	0.996809	0.996284	0.996784	0.996559	0.996574	0.000167713
50X	0.996511	0.996505	0.996585	0.996435	0.996809	0.996809	0.996686	0.996589	0.996461	0.996534	0.996734	0.996409	0.996859	0.99636	0.99676	0.996659	0.996607	0.000157245
Bcftools-single
depth	1-1F	11-3F	12-5F	13-10F	14-3F	2-4F	6-4F	8-4F	1-1W	11-3W	12-5W	13-10W	14-3W	2-4W	6-4W	8-4W	Average	STDEV
5X	0.808746	0.811179	0.81477	0.83896	0.824427	0.824387	0.855053	0.846544	0.833133	0.832568	0.834448	0.836822	0.828004	0.815964	0.820792	0.803938	0.826858	0.0140759
10X	0.943661	0.946553	0.944363	0.956864	0.954965	0.948028	0.960911	0.956988	0.954935	0.953281	0.955145	0.957677	0.949857	0.947645	0.945761	0.937064	0.950856	0.00646556
20X	0.984725	0.983771	0.985024	0.98555	0.987168	0.985099	0.987054	0.985147	0.985545	0.985507	0.985819	0.986335	0.985481	0.984452	0.984119	0.982417	0.985201	0.00118831
30X	0.988064	0.988565	0.988581	0.988497	0.989589	0.988443	0.988985	0.988276	0.988415	0.988712	0.9889	0.988991	0.989412	0.988612	0.988815	0.987777	0.988665	0.000459081
40X	0.98945	0.989559	0.989186	0.989101	0.990384	0.989315	0.98945	0.988851	0.989088	0.989745	0.98939	0.989515	0.989978	0.989282	0.989891	0.988885	0.989442	0.00040811
50X	0.989769	0.989737	0.989613	0.989314	0.990419	0.989787	0.989629	0.988995	0.98923	0.989958	0.989776	0.98962	0.990439	0.989705	0.990142	0.989278	0.989713	0.000400478
16GT
depth	1-1F	11-3F	12-5F	13-10F	14-3F	2-4F	6-4F	8-4F	1-1W	11-3W	12-5W	13-10W	14-3W	2-4W	6-4W	8-4W	Average	STDEV
5X	0.685766	0.691253	0.696347	0.724252	0.697762	0.708486	0.754345	0.74225	0.715723	0.71456	0.719633	0.717786	0.714898	0.703251	0.70285	0.684322	0.710843	0.0190831
10X	0.881496	0.888774	0.889154	0.907445	0.900315	0.894276	0.921465	0.913616	0.906292	0.901079	0.906579	0.907629	0.898084	0.893703	0.891773	0.875558	0.898577	0.0119409
20X	0.979859	0.981356	0.981075	0.987326	0.986614	0.982628	0.99038	0.987089	0.986254	0.985614	0.985013	0.988257	0.982684	0.983782	0.981789	0.975984	0.984107	0.00365417
30X	0.994849	0.995348	0.99566	0.99645	0.996472	0.995021	0.996567	0.995936	0.996315	0.995869	0.996113	0.99647	0.995113	0.995487	0.995662	0.993924	0.995704	0.000729942
40X	0.997194	0.997195	0.997332	0.997621	0.99751	0.996874	0.997532	0.997411	0.997414	0.997258	0.997304	0.997449	0.997238	0.997708	0.997706	0.997105	0.997366	0.000224967
50X	0.99762	0.99755	0.997652	0.997834	0.997855	0.997347	0.997854	0.997698	0.997768	0.997614	0.997619	0.997623	0.997734	0.997814	0.998136	0.997498	0.997701	0.000180935
Freebayes
depth	1-1F	11-3F	12-5F	13-10F	14-3F	2-4F	6-4F	8-4F	1-1W	11-3W	12-5W	13-10W	14-3W	2-4W	6-4W	8-4W	Average	STDEV
5X	0.783216	0.784055	0.789004	0.820212	0.806052	0.797703	0.834632	0.824942	0.814926	0.808964	0.814268	0.817172	0.802415	0.795044	0.792543	0.773923	0.803692	0.0168884
10X	0.923219	0.92987	0.926166	0.939368	0.9383	0.930126	0.939685	0.935421	0.936878	0.933108	0.936117	0.939061	0.927952	0.929501	0.926987	0.918006	0.93186	0.00642413
20X	0.959624	0.960197	0.960063	0.962373	0.963548	0.958978	0.963426	0.960012	0.961996	0.962046	0.961036	0.961774	0.960415	0.961334	0.960254	0.95766	0.960921	0.00158106
30X	0.964381	0.965592	0.964828	0.965707	0.966453	0.963373	0.966033	0.964184	0.965605	0.96518	0.965235	0.965584	0.964276	0.965528	0.965772	0.963771	0.965094	0.000868617
40X	0.965518	0.966764	0.966249	0.966774	0.967041	0.964318	0.966893	0.965119	0.966315	0.966213	0.966147	0.966143	0.965445	0.966584	0.966342	0.965308	0.966073	0.00074427
50X	0.966158	0.967082	0.966463	0.966878	0.967318	0.964682	0.967248	0.965263	0.966384	0.966428	0.966567	0.966422	0.965905	0.966974	0.966918	0.965948	0.966415	0.000713455
Varscan2-multiple
depth	1-1F	11-3F	12-5F	13-10F	14-3F	2-4F	6-4F	8-4F	1-1W	11-3W	12-5W	13-10W	14-3W	2-4W	6-4W	8-4W	Average	STDEV
5X	0.185794	0.181108	0.168885	0.242204	0.21003	0.181612	0.308973	0.271811	0.229321	0.219738	0.2308	0.232676	0.259653	0.213702	0.204843	0.162721	0.218992	0.0395244
10X	0.777595	0.768443	0.763838	0.841036	0.819642	0.778198	0.873841	0.84797	0.830348	0.815666	0.826528	0.838044	0.820349	0.805538	0.773129	0.741703	0.807617	0.0365685
20X	0.982737	0.980689	0.981408	0.986804	0.985478	0.983273	0.988462	0.987065	0.985975	0.984864	0.985572	0.985938	0.98337	0.98513	0.978546	0.976891	0.983888	0.00318104
30X	0.993137	0.992926	0.993283	0.993958	0.993911	0.993535	0.994461	0.994267	0.99411	0.993409	0.994011	0.993732	0.993761	0.993982	0.992439	0.992062	0.993561	0.000659741
40X	0.994813	0.995129	0.995061	0.99521	0.995411	0.995286	0.995362	0.995466	0.995236	0.995011	0.995188	0.994985	0.99556	0.995084	0.995062	0.994838	0.995169	0.000213569
50X	0.995388	0.99563	0.995536	0.995535	0.995737	0.995786	0.995662	0.995766	0.995586	0.995486	0.995637	0.995435	0.996011	0.995435	0.995762	0.995587	0.995624	0.000162131
Varscan2-single
depth	1-1F	11-3F	12-5F	13-10F	14-3F	2-4F	6-4F	8-4F	1-1W	11-3W	12-5W	13-10W	14-3W	2-4W	6-4W	8-4W	Average	STDEV
5X	0.108664	0.10636	0.096973	0.147442	0.121891	0.105215	0.194729	0.168021	0.135655	0.130969	0.136454	0.140775	0.159212	0.127838	0.120954	0.09435	0.130969	0.0272164
10X	0.532521	0.525409	0.514247	0.612703	0.574211	0.535017	0.663365	0.629756	0.592007	0.57882	0.590917	0.605634	0.59517	0.561204	0.538735	0.495551	0.571579	0.0456909
20X	0.910092	0.910757	0.908541	0.938723	0.932344	0.916555	0.949002	0.939473	0.936087	0.930421	0.933296	0.938105	0.92266	0.921591	0.90984	0.891105	0.924287	0.0154395
30X	0.976484	0.976988	0.976913	0.982355	0.984124	0.977903	0.984944	0.982486	0.98342	0.980344	0.982387	0.983189	0.978824	0.978564	0.974834	0.970551	0.979644	0.00394642
40X	0.987638	0.988032	0.988403	0.989136	0.990488	0.988624	0.989021	0.989211	0.989761	0.989104	0.98932	0.989096	0.98927	0.987766	0.987776	0.986169	0.988676	0.00102297
50X	0.990267	0.990447	0.990288	0.990805	0.991872	0.990296	0.990666	0.990578	0.991107	0.990136	0.990651	0.990529	0.991147	0.990199	0.990751	0.989672	0.990588	0.000504028
GATK
depth	1-1F	11-3F	12-5F	13-10F	14-3F	2-4F	6-4F	8-4F	1-1W	11-3W	12-5W	13-10W	14-3W	2-4W	6-4W	8-4W	Average	STDEV
5X	0.92019	0.924074	0.928364	0.94695	0.940736	0.932858	0.9477	0.937976	0.946163	0.938852	0.940945	0.946896	0.929311	0.929628	0.925717	0.917925	0.934643	0.00995459
10X	0.986821	0.987872	0.987569	0.990359	0.989888	0.988861	0.990412	0.988953	0.988867	0.989685	0.990261	0.990208	0.98749	0.988606	0.987219	0.98564	0.988669	0.00144692
20X	0.993196	0.993507	0.993442	0.993566	0.993942	0.993939	0.993693	0.993625	0.993418	0.993814	0.993792	0.993639	0.993867	0.993886	0.993466	0.993292	0.99363	0.000232051
30X	0.99367	0.993858	0.993843	0.993941	0.994093	0.994365	0.994018	0.993925	0.993793	0.994064	0.993992	0.993965	0.994268	0.994112	0.994092	0.993743	0.993984	0.000184024
40X	0.993869	0.994208	0.994117	0.994116	0.994317	0.99449	0.994143	0.994099	0.993993	0.994264	0.994192	0.994065	0.994468	0.994237	0.994241	0.994092	0.994182	0.000159449
50X	0.99397	0.994258	0.994366	0.994141	0.994392	0.99464	0.994292	0.994075	0.993993	0.994364	0.994291	0.99409	0.994617	0.994412	0.994216	0.994067	0.994262	0.000201369
