# Supplementary material for: Comparison of seven SNP calling pipelines for the next-generation sequencing data of chickens
Source: PLoS One. 2022 Jan 31;17(1):e0262574. doi: 10.1371/journal.pone.0262574 (PMC8803190; doi:10.1371/journal.pone.0262574)
Supplement: S7 Table — (XLSX) [file pone.0262574.s007.xlsx]

## Sheet: Table S7
		S7 Table The specificity of each pipeline in different input depths
Bcftools-multiple
depth	1-1F	11-3F	12-5F	13-10F	14-3F	2-4F	6-4F	8-4F	1-1W	11-3W	12-5W	13-10W	14-3W	2-4W	6-4W	8-4W	average	SD
5X	0.892903	0.896192	0.89707	0.915606	0.905566	0.90435	0.922193	0.913333	0.91252	0.906552	0.9114	0.914838	0.898112	0.894618	0.900389	0.887343	0.904561	0.00982151
10X	0.965672	0.966409	0.966265	0.969598	0.968696	0.967592	0.97142	0.969162	0.970075	0.968024	0.970896	0.971711	0.961289	0.962346	0.966472	0.960432	0.967254	0.00347731
20X	0.979235	0.978904	0.979367	0.979569	0.979209	0.980772	0.980098	0.979058	0.979205	0.979463	0.980452	0.979782	0.976997	0.97688	0.979842	0.977569	0.97915	0.00111942
30X	0.980078	0.979926	0.980981	0.980391	0.980326	0.982039	0.98072	0.980622	0.980151	0.980582	0.981226	0.980431	0.979673	0.979211	0.981281	0.979503	0.980446	0.000720033
40X	0.980452	0.980102	0.981232	0.980839	0.980872	0.982117	0.98097	0.980922	0.9805	0.98093	0.981255	0.980608	0.980617	0.979685	0.981754	0.980149	0.980813	0.000607591
50X	0.980404	0.980202	0.981208	0.980789	0.980973	0.982315	0.981144	0.981319	0.980378	0.980757	0.981455	0.980659	0.981013	0.980057	0.981953	0.980422	0.98094	0.00062046
Bcftools-single
depth	1-1F	11-3F	12-5F	13-10F	14-3F	2-4F	6-4F	8-4F	1-1W	11-3W	12-5W	13-10W	14-3W	2-4W	6-4W	8-4W	average	SD
5X	0.74628	0.751911	0.756316	0.789833	0.770223	0.770793	0.807113	0.793959	0.780812	0.781103	0.782817	0.785925	0.768091	0.753365	0.764455	0.739653	0.771416	0.0187627
10X	0.916834	0.921387	0.919804	0.932905	0.930568	0.924852	0.936739	0.932614	0.931485	0.929886	0.932723	0.935783	0.920482	0.918224	0.920423	0.90758	0.925768	0.00824284
20X	0.965236	0.964089	0.966298	0.966866	0.968025	0.967283	0.967973	0.966332	0.966487	0.966297	0.968199	0.967859	0.965399	0.963912	0.965578	0.9621	0.966121	0.00169934
30X	0.969033	0.969118	0.970382	0.969926	0.970767	0.9711	0.970064	0.970003	0.969399	0.969859	0.971497	0.970765	0.970097	0.96893	0.971077	0.96863	0.97004	0.000857869
40X	0.970437	0.970068	0.971226	0.970733	0.971557	0.97207	0.970665	0.970682	0.970031	0.970918	0.971948	0.971285	0.971425	0.969905	0.972215	0.969939	0.970944	0.000767398
50X	0.970824	0.97035	0.971544	0.970805	0.971795	0.972575	0.970949	0.971073	0.970104	0.971058	0.972366	0.971389	0.971951	0.970392	0.972394	0.970295	0.971241	0.000796352
16GT
depth	1-1F	11-3F	12-5F	13-10F	14-3F	2-4F	6-4F	8-4F	1-1W	11-3W	12-5W	13-10W	14-3W	2-4W	6-4W	8-4W	Average	STDEV
5X	0.629869	0.639166	0.644007	0.679567	0.649842	0.659732	0.708582	0.69346	0.668532	0.668128	0.67069	0.672094	0.661623	0.646052	0.653424	0.6287	0.660842	0.0218659
10X	0.850562	0.860094	0.861043	0.880865	0.874081	0.866576	0.893673	0.885691	0.880118	0.874476	0.880109	0.883401	0.867401	0.861331	0.864324	0.842511	0.870391	0.0136155
20X	0.957406	0.95931	0.960358	0.966142	0.965449	0.961804	0.968494	0.965811	0.964384	0.964008	0.964623	0.967358	0.961341	0.960434	0.961063	0.952242	0.962514	0.00413828
30X	0.973508	0.973622	0.975204	0.97537	0.975667	0.97499	0.975203	0.975735	0.974602	0.974699	0.976007	0.975786	0.974683	0.972893	0.975938	0.972217	0.974758	0.00113832
40X	0.975683	0.975516	0.977065	0.976563	0.976725	0.977216	0.976404	0.977334	0.975582	0.97621	0.977252	0.976923	0.977131	0.975501	0.977713	0.975709	0.976533	0.000747177
50X	0.97607	0.97583	0.977346	0.97667	0.97717	0.977755	0.976722	0.977654	0.975931	0.976596	0.977599	0.977062	0.977622	0.975537	0.978067	0.976133	0.97686	0.000789089
Freebayes
depth	1-1F	11-3F	12-5F	13-10F	14-3F	2-4F	6-4F	8-4F	1-1W	11-3W	12-5W	13-10W	14-3W	2-4W	6-4W	8-4W	Average	STDEV
5X	0.731496	0.735314	0.740556	0.7785	0.760959	0.752957	0.793832	0.779241	0.770515	0.765404	0.769416	0.774029	0.7527	0.741277	0.74636	0.720884	0.75709	0.0201944
10X	0.897912	0.906949	0.903301	0.917181	0.916149	0.90913	0.917842	0.912784	0.916297	0.912454	0.915039	0.919047	0.901409	0.902554	0.904611	0.890296	0.908935	0.00833048
20X	0.942286	0.94341	0.943799	0.945502	0.946584	0.944069	0.947267	0.943299	0.945347	0.945995	0.944636	0.945769	0.942136	0.943257	0.944579	0.939515	0.944216	0.00194059
30X	0.947573	0.949194	0.949166	0.949346	0.950323	0.948873	0.950176	0.947955	0.949038	0.949599	0.949081	0.949762	0.947478	0.948464	0.951204	0.947027	0.949016	0.0011184
40X	0.94923	0.950217	0.950862	0.950405	0.951282	0.95028	0.950927	0.949523	0.949713	0.950554	0.950057	0.95008	0.949026	0.950208	0.951558	0.948836	0.950172	0.0007769
50X	0.9499	0.950605	0.951143	0.950721	0.951524	0.950534	0.9516	0.949773	0.949989	0.950838	0.950613	0.950354	0.949729	0.950702	0.952238	0.949548	0.950613	0.000747875
Varscan2-multiple
depth	1-1F	11-3F	12-5F	13-10F	14-3F	2-4F	6-4F	8-4F	1-1W	11-3W	12-5W	13-10W	14-3W	2-4W	6-4W	8-4W	Average	STDEV
5X	0.128265	0.129232	0.118319	0.17374	0.142971	0.131402	0.225838	0.196759	0.162396	0.159536	0.159165	0.163799	0.185608	0.149062	0.147659	0.115913	0.155604	0.0297286
10X	0.606958	0.601714	0.594043	0.680737	0.639921	0.62003	0.721701	0.693032	0.662185	0.653656	0.656	0.668037	0.662023	0.630179	0.618015	0.577218	0.642841	0.0389986
20X	0.915674	0.916806	0.915037	0.939325	0.930978	0.924431	0.946567	0.941086	0.936848	0.932542	0.933788	0.937827	0.925987	0.923186	0.918208	0.902663	0.92756	0.011838
30X	0.967229	0.96827	0.968661	0.973135	0.972632	0.97084	0.975163	0.973895	0.973516	0.971914	0.972692	0.97352	0.970262	0.968604	0.968355	0.963554	0.970765	0.00310187
40X	0.976633	0.977241	0.978075	0.97882	0.97861	0.979359	0.978961	0.979454	0.97873	0.978521	0.978949	0.978544	0.978548	0.977046	0.978628	0.975862	0.978249	0.00101868
50X	0.979112	0.979477	0.980015	0.980138	0.980128	0.981246	0.98035	0.980696	0.979875	0.980013	0.980387	0.980109	0.980314	0.978984	0.98106	0.97896	0.980054	0.000669527
Varscan2-single
depth	1-1F	11-3F	12-5F	13-10F	14-3F	2-4F	6-4F	8-4F	1-1W	11-3W	12-5W	13-10W	14-3W	2-4W	6-4W	8-4W	Average	STDEV
5X	0.093778	0.093957	0.085644	0.130816	0.10749	0.093854	0.17335	0.148989	0.120273	0.116657	0.11984	0.124149	0.14027	0.110935	0.107978	0.082997	0.115686	0.0243959
10X	0.491281	0.487898	0.477608	0.5761	0.535974	0.498589	0.622837	0.586787	0.554279	0.543016	0.552076	0.567288	0.554839	0.517445	0.501963	0.457301	0.53283	0.0449904
20X	0.877207	0.880042	0.877281	0.911493	0.90321	0.888205	0.920433	0.910927	0.908769	0.901903	0.905146	0.911311	0.892917	0.888808	0.881035	0.85778	0.894779	0.0170663
30X	0.950841	0.953115	0.953671	0.959893	0.961195	0.955675	0.962337	0.959964	0.961134	0.958207	0.960137	0.961399	0.955701	0.953179	0.952496	0.944859	0.956488	0.00487591
40X	0.965493	0.966457	0.967891	0.968739	0.969819	0.969126	0.96796	0.969085	0.969025	0.968705	0.969564	0.969146	0.968137	0.965731	0.967861	0.963837	0.967911	0.00168675
50X	0.969565	0.970073	0.970567	0.971126	0.972111	0.972001	0.970608	0.971224	0.970849	0.970398	0.971851	0.971497	0.971081	0.969112	0.971694	0.968645	0.970775	0.00102333
GATK
depth	1-1F	11-3F	12-5F	13-10F	14-3F	2-4F	6-4F	8-4F	1-1W	11-3W	12-5W	13-10W	14-3W	2-4W	6-4W	8-4W	Average	STDEV
5X	0.781771	0.788763	0.799608	0.830513	0.81003	0.813693	0.83715	0.825189	0.825129	0.818912	0.817131	0.827189	0.798995	0.791323	0.802811	0.781449	0.809353	0.0177817
10X	0.938236	0.94291	0.943492	0.953423	0.950454	0.946727	0.956234	0.952236	0.951606	0.951274	0.951945	0.95455	0.942031	0.940693	0.94195	0.932729	0.946906	0.00676369
20X	0.975603	0.974989	0.976318	0.976745	0.976811	0.977375	0.977397	0.977004	0.976466	0.976813	0.977531	0.977233	0.976105	0.975466	0.976275	0.974332	0.976404	0.000917591
30X	0.977929	0.977421	0.978523	0.97816	0.978273	0.979828	0.978664	0.978887	0.977754	0.978227	0.979192	0.9785	0.978804	0.977697	0.979124	0.977696	0.978417	0.000651769
40X	0.97835	0.977818	0.979067	0.978433	0.978645	0.980251	0.978986	0.979235	0.978053	0.978723	0.979367	0.9787	0.979399	0.977946	0.979769	0.978142	0.978805	0.000687075
50X	0.978624	0.978065	0.979438	0.978434	0.978794	0.980326	0.979159	0.979483	0.978201	0.978772	0.979515	0.978774	0.979696	0.978144	0.979844	0.978341	0.978976	0.00068059
