# Supplementary material for: Comparison of seven SNP calling pipelines for the next-generation sequencing data of chickens
Source: PLoS One. 2022 Jan 31;17(1):e0262574. doi: 10.1371/journal.pone.0262574 (PMC8803190; doi:10.1371/journal.pone.0262574)
Supplement: S8 Table — (XLSX) [file pone.0262574.s008.xlsx]

## Sheet: Table S8
S8 Table The Ti/Tv ratios of 7 pipelines
Ti/tv	5X	10X	20X	30X	40X	50X
16GT	2.27325	2.26044	2.19708	2.16263	2.14162	2.126
Freebayes	2.0399	2.03738	2.16906	2.22552	2.25512	2.27194
Bcftools-single	2.399	2.38882	2.38395	2.37847	2.37321	2.36884
Bcftools-multiple	2.22923	2.25978	2.28103	2.29012	2.29398	2.29652
GATK	2.39718	2.37873	2.36949	2.36626	2.3644	2.36335
Varscan2-single	2.44065	2.44037	2.40049	2.38429	2.3752	2.36904
Varscan2-multiple	2.43222	2.31319	2.33535	2.33603	2.32782	2.32119
The standard deviations of theTi/Tv ratios of 7 pipelines
STDEV	5X	10X	20X	30X	40X	50X
16GT	0.00633844	0.00692485	0.00810437	0.00774242	0.00765275	0.00761333
Freebayes	0.0313979	0.0147	0.0107326	0.00948435	0.0084736	0.00754117
Bcftools-single	0.0101689	0.00948856	0.00441424	0.00282042	0.00230574	0.00207745
Bcftools-multiple	0.0212899	0.0182919	0.0123283	0.010503	0.0100598	0.00995994
GATK	0.00653799	0.00237166	0.00183522	0.00166046	0.00151225	0.00164208
Varscan2-single	0.0349706	0.0136199	0.00409022	0.00313005	0.00289317	0.0026558
Varscan2-multiple	0.00972783	0.0166377	0.0114281	0.00862431	0.00860663	0.0084392
